# Supplementary material for: New genetic regulators question relevance of abundant yolk protein production in C. elegans
Source: Sci Rep. 2015 Nov 10;5:16381. doi: 10.1038/srep16381 (PMC4639837; doi:10.1038/srep16381)
Supplement: Supplementary Table S1 [file srep16381-s2.xls]

## Sheet: LSC462 rab-35(lst462)
# SnpEff version 2.1a (build 2012-04-20), by Pablo Cingolani
# Command line: SnpEff eff -c /galaxy/home/g2main/galaxy_main/tool-data/snpeff/snpEff.config -i vcf -o txt -upDownStreamLen 10000 -no None -stats /galaxy/main_pool/pool4/tmp/job_working_directory/005/102/5102113/galaxy_dataset_5830513.dat WS220.64 /galaxy/main_pool/pool2/files/005/830/dataset_5830506.dat
# Chromo	Position	Reference	Change	Change_type	Homozygous	Quality	Coverage	Warnings	Gene_ID	Gene_name	Bio_type	Trancript_ID	Exon_ID	Exon_Rank	Effect	old_AA/new_AA	Old_codon/New_codon	Codon_Num(CDS)	Codon_Degeneracy	CDS_size	Codons_around	AAs_around	Custom_interval_ID
I	278115	G	A	SNP	Hom	36.51	2		C53D5.8	21ur-15400	ncRNA	C53D5.8			UPSTREAM: 5492 bases
I	278115	G	A	SNP	Hom	36.51	2		C53D5.7	21ur-13405	ncRNA	C53D5.7			UPSTREAM: 5488 bases
I	278115	G	A	SNP	Hom	36.51	2		C53D5.2	C53D5.2	protein_coding	C53D5.2			UPSTREAM: 5385 bases
I	278115	G	A	SNP	Hom	36.51	2		C53D5.4	ztf-3	protein_coding	C53D5.4			DOWNSTREAM: 7974 bases
I	278115	G	A	SNP	Hom	36.51	2		C53D5.3	C53D5.3	protein_coding	C53D5.3			UPSTREAM: 2005 bases
I	288368	*	#NAME?	DEL	Hom	183.12	14		C53D5.3	C53D5.3	protein_coding	C53D5.3			DOWNSTREAM: 7923 bases
I	288368	*	#NAME?	DEL	Hom	183.12	14		C53D5.1	C53D5.1	protein_coding	C53D5.1a			UPSTREAM: 2848 bases
I	288368	*	#NAME?	DEL	Hom	183.12	14		C53D5.1	C53D5.1	protein_coding	C53D5.1c.1			UPSTREAM: 2848 bases
I	288368	*	#NAME?	DEL	Hom	183.12	14		C53D5.1	C53D5.1	protein_coding	C53D5.1b			UPSTREAM: 6996 bases
I	288368	*	#NAME?	DEL	Hom	183.12	14		C53D5.4	ztf-3	protein_coding	C53D5.4			INTRON					1011
I	288368	*	#NAME?	DEL	Hom	183.12	14		C53D5.2	C53D5.2	protein_coding	C53D5.2			DOWNSTREAM: 2215 bases
I	337951	*	#NAME?	DEL	Hom	1103.53	34		Y48G1A.4	Y48G1A.4	protein_coding	Y48G1A.4			DOWNSTREAM: 6960 bases
I	337951	*	#NAME?	DEL	Hom	1103.53	34		Y48G1A.6	mbtr-1	protein_coding	Y48G1A.6b			DOWNSTREAM: 5167 bases
I	337951	*	#NAME?	DEL	Hom	1103.53	34		Y48G1A.6	mbtr-1	protein_coding	Y48G1A.6a			DOWNSTREAM: 5593 bases
I	337951	*	#NAME?	DEL	Hom	1103.53	34		Y48G1A.3	Y48G1A.3	protein_coding	Y48G1A.3			DOWNSTREAM: 106 bases
I	337951	*	#NAME?	DEL	Hom	1103.53	34		Y48G1A.2	Y48G1A.2	protein_coding	Y48G1A.2.2			UPSTREAM: 9514 bases
I	337951	*	#NAME?	DEL	Hom	1103.53	34		Y48G1A.2	Y48G1A.2	protein_coding	Y48G1A.2.1			UPSTREAM: 9521 bases
I	341300	*	#NAME?	DEL	Hom	1205.65	35		Y48G1A.6	mbtr-1	protein_coding	Y48G1A.6b			DOWNSTREAM: 1818 bases
I	341300	*	#NAME?	DEL	Hom	1205.65	35		Y48G1A.6	mbtr-1	protein_coding	Y48G1A.6a			DOWNSTREAM: 2244 bases
I	341300	*	#NAME?	DEL	Hom	1205.65	35		Y48G1A.3	Y48G1A.3	protein_coding	Y48G1A.3			DOWNSTREAM: 3455 bases
I	341300	*	#NAME?	DEL	Hom	1205.65	35		Y48G1A.1	Y48G1A.1	protein_coding	Y48G1A.1			UPSTREAM: 7238 bases
I	341300	*	#NAME?	DEL	Hom	1205.65	35		Y48G1A.2	Y48G1A.2	protein_coding	Y48G1A.2.2			UPSTREAM: 6165 bases
I	341300	*	#NAME?	DEL	Hom	1205.65	35		Y48G1A.2	Y48G1A.2	protein_coding	Y48G1A.2.1			UPSTREAM: 6172 bases
I	352201	G	A	SNP	Hom	357.2	11		Y48G1A.6	mbtr-1	protein_coding	Y48G1A.6b			UPSTREAM: 5057 bases
I	352201	G	A	SNP	Hom	357.2	11		R119.1	R119.1	protein_coding	R119.1			DOWNSTREAM: 5038 bases
I	352201	G	A	SNP	Hom	357.2	11		Y48G1A.2	Y48G1A.2	protein_coding	Y48G1A.2.2			DOWNSTREAM: 3841 bases
I	352201	G	A	SNP	Hom	357.2	11		Y48G1A.2	Y48G1A.2	protein_coding	Y48G1A.2.1			DOWNSTREAM: 3840 bases
I	352201	G	A	SNP	Hom	357.2	11		Y48G1A.6	mbtr-1	protein_coding	Y48G1A.6a			UPSTREAM: 3834 bases
I	352201	G	A	SNP	Hom	357.2	11		Y48G1A.1	Y48G1A.1	protein_coding	Y48G1A.1			INTRON					2706
I	361325	C	A	SNP	Hom	909.2	25		R119.7	rnp-8	protein_coding	R119.7			UPSTREAM: 3197 bases
I	361325	C	A	SNP	Hom	909.2	25		Y48G1A.1	Y48G1A.1	protein_coding	Y48G1A.1			DOWNSTREAM: 4090 bases
I	361325	C	A	SNP	Hom	909.2	25		R119.1	R119.1	protein_coding	R119.1	exon_I_361252_361587	4	NON_SYNONYMOUS_CODING	K/N	aaG/aaT	329	1	2193
I	361325	C	A	SNP	Hom	909.2	25		R119.2	R119.2	protein_coding	R119.2			DOWNSTREAM: 7048 bases
I	369897	T	C	SNP	Hom	583.13	17		R119.3	R119.3	protein_coding	R119.3.1			DOWNSTREAM: 3453 bases
I	369897	T	C	SNP	Hom	583.13	17		R119.3	R119.3	protein_coding	R119.3.2			DOWNSTREAM: 3677 bases
I	369897	T	C	SNP	Hom	583.13	17		R119.1	R119.1	protein_coding	R119.1			UPSTREAM: 5993 bases
I	369897	T	C	SNP	Hom	583.13	17		R119.4	pqn-59	protein_coding	R119.4.1			DOWNSTREAM: 7581 bases
I	369897	T	C	SNP	Hom	583.13	17		R119.2	R119.2	protein_coding	R119.2			INTRON					1089
I	369897	T	C	SNP	Hom	583.13	17		R119.7	rnp-8	protein_coding	R119.7			DOWNSTREAM: 1386 bases
I	369897	T	C	SNP	Hom	583.13	17		R119.4	pqn-59	protein_coding	R119.4.2			DOWNSTREAM: 9350 bases
I	438153	*	-C	DEL	Hom	107.7	15		C07F11.1	tol-1	protein_coding	C07F11.1			UPSTREAM: 5849 bases
I	621947	G	A	SNP	Hom	34.22	3		F56A6.6	F56A6.6	ncRNA	F56A6.6			UPSTREAM: 8565 bases
I	621947	G	A	SNP	Hom	34.22	3		F56A6.7	F56A6.7	ncRNA	F56A6.7			DOWNSTREAM: 8565 bases
I	621947	G	A	SNP	Hom	34.22	3		F56A6.4	F56A6.4	protein_coding	F56A6.4			INTRON					1440
I	621947	G	A	SNP	Hom	34.22	3		Y65B4A.6	Y65B4A.6	protein_coding	Y65B4A.6			DOWNSTREAM: 9111 bases
I	621947	G	A	SNP	Hom	34.22	3		F56A6.1	sago-2	protein_coding	F56A6.1b			DOWNSTREAM: 523 bases
I	621947	G	A	SNP	Hom	34.22	3		F56A6.1	sago-2	protein_coding	F56A6.1a			DOWNSTREAM: 481 bases
I	621947	G	A	SNP	Hom	34.22	3		Y65B4A.4	Y65B4A.4	protein_coding	Y65B4A.4	exon_I_621849_621973	2	NON_SYNONYMOUS_CODING	G/R	Gga/Aga	62	0	375
I	774907	*	#NAME?	INS	Hom	900.02	20		T06A4.3	T06A4.3	protein_coding	T06A4.3b			DOWNSTREAM: 5987 bases
I	774907	*	#NAME?	INS	Hom	900.02	20		T06A4.6	T06A4.6	ncRNA	T06A4.6			DOWNSTREAM: 4253 bases
I	774907	*	#NAME?	INS	Hom	900.02	20		T06A4.3	T06A4.3	protein_coding	T06A4.3a			DOWNSTREAM: 4184 bases
I	774907	*	#NAME?	INS	Hom	900.02	20		T06A4.1	T06A4.1	protein_coding	T06A4.1b			INTRON					1821
I	774907	*	#NAME?	INS	Hom	900.02	20		T06A4.1	T06A4.1	protein_coding	T06A4.1a			INTRON					1740
I	774907	*	#NAME?	INS	Hom	900.02	20		T06A4.4	T06A4.4	ncRNA	T06A4.4			UPSTREAM: 320 bases
I	774907	*	#NAME?	INS	Hom	900.02	20		T06A4.5	T06A4.5	ncRNA	T06A4.5			DOWNSTREAM: 319 bases
I	968803	G	C	SNP	Hom	1352.66	39		F54A5.3	shc-1	protein_coding	F54A5.3a			DOWNSTREAM: 303 bases
I	968803	G	C	SNP	Hom	1352.66	39		F54A5.3	shc-1	protein_coding	F54A5.3c			DOWNSTREAM: 2906 bases
I	968803	G	C	SNP	Hom	1352.66	39		F54A5.3	shc-1	protein_coding	F54A5.3d			DOWNSTREAM: 2914 bases
I	968803	G	C	SNP	Hom	1352.66	39		F54A5.3	shc-1	protein_coding	F54A5.3b			DOWNSTREAM: 3099 bases
I	968803	G	C	SNP	Hom	1352.66	39		F54A5.2	cutl-20	protein_coding	F54A5.2			INTRON					1083
I	1009209	A	C	SNP	Hom	38.89	3		C54G6.1	C54G6.1	protein_coding	C54G6.1a			DOWNSTREAM: 2180 bases
I	1009209	A	C	SNP	Hom	38.89	3		C54G6.1	C54G6.1	protein_coding	C54G6.1b			DOWNSTREAM: 2307 bases
I	1009209	A	C	SNP	Hom	38.89	3		C54G6.2	C54G6.2	protein_coding	C54G6.2			INTRON					2103
I	1009209	A	C	SNP	Hom	38.89	3		C54G6.5	spp-17	protein_coding	C54G6.5.1			UPSTREAM: 7197 bases
I	1009209	A	C	SNP	Hom	38.89	3		C54G6.5	spp-17	protein_coding	C54G6.5.2			UPSTREAM: 7199 bases
I	1009209	A	C	SNP	Hom	38.89	3		Y34D9A.11	spp-23	protein_coding	Y34D9A.11			UPSTREAM: 9629 bases
I	1028204	T	A	SNP	Hom	47.34	2		Y34D9A.8	Y34D9A.8	protein_coding	Y34D9A.8b			INTRON					537
I	1028204	T	A	SNP	Hom	47.34	2		Y34D9A.1	Y34D9A.1	protein_coding	Y34D9A.1.1			INTRON					1242
I	1028204	T	A	SNP	Hom	47.34	2		Y34D9A.1	Y34D9A.1	protein_coding	Y34D9A.1.2			INTRON					1242
I	1028204	T	A	SNP	Hom	47.34	2		Y34D9A.4	spd-1	protein_coding	Y34D9A.4.1			DOWNSTREAM: 2428 bases
I	1028204	T	A	SNP	Hom	47.34	2		Y34D9A.4	spd-1	protein_coding	Y34D9A.4.2			DOWNSTREAM: 2432 bases
I	1028204	T	A	SNP	Hom	47.34	2		Y34D9A.3	Y34D9A.3	protein_coding	Y34D9A.3			UPSTREAM: 6271 bases
I	1028204	T	A	SNP	Hom	47.34	2		Y34D9A.11	spp-23	protein_coding	Y34D9A.11			DOWNSTREAM: 8982 bases
I	1100873	T	G	SNP	Hom	86.55	6		R06A10.6	21ur-15525	ncRNA	R06A10.6			UPSTREAM: 7713 bases
I	1100873	T	G	SNP	Hom	86.55	6		R06A10.4	R06A10.4	protein_coding	R06A10.4			UPSTREAM: 5074 bases
I	1100873	T	G	SNP	Hom	86.55	6		ZK993.2	ZK993.2	protein_coding	ZK993.2			UPSTREAM: 6708 bases
I	1146689	*	#NAME?	INS	Hom	362.62	9		Y48G8AL.9	Y48G8AL.9	protein_coding	Y48G8AL.9			UPSTREAM: 5665 bases
I	1146689	*	#NAME?	INS	Hom	362.62	9		Y48G8AL.10	Y48G8AL.10	protein_coding	Y48G8AL.10			INTRON					2931
I	1146689	*	#NAME?	INS	Hom	362.62	9		Y48G8AL.14	aps-3	protein_coding	Y48G8AL.14			DOWNSTREAM: 8657 bases
I	1146689	*	#NAME?	INS	Hom	362.62	9		Y48G8AL.18	Y48G8AL.18	ncRNA	Y48G8AL.18			DOWNSTREAM: 9402 bases
I	1146689	*	#NAME?	INS	Hom	362.62	9		Y48G8AL.17	Y48G8AL.17	ncRNA	Y48G8AL.17			UPSTREAM: 9477 bases
I	1146689	*	#NAME?	INS	Hom	362.62	9		Y48G8AL.8	rpl-17	protein_coding	Y48G8AL.8a.1			UPSTREAM: 9891 bases
I	1146689	*	#NAME?	INS	Hom	362.62	9		Y48G8AL.8	rpl-17	protein_coding	Y48G8AL.8b			UPSTREAM: 9891 bases
I	1146689	*	#NAME?	INS	Hom	362.62	9		Y48G8AL.8	rpl-17	protein_coding	Y48G8AL.8a.2			UPSTREAM: 9893 bases
I	1206570	C	T	SNP	Hom	34.22	3		Y48G8AL.16	Y48G8AL.16	protein_coding	Y48G8AL.16			DOWNSTREAM: 8397 bases
I	1206570	C	T	SNP	Hom	34.22	3		Y48G8AL.5	Y48G8AL.5	protein_coding	Y48G8AL.5			INTRON					1920
I	1206570	C	T	SNP	Hom	34.22	3		Y48G8AL.1	Y48G8AL.1	protein_coding	Y48G8AL.1.1			UPSTREAM: 4923 bases
I	1206570	C	T	SNP	Hom	34.22	3		Y48G8AL.1	Y48G8AL.1	protein_coding	Y48G8AL.1.2			UPSTREAM: 4925 bases
I	1225885	*	+C	INS	Hom	1337.29	33		Y48G8AL.1	Y48G8AL.1	protein_coding	Y48G8AL.1.1			INTRON					3060
I	1225885	*	+C	INS	Hom	1337.29	33		Y48G8AL.1	Y48G8AL.1	protein_coding	Y48G8AL.1.2			INTRON					3060
I	1225885	*	+C	INS	Hom	1337.29	33		Y48G8AL.16	Y48G8AL.16	protein_coding	Y48G8AL.16			UPSTREAM: 8608 bases
I	1225885	*	+C	INS	Hom	1337.29	33		Y48G8AL.12	Y48G8AL.12	protein_coding	Y48G8AL.12			UPSTREAM: 6900 bases
I	1225885	*	+C	INS	Hom	1337.29	33		Y48G8AL.13	Y48G8AL.13	protein_coding	Y48G8AL.13.3			INTRON					837
I	1225885	*	+C	INS	Hom	1337.29	33		Y48G8AL.13	Y48G8AL.13	protein_coding	Y48G8AL.13.4			INTRON					837
I	1225885	*	+C	INS	Hom	1337.29	33		Y48G8AL.13	Y48G8AL.13	protein_coding	Y48G8AL.13.1			INTRON					837
I	1225885	*	+C	INS	Hom	1337.29	33		Y48G8AL.13	Y48G8AL.13	protein_coding	Y48G8AL.13.2			INTRON					837
I	1302564	G	T	SNP	Hom	71.42	5		K12C11.8	K12C11.8	ncRNA	K12C11.8			DOWNSTREAM: 4918 bases
I	1302564	G	T	SNP	Hom	71.42	5		K12C11.4	dapk-1	protein_coding	K12C11.4			UPSTREAM: 3013 bases
I	1335730	A	C	SNP	Hom	226.25	11		K12C11.6	K12C11.6	protein_coding	K12C11.6			UPSTREAM: 1292 bases
I	1335730	A	C	SNP	Hom	226.25	11		K12C11.4	dapk-1	protein_coding	K12C11.4			DOWNSTREAM: 7283 bases
I	1335730	A	C	SNP	Hom	226.25	11		K12C11.7	K12C11.7	protein_coding	K12C11.7			UPSTREAM: 3057 bases
I	1335730	A	C	SNP	Hom	226.25	11		K12C11.2	smo-1	protein_coding	K12C11.2			UPSTREAM: 4950 bases
I	1335730	A	C	SNP	Hom	226.25	11		K12C11.1	K12C11.1	protein_coding	K12C11.1.1			DOWNSTREAM: 5013 bases
I	1335730	A	C	SNP	Hom	226.25	11		K12C11.5	K12C11.5	protein_coding	K12C11.5			DOWNSTREAM: 1650 bases
I	1335730	A	C	SNP	Hom	226.25	11		K12C11.3	K12C11.3	protein_coding	K12C11.3a			INTRON					402
I	1335730	A	C	SNP	Hom	226.25	11		K12C11.3	K12C11.3	protein_coding	K12C11.3b			INTRON					213
I	1375736	*	#NAME?	DEL	Hom	199.3	12		Y92H12BL.5	Y92H12BL.5	protein_coding	Y92H12BL.5			UTR_3_PRIME: 44 bases from CDS
I	1375736	*	#NAME?	DEL	Hom	199.3	12		Y92H12BL.4	Y92H12BL.4	protein_coding	Y92H12BL.4			DOWNSTREAM: 1208 bases
I	1375736	*	#NAME?	DEL	Hom	199.3	12		Y92H12BL.2	Y92H12BL.2	protein_coding	Y92H12BL.2			UPSTREAM: 3095 bases
I	1376721	*	#NAME?	DEL	Hom	401.75	11		Y92H12BL.5	Y92H12BL.5	protein_coding	Y92H12BL.5			DOWNSTREAM: 836 bases
I	1376721	*	#NAME?	DEL	Hom	401.75	11		Y92H12BM.1	Y92H12BM.1	protein_coding	Y92H12BM.1			DOWNSTREAM: 9538 bases
I	1376721	*	#NAME?	DEL	Hom	401.75	11		Y92H12BL.4	Y92H12BL.4	protein_coding	Y92H12BL.4			DOWNSTREAM: 223 bases
I	1376721	*	#NAME?	DEL	Hom	401.75	11		Y92H12BL.2	Y92H12BL.2	protein_coding	Y92H12BL.2			UPSTREAM: 2110 bases
I	1388451	*	#NAME?	DEL	Hom	125.73	5		Y92H12BL.2	Y92H12BL.2	protein_coding	Y92H12BL.2			DOWNSTREAM: 9345 bases
I	1388451	*	#NAME?	DEL	Hom	125.73	5		Y92H12BR.7	Y92H12BR.7	protein_coding	Y92H12BR.7			UPSTREAM: 6120 bases
I	1388451	*	#NAME?	DEL	Hom	125.73	5		Y92H12BL.4	Y92H12BL.4	protein_coding	Y92H12BL.4			UPSTREAM: 3392 bases
I	1388451	*	#NAME?	DEL	Hom	125.73	5		Y92H12BM.1	Y92H12BM.1	protein_coding	Y92H12BM.1			INTRON					687
I	1388458	T	G	SNP	Hom	148.4	5		Y92H12BL.2	Y92H12BL.2	protein_coding	Y92H12BL.2			DOWNSTREAM: 9352 bases
I	1388458	T	G	SNP	Hom	148.4	5		Y92H12BR.7	Y92H12BR.7	protein_coding	Y92H12BR.7			UPSTREAM: 6113 bases
I	1388458	T	G	SNP	Hom	148.4	5		Y92H12BL.4	Y92H12BL.4	protein_coding	Y92H12BL.4			UPSTREAM: 3399 bases
I	1388458	T	G	SNP	Hom	148.4	5		Y92H12BM.1	Y92H12BM.1	protein_coding	Y92H12BM.1			INTRON					687
I	1388460	C	T	SNP	Hom	149.73	5		Y92H12BL.2	Y92H12BL.2	protein_coding	Y92H12BL.2			DOWNSTREAM: 9354 bases
I	1388460	C	T	SNP	Hom	149.73	5		Y92H12BR.7	Y92H12BR.7	protein_coding	Y92H12BR.7			UPSTREAM: 6111 bases
I	1388460	C	T	SNP	Hom	149.73	5		Y92H12BL.4	Y92H12BL.4	protein_coding	Y92H12BL.4			UPSTREAM: 3401 bases
I	1388460	C	T	SNP	Hom	149.73	5		Y92H12BM.1	Y92H12BM.1	protein_coding	Y92H12BM.1			INTRON					687
I	1388461	A	T	SNP	Hom	155.02	5		Y92H12BL.2	Y92H12BL.2	protein_coding	Y92H12BL.2			DOWNSTREAM: 9355 bases
I	1388461	A	T	SNP	Hom	155.02	5		Y92H12BR.7	Y92H12BR.7	protein_coding	Y92H12BR.7			UPSTREAM: 6110 bases
I	1388461	A	T	SNP	Hom	155.02	5		Y92H12BL.4	Y92H12BL.4	protein_coding	Y92H12BL.4			UPSTREAM: 3402 bases
I	1388461	A	T	SNP	Hom	155.02	5		Y92H12BM.1	Y92H12BM.1	protein_coding	Y92H12BM.1			INTRON					687
I	1388780	A	G	SNP	Hom	39.26	2		Y92H12BL.2	Y92H12BL.2	protein_coding	Y92H12BL.2			DOWNSTREAM: 9674 bases
I	1388780	A	G	SNP	Hom	39.26	2		Y92H12BR.7	Y92H12BR.7	protein_coding	Y92H12BR.7			UPSTREAM: 5791 bases
I	1388780	A	G	SNP	Hom	39.26	2		Y92H12BL.4	Y92H12BL.4	protein_coding	Y92H12BL.4			UPSTREAM: 3721 bases
I	1388780	A	G	SNP	Hom	39.26	2		Y92H12BM.1	Y92H12BM.1	protein_coding	Y92H12BM.1			INTRON					687
I	1388781	G	A	SNP	Hom	42.59	2		Y92H12BL.2	Y92H12BL.2	protein_coding	Y92H12BL.2			DOWNSTREAM: 9675 bases
I	1388781	G	A	SNP	Hom	42.59	2		Y92H12BR.7	Y92H12BR.7	protein_coding	Y92H12BR.7			UPSTREAM: 5790 bases
I	1388781	G	A	SNP	Hom	42.59	2		Y92H12BL.4	Y92H12BL.4	protein_coding	Y92H12BL.4			UPSTREAM: 3722 bases
I	1388781	G	A	SNP	Hom	42.59	2		Y92H12BM.1	Y92H12BM.1	protein_coding	Y92H12BM.1			INTRON					687
I	1441967	*	#NAME?	INS	Hom	522.29	19		Y92H12BR.4	Y92H12BR.4	protein_coding	Y92H12BR.4			UPSTREAM: 8114 bases
I	1441967	*	#NAME?	INS	Hom	522.29	19		F47G6.4	spe-15	protein_coding	F47G6.4			UPSTREAM: 4701 bases
I	1441967	*	#NAME?	INS	Hom	522.29	19		F47G6.6	F47G6.6	ncRNA	F47G6.6			DOWNSTREAM: 5170 bases
I	1441967	*	#NAME?	INS	Hom	522.29	19		F47G6.t1	F47G6.t1	tRNA	F47G6.t1			UPSTREAM: 5173 bases
I	1441967	*	#NAME?	INS	Hom	522.29	19		F37F2.3	gst-25	protein_coding	F37F2.3			DOWNSTREAM: 9157 bases
I	1441967	*	#NAME?	INS	Hom	522.29	19		Y92H12BR.8	Y92H12BR.8	protein_coding	Y92H12BR.8			DOWNSTREAM: 651 bases
I	1441967	*	#NAME?	INS	Hom	522.29	19		F37F2.2	F37F2.2	protein_coding	F37F2.2.1			INTRON					483
I	1473789	C	G	SNP	Hom	144.38	19		F47G6.1	dyb-1	protein_coding	F47G6.1			UPSTREAM: 9296 bases
I	1473789	C	G	SNP	Hom	144.38	19		F47G6.4	spe-15	protein_coding	F47G6.4			DOWNSTREAM: 8447 bases
I	1473789	C	G	SNP	Hom	144.38	19		F47G6.3	F47G6.3	protein_coding	F47G6.3			DOWNSTREAM: 4201 bases
I	1473789	C	G	SNP	Hom	144.38	19		F47G6.2	acs-16	protein_coding	F47G6.2			INTRON					1710
I	1508522	T	C	SNP	Hom	87.98	4		Y92H12A.5	Y92H12A.5	protein_coding	Y92H12A.5			INTRON					4128
I	1508522	T	C	SNP	Hom	87.98	4		Y92H12A.4	Y92H12A.4	protein_coding	Y92H12A.4			UPSTREAM: 6242 bases
I	1508523	T	A	SNP	Hom	87.98	4		Y92H12A.5	Y92H12A.5	protein_coding	Y92H12A.5			INTRON					4128
I	1508523	T	A	SNP	Hom	87.98	4		Y92H12A.4	Y92H12A.4	protein_coding	Y92H12A.4			UPSTREAM: 6241 bases
I	1521709	G	A	SNP	Hom	144.36	10		Y92H12A.4	Y92H12A.4	protein_coding	Y92H12A.4			INTRON					2349
I	1521709	G	A	SNP	Hom	144.36	10		Y92H12A.3	Y92H12A.3	protein_coding	Y92H12A.3			UPSTREAM: 8182 bases
I	1521709	G	A	SNP	Hom	144.36	10		Y92H12A.5	Y92H12A.5	protein_coding	Y92H12A.5			UPSTREAM: 7298 bases
I	1580682	T	A	SNP	Hom	60.51	3		Y92H12A.1	src-1	protein_coding	Y92H12A.1			DOWNSTREAM: 477 bases
I	1580682	T	A	SNP	Hom	60.51	3		Y92H12A.t1	Y92H12A.t1	tRNA	Y92H12A.t1			DOWNSTREAM: 4888 bases
I	1580682	T	A	SNP	Hom	60.51	3		Y92H12A.8	Y92H12A.8	ncRNA	Y92H12A.8			UPSTREAM: 4877 bases
I	1580682	T	A	SNP	Hom	60.51	3		Y73E7A.3	Y73E7A.3	protein_coding	Y73E7A.3a			UPSTREAM: 5487 bases
I	1580682	T	A	SNP	Hom	60.51	3		Y73E7A.3	Y73E7A.3	protein_coding	Y73E7A.3b.1			UPSTREAM: 5487 bases
I	1580682	T	A	SNP	Hom	60.51	3		Y73E7A.3	Y73E7A.3	protein_coding	Y73E7A.3b.2			UPSTREAM: 5487 bases
I	1696290	*	#NAME?	INS	Hom	90.99	6		Y71G12B.15	ubc-3	protein_coding	Y71G12B.15.1			UPSTREAM: 1806 bases
I	1696290	*	#NAME?	INS	Hom	90.99	6		Y71G12B.15	ubc-3	protein_coding	Y71G12B.15.2			UPSTREAM: 2061 bases
I	1696290	*	#NAME?	INS	Hom	90.99	6		Y71G12B.14	lsm-6	protein_coding	Y71G12B.14			UPSTREAM: 5070 bases
I	1696290	*	#NAME?	INS	Hom	90.99	6		Y71G12B.31	Y71G12B.31	protein_coding	Y71G12B.31			UPSTREAM: 4677 bases
I	1696290	*	#NAME?	INS	Hom	90.99	6		Y71G12B.37	Y71G12B.37	ncRNA	Y71G12B.37			DOWNSTREAM: 4643 bases
I	1696290	*	#NAME?	INS	Hom	90.99	6		Y71G12B.13	Y71G12B.13	protein_coding	Y71G12B.13			UPSTREAM: 5835 bases
I	1831798	C	T	SNP	Hom	75.64	3		M01D7.10	M01D7.10	ncRNA	M01D7.10			DOWNSTREAM: 8883 bases
I	1831798	C	T	SNP	Hom	75.64	3		C53H9.3	C53H9.3	protein_coding	C53H9.3			DOWNSTREAM: 319 bases
I	1831798	C	T	SNP	Hom	75.64	3		C53H9.2	C53H9.2	protein_coding	C53H9.2a.1			UPSTREAM: 1099 bases
I	1831798	C	T	SNP	Hom	75.64	3		C53H9.2	C53H9.2	protein_coding	C53H9.2c.1			UPSTREAM: 1101 bases
I	1831798	C	T	SNP	Hom	75.64	3		C53H9.2	C53H9.2	protein_coding	C53H9.2c.2			UPSTREAM: 1101 bases
I	1831798	C	T	SNP	Hom	75.64	3		C53H9.2	C53H9.2	protein_coding	C53H9.2b.1			UPSTREAM: 1101 bases
I	1831798	C	T	SNP	Hom	75.64	3		C53H9.2	C53H9.2	protein_coding	C53H9.2c.3			UPSTREAM: 1101 bases
I	1831798	C	T	SNP	Hom	75.64	3		C53H9.2	C53H9.2	protein_coding	C53H9.2c.4			UPSTREAM: 1101 bases
I	1831798	C	T	SNP	Hom	75.64	3		C53H9.2	C53H9.2	protein_coding	C53H9.2b.2			UPSTREAM: 1101 bases
I	1831798	C	T	SNP	Hom	75.64	3		C53H9.2	C53H9.2	protein_coding	C53H9.2b.3			UPSTREAM: 1101 bases
I	1831798	C	T	SNP	Hom	75.64	3		C53H9.2	C53H9.2	protein_coding	C53H9.2b.4			UPSTREAM: 1101 bases
I	1831798	C	T	SNP	Hom	75.64	3		Y71G12B.30	Y71G12B.30	protein_coding	Y71G12B.30			UPSTREAM: 8865 bases
I	1831798	C	T	SNP	Hom	75.64	3		C53H9.1	rpl-27	protein_coding	C53H9.1.1			UPSTREAM: 3085 bases
I	1831798	C	T	SNP	Hom	75.64	3		C53H9.1	rpl-27	protein_coding	C53H9.1.2			UPSTREAM: 3087 bases
I	1831798	C	T	SNP	Hom	75.64	3		M01D7.7	egl-30	protein_coding	M01D7.7a			UPSTREAM: 3883 bases
I	1831798	C	T	SNP	Hom	75.64	3		Y71G12B.1	Y71G12B.1	protein_coding	Y71G12B.1b.2			DOWNSTREAM: 5891 bases
I	1831798	C	T	SNP	Hom	75.64	3		Y71G12B.1	Y71G12B.1	protein_coding	Y71G12B.1a			DOWNSTREAM: 5891 bases
I	1831798	C	T	SNP	Hom	75.64	3		Y71G12B.1	Y71G12B.1	protein_coding	Y71G12B.1b.1			DOWNSTREAM: 5829 bases
I	1831798	C	T	SNP	Hom	75.64	3		M01D7.7	egl-30	protein_coding	M01D7.7b			UPSTREAM: 5975 bases
I	1831798	C	T	SNP	Hom	75.64	3		Y71G12B.28	Y71G12B.28	protein_coding	Y71G12B.28			INTRON					150
I	1888879	A	G	SNP	Hom	86	5		Y71G12A.2	Y71G12A.2	protein_coding	Y71G12A.2b			UPSTREAM: 6284 bases
I	1888879	A	G	SNP	Hom	86	5		Y71G12A.4	Y71G12A.4	protein_coding	Y71G12A.4			INTRON					1392
I	1888879	A	G	SNP	Hom	86	5		Y71G12A.2	Y71G12A.2	protein_coding	Y71G12A.2a			UPSTREAM: 6358 bases
I	1888879	A	G	SNP	Hom	86	5		Y71G12A.3	tub-2	protein_coding	Y71G12A.3			DOWNSTREAM: 5405 bases
I	1954105	*	#NAME?	INS	Hom	61.53	14		Y51F10.4	Y51F10.4	protein_coding	Y51F10.4b			DOWNSTREAM: 9071 bases
I	1954105	*	#NAME?	INS	Hom	61.53	14		Y51F10.4	Y51F10.4	protein_coding	Y51F10.4a			DOWNSTREAM: 8881 bases
I	1954105	*	#NAME?	INS	Hom	61.53	14		Y51F10.10	Y51F10.10	protein_coding	Y51F10.10			INTRON					1014
I	1954105	*	#NAME?	INS	Hom	61.53	14		Y51F10.11	Y51F10.11	protein_coding	Y51F10.11			UPSTREAM: 7513 bases
I	1957152	*	#NAME?	DEL	Hom	307.78	20		Y51F10.10	Y51F10.10	protein_coding	Y51F10.10			INTRON					1014
I	1957152	*	#NAME?	DEL	Hom	307.78	20		Y51F10.11	Y51F10.11	protein_coding	Y51F10.11			UPSTREAM: 4466 bases
I	2033987	*	#NAME?	INS	Hom	293.15	8		Y20F4.2	Y20F4.2	protein_coding	Y20F4.2			DOWNSTREAM: 36 bases
I	2033987	*	#NAME?	INS	Hom	293.15	8		Y20F4.4	Y20F4.4	protein_coding	Y20F4.4			DOWNSTREAM: 340 bases
I	2160531	*	#NAME?	INS	Hom	194.88	6		W03F11.6	afd-1	protein_coding	W03F11.6d			INTRON					3555
I	2160531	*	#NAME?	INS	Hom	194.88	6		W03F11.6	afd-1	protein_coding	W03F11.6a			INTRON					4977
I	2160531	*	#NAME?	INS	Hom	194.88	6		W03F11.6	afd-1	protein_coding	W03F11.6c			INTRON					4260
I	2379644	C	T	SNP	Hom	552.03	16		Y39G10AR.27	Y39G10AR.27	ncRNA	Y39G10AR.27			UPSTREAM: 8784 bases
I	2379644	C	T	SNP	Hom	552.03	16		Y39G10AR.18	Y39G10AR.18	protein_coding	Y39G10AR.18a.2			DOWNSTREAM: 3310 bases
I	2379644	C	T	SNP	Hom	552.03	16		Y39G10AR.18	Y39G10AR.18	protein_coding	Y39G10AR.18a.1			DOWNSTREAM: 3323 bases
I	2379644	C	T	SNP	Hom	552.03	16		Y39G10AR.3	nekl-1	protein_coding	Y39G10AR.3			DOWNSTREAM: 6678 bases
I	2379644	C	T	SNP	Hom	552.03	16		Y39G10AR.18	Y39G10AR.18	protein_coding	Y39G10AR.18b			DOWNSTREAM: 4949 bases
I	2379644	C	T	SNP	Hom	552.03	16		Y39G10AR.17	sydn-1	protein_coding	Y39G10AR.17	exon_I_2379561_2379707	2	NON_SYNONYMOUS_CODING	M/I	atG/atA	301	0	1737
I	2579330	A	T	SNP	Hom	588.1	17		C55C2.1	scrt-1	protein_coding	C55C2.1			DOWNSTREAM: 8582 bases
I	2579330	A	T	SNP	Hom	588.1	17		K07A3.1	fbp-1	protein_coding	K07A3.1.1			DOWNSTREAM: 1607 bases
I	2579330	A	T	SNP	Hom	588.1	17		K07A3.1	fbp-1	protein_coding	K07A3.1.3			DOWNSTREAM: 1687 bases
I	2579330	A	T	SNP	Hom	588.1	17		K07A3.1	fbp-1	protein_coding	K07A3.1.2			DOWNSTREAM: 1875 bases
I	2579330	A	T	SNP	Hom	588.1	17		C55C2.5	aat-5	protein_coding	C55C2.5c.1			UPSTREAM: 3306 bases
I	2579330	A	T	SNP	Hom	588.1	17		K07A3.2	ptr-12	protein_coding	K07A3.2a			DOWNSTREAM: 8213 bases
I	2579330	A	T	SNP	Hom	588.1	17		K07A3.2	ptr-12	protein_coding	K07A3.2b			DOWNSTREAM: 8368 bases
I	2579330	A	T	SNP	Hom	588.1	17		C55C2.5	aat-5	protein_coding	C55C2.5b			UPSTREAM: 3308 bases
I	2579330	A	T	SNP	Hom	588.1	17		C55C2.5	aat-5	protein_coding	C55C2.5a			UPSTREAM: 3308 bases
I	2579330	A	T	SNP	Hom	588.1	17		C55C2.5	aat-5	protein_coding	C55C2.5c.2			UPSTREAM: 3308 bases
I	2777374	C	G	SNP	Hom	1151.49	34		Y71F9B.14	Y71F9B.14	protein_coding	Y71F9B.14			DOWNSTREAM: 3478 bases
I	2777374	C	G	SNP	Hom	1151.49	34		Y71F9B.15	Y71F9B.15	protein_coding	Y71F9B.15			DOWNSTREAM: 4077 bases
I	2777374	C	G	SNP	Hom	1151.49	34		W03D8.9	W03D8.9	protein_coding	W03D8.9.1			DOWNSTREAM: 7245 bases
I	2777374	C	G	SNP	Hom	1151.49	34		W03D8.9	W03D8.9	protein_coding	W03D8.9.2			DOWNSTREAM: 7257 bases
I	2777374	C	G	SNP	Hom	1151.49	34		Y71F9B.1	Y71F9B.1	protein_coding	Y71F9B.1			DOWNSTREAM: 1950 bases
I	2777374	C	G	SNP	Hom	1151.49	34		W03D8.10	W03D8.10	protein_coding	W03D8.10			UPSTREAM: 8763 bases
I	2777374	C	G	SNP	Hom	1151.49	34		Y71F9B.10	sop-3	protein_coding	Y71F9B.10b			UPSTREAM: 1275 bases
I	2777374	C	G	SNP	Hom	1151.49	34		Y71F9B.10	sop-3	protein_coding	Y71F9B.10a.2			UPSTREAM: 1275 bases
I	2777374	C	G	SNP	Hom	1151.49	34		Y71F9B.10	sop-3	protein_coding	Y71F9B.10a.1			UPSTREAM: 1269 bases
I	2777374	C	G	SNP	Hom	1151.49	34		Y71F9B.13	Y71F9B.13	protein_coding	Y71F9B.13a	exon_I_2777150_2777451	2	SYNONYMOUS_CODING	A/A	gcG/gcC	70	3	663
I	2777374	C	G	SNP	Hom	1151.49	34		Y71F9B.13	Y71F9B.13	protein_coding	Y71F9B.13b	exon_I_2777150_2777451	2	SYNONYMOUS_CODING	A/A	gcG/gcC	42	3	579
I	2777374	C	G	SNP	Hom	1151.49	34		Y71F9B.13	Y71F9B.13	protein_coding	Y71F9B.13c	exon_I_2777150_2777451	2	UTR_5_PRIME: 166 bases from TSS
I	3002903	*	#NAME?	DEL	Hom	617.09	26		Y54E10BL.3	Y54E10BL.3	protein_coding	Y54E10BL.3			UPSTREAM: 626 bases
I	3002903	*	#NAME?	DEL	Hom	617.09	26		Y54E10BL.1	Y54E10BL.1	protein_coding	Y54E10BL.1			UPSTREAM: 9210 bases
I	3002903	*	#NAME?	DEL	Hom	617.09	26		Y54E10BL.5	nduf-5	protein_coding	Y54E10BL.5			UPSTREAM: 52 bases
I	3002903	*	#NAME?	DEL	Hom	617.09	26		Y54E10BL.6	mek-2	protein_coding	Y54E10BL.6			DOWNSTREAM: 2526 bases
I	3002903	*	#NAME?	DEL	Hom	617.09	26		Y71F9AR.3	Y71F9AR.3	protein_coding	Y71F9AR.3			UPSTREAM: 6988 bases
I	3002903	*	#NAME?	DEL	Hom	617.09	26		Y54E10BL.8	Y54E10BL.8	ncRNA	Y54E10BL.8			UPSTREAM: 7592 bases
I	3002903	*	#NAME?	DEL	Hom	617.09	26		Y54E10BL.2	col-48	protein_coding	Y54E10BL.2			UPSTREAM: 7789 bases
I	3002903	*	#NAME?	DEL	Hom	617.09	26		Y54E10BL.4	dnj-28	protein_coding	Y54E10BL.4			DOWNSTREAM: 1523 bases
I	3062020	*	#NAME?	INS	Hom	185.66	14		Y54E10BR.8	ztf-23	protein_coding	Y54E10BR.8			UPSTREAM: 2853 bases
I	3062020	*	#NAME?	INS	Hom	185.66	14		M01B12.3	arx-7	protein_coding	M01B12.3			DOWNSTREAM: 7214 bases
I	3062020	*	#NAME?	INS	Hom	185.66	14		Y54E10BR.1	Y54E10BR.1	protein_coding	Y54E10BR.1a			INTRON					2739
I	3062020	*	#NAME?	INS	Hom	185.66	14		Y54E10BR.1	Y54E10BR.1	protein_coding	Y54E10BR.1b			INTRON					2721
I	3062020	*	#NAME?	INS	Hom	185.66	14		M01B12.4	M01B12.4	protein_coding	M01B12.4c			DOWNSTREAM: 8952 bases
I	3062020	*	#NAME?	INS	Hom	185.66	14		M01B12.4	M01B12.4	protein_coding	M01B12.4a.1			DOWNSTREAM: 8958 bases
I	3146646	C	T	SNP	Hom	911.5	27		K09H9.3	col-49	protein_coding	K09H9.3			DOWNSTREAM: 8198 bases
I	3146646	C	T	SNP	Hom	911.5	27		K09H9.7	K09H9.7	protein_coding	K09H9.7			DOWNSTREAM: 3765 bases
I	3146646	C	T	SNP	Hom	911.5	27		K09H9.8	K09H9.8	protein_coding	K09H9.8			UPSTREAM: 6043 bases
I	3146646	C	T	SNP	Hom	911.5	27		K09H9.1	K09H9.1	protein_coding	K09H9.1			UPSTREAM: 6191 bases
I	3146646	C	T	SNP	Hom	911.5	27		K09H9.5	K09H9.5	protein_coding	K09H9.5			UPSTREAM: 3469 bases
I	3146646	C	T	SNP	Hom	911.5	27		K09H9.2	K09H9.2	protein_coding	K09H9.2.1			UPSTREAM: 1352 bases
I	3146646	C	T	SNP	Hom	911.5	27		K09H9.2	K09H9.2	protein_coding	K09H9.2.2			UPSTREAM: 1370 bases
I	3146646	C	T	SNP	Hom	911.5	27		K09H9.6	lpd-6	protein_coding	K09H9.6.1			INTRON					1722
I	3146646	C	T	SNP	Hom	911.5	27		K09H9.6	lpd-6	protein_coding	K09H9.6.2			INTRON					1722
I	3258595	*	#NAME?	DEL	Hom	1290.71	38		Y54E10A.27	Y54E10A.27	ncRNA	Y54E10A.27			DOWNSTREAM: 9966 bases
I	3258595	*	#NAME?	DEL	Hom	1290.71	38		Y54E10A.22	Y54E10A.22	ncRNA	Y54E10A.22			DOWNSTREAM: 407 bases
I	3258595	*	#NAME?	DEL	Hom	1290.71	38		Y54E10A.20	Y54E10A.20	ncRNA	Y54E10A.20			UPSTREAM: 407 bases
I	3258595	*	#NAME?	DEL	Hom	1290.71	38		Y44E3B.2	tyr-5	protein_coding	Y44E3B.2			UPSTREAM: 1278 bases
I	3258595	*	#NAME?	DEL	Hom	1290.71	38		Y54E10A.21	Y54E10A.21	ncRNA	Y54E10A.21			UPSTREAM: 1716 bases
I	3258595	*	#NAME?	DEL	Hom	1290.71	38		Y54E10A.23	Y54E10A.23	ncRNA	Y54E10A.23			DOWNSTREAM: 1973 bases
I	3258595	*	#NAME?	DEL	Hom	1290.71	38		Y44E3B.1	zip-4	protein_coding	Y44E3B.1b.1			DOWNSTREAM: 5663 bases
I	3258595	*	#NAME?	DEL	Hom	1290.71	38		Y44E3B.1	zip-4	protein_coding	Y44E3B.1b.2			DOWNSTREAM: 5663 bases
I	3258595	*	#NAME?	DEL	Hom	1290.71	38		Y44E3B.1	zip-4	protein_coding	Y44E3B.1c			DOWNSTREAM: 5666 bases
I	3258595	*	#NAME?	DEL	Hom	1290.71	38		Y44E3B.1	zip-4	protein_coding	Y44E3B.1a			DOWNSTREAM: 5812 bases
I	3258595	*	#NAME?	DEL	Hom	1290.71	38		Y54E10A.2	cogc-1	protein_coding	Y54E10A.2			DOWNSTREAM: 3028 bases
I	3258595	*	#NAME?	DEL	Hom	1290.71	38		Y54E10A.19	Y54E10A.19	ncRNA	Y54E10A.19			UPSTREAM: 1829 bases
I	3258595	*	#NAME?	DEL	Hom	1290.71	38		Y54E10A.28	Y54E10A.28	ncRNA	Y54E10A.28			DOWNSTREAM: 1829 bases
I	3258595	*	#NAME?	DEL	Hom	1290.71	38		W01B11.3	nol-5	protein_coding	W01B11.3.1			UPSTREAM: 8499 bases
I	3258595	*	#NAME?	DEL	Hom	1290.71	38		W01B11.3	nol-5	protein_coding	W01B11.3.2			UPSTREAM: 8499 bases
I	3258595	*	#NAME?	DEL	Hom	1290.71	38		W01B11.3	nol-5	protein_coding	W01B11.3.3			UPSTREAM: 8501 bases
I	3259388	*	#NAME?	DEL	Hom	1637.7	45		Y54E10A.22	Y54E10A.22	ncRNA	Y54E10A.22			UPSTREAM: 297 bases
I	3259388	*	#NAME?	DEL	Hom	1637.7	45		Y54E10A.20	Y54E10A.20	ncRNA	Y54E10A.20			DOWNSTREAM: 297 bases
I	3259388	*	#NAME?	DEL	Hom	1637.7	45		Y44E3B.2	tyr-5	protein_coding	Y44E3B.2			UPSTREAM: 485 bases
I	3259388	*	#NAME?	DEL	Hom	1637.7	45		Y54E10A.21	Y54E10A.21	ncRNA	Y54E10A.21			UPSTREAM: 923 bases
I	3259388	*	#NAME?	DEL	Hom	1637.7	45		Y54E10A.23	Y54E10A.23	ncRNA	Y54E10A.23			DOWNSTREAM: 1180 bases
I	3259388	*	#NAME?	DEL	Hom	1637.7	45		Y44E3B.1	zip-4	protein_coding	Y44E3B.1b.1			DOWNSTREAM: 4870 bases
I	3259388	*	#NAME?	DEL	Hom	1637.7	45		Y44E3B.1	zip-4	protein_coding	Y44E3B.1b.2			DOWNSTREAM: 4870 bases
I	3259388	*	#NAME?	DEL	Hom	1637.7	45		Y44E3B.1	zip-4	protein_coding	Y44E3B.1c			DOWNSTREAM: 4873 bases
I	3259388	*	#NAME?	DEL	Hom	1637.7	45		Y44E3B.1	zip-4	protein_coding	Y44E3B.1a			DOWNSTREAM: 5019 bases
I	3259388	*	#NAME?	DEL	Hom	1637.7	45		Y54E10A.2	cogc-1	protein_coding	Y54E10A.2			DOWNSTREAM: 3821 bases
I	3259388	*	#NAME?	DEL	Hom	1637.7	45		Y54E10A.19	Y54E10A.19	ncRNA	Y54E10A.19			UPSTREAM: 2622 bases
I	3259388	*	#NAME?	DEL	Hom	1637.7	45		Y54E10A.28	Y54E10A.28	ncRNA	Y54E10A.28			DOWNSTREAM: 2622 bases
I	3259388	*	#NAME?	DEL	Hom	1637.7	45		W01B11.3	nol-5	protein_coding	W01B11.3.1			UPSTREAM: 7706 bases
I	3259388	*	#NAME?	DEL	Hom	1637.7	45		W01B11.3	nol-5	protein_coding	W01B11.3.2			UPSTREAM: 7706 bases
I	3259388	*	#NAME?	DEL	Hom	1637.7	45		W01B11.3	nol-5	protein_coding	W01B11.3.3			UPSTREAM: 7708 bases
I	3485156	*	-C	DEL	Hom	1062.45	33		Y47G6A.15	Y47G6A.15	protein_coding	Y47G6A.15			UPSTREAM: 8843 bases
I	3485156	*	-C	DEL	Hom	1062.45	33		Y47G6A.17	Y47G6A.17	protein_coding	Y47G6A.17			DOWNSTREAM: 2650 bases
I	3485156	*	-C	DEL	Hom	1062.45	33		Y47G6A.10	spg-7	protein_coding	Y47G6A.10			DOWNSTREAM: 7183 bases
I	3485156	*	-C	DEL	Hom	1062.45	33		Y47G6A.9	Y47G6A.9	protein_coding	Y47G6A.9			DOWNSTREAM: 3715 bases
I	3485156	*	-C	DEL	Hom	1062.45	33		Y47G6A.8	crn-1	protein_coding	Y47G6A.8			DOWNSTREAM: 654 bases
I	3487598	*	#NAME?	DEL	Hom	962.73	27		Y47G6A.17	Y47G6A.17	protein_coding	Y47G6A.17			DOWNSTREAM: 208 bases
I	3487598	*	#NAME?	DEL	Hom	962.73	27		Y47G6A.10	spg-7	protein_coding	Y47G6A.10			DOWNSTREAM: 9625 bases
I	3487598	*	#NAME?	DEL	Hom	962.73	27		Y47G6A.9	Y47G6A.9	protein_coding	Y47G6A.9			DOWNSTREAM: 6157 bases
I	3487598	*	#NAME?	DEL	Hom	962.73	27		Y47G6A.8	crn-1	protein_coding	Y47G6A.8			DOWNSTREAM: 3096 bases
I	3665814	T	A	SNP	Hom	106.03	11		T28F2.7	T28F2.7	protein_coding	T28F2.7			UPSTREAM: 4766 bases
I	3665814	T	A	SNP	Hom	106.03	11		D1037.2	smp-2	protein_coding	D1037.2.2			DOWNSTREAM: 1313 bases
I	3665814	T	A	SNP	Hom	106.03	11		D1037.2	smp-2	protein_coding	D1037.2.1			DOWNSTREAM: 1313 bases
I	3665909	A	T	SNP	Hom	38.97	6		T28F2.7	T28F2.7	protein_coding	T28F2.7			UPSTREAM: 4861 bases
I	3665909	A	T	SNP	Hom	38.97	6		D1037.2	smp-2	protein_coding	D1037.2.2			DOWNSTREAM: 1218 bases
I	3665909	A	T	SNP	Hom	38.97	6		D1037.2	smp-2	protein_coding	D1037.2.1			DOWNSTREAM: 1218 bases
I	3690737	*	#NAME?	INS	Hom	597.88	28		D1037.1	D1037.1	protein_coding	D1037.1			DOWNSTREAM: 580 bases
I	3690737	*	#NAME?	INS	Hom	597.88	28		D1037.3	ftn-2	protein_coding	D1037.3			UPSTREAM: 9790 bases
I	3690737	*	#NAME?	INS	Hom	597.88	28		D1037.4	rab-8	protein_coding	D1037.4			UPSTREAM: 6616 bases
I	3690737	*	#NAME?	INS	Hom	597.88	28		H26D21.2	msh-2	protein_coding	H26D21.2.1			DOWNSTREAM: 3565 bases
I	3690737	*	#NAME?	INS	Hom	597.88	28		H26D21.2	msh-2	protein_coding	H26D21.2.2			DOWNSTREAM: 3637 bases
I	3690737	*	#NAME?	INS	Hom	597.88	28		H26D21.3	21ur-13866	ncRNA	H26D21.3			DOWNSTREAM: 6862 bases
I	3690737	*	#NAME?	INS	Hom	597.88	28		H26D21.1	hus-1	protein_coding	H26D21.1			UPSTREAM: 7361 bases
I	3690737	*	#NAME?	INS	Hom	597.88	28		D1037.5	D1037.5	protein_coding	D1037.5			INTRON					1674
I	3929762	*	#NAME?	INS	Hom	713.99	19		T21E3.1	egg-4	protein_coding	T21E3.1			UPSTREAM: 2451 bases
I	3929762	*	#NAME?	INS	Hom	713.99	19		T20F5.6	T20F5.6	protein_coding	T20F5.6.1			UPSTREAM: 4596 bases
I	3929762	*	#NAME?	INS	Hom	713.99	19		T20F5.6	T20F5.6	protein_coding	T20F5.6.2			UPSTREAM: 4588 bases
I	3929762	*	#NAME?	INS	Hom	713.99	19		T21E3.3	lrp-2	protein_coding	T21E3.3			DOWNSTREAM: 5510 bases
I	3929762	*	#NAME?	INS	Hom	713.99	19		T20F5.7	T20F5.7	protein_coding	T20F5.7			UPSTREAM: 1872 bases
I	3929762	*	#NAME?	INS	Hom	713.99	19		T20F5.5	T20F5.5	protein_coding	T20F5.5			UPSTREAM: 9587 bases
I	3929762	*	#NAME?	INS	Hom	713.99	19		T21E3.2	T21E3.2	protein_coding	T21E3.2			UPSTREAM: 1071 bases
I	3935001	*	#NAME?	INS	Hom	618.14	15		T20F5.6	T20F5.6	protein_coding	T20F5.6.1			UPSTREAM: 9835 bases
I	3935001	*	#NAME?	INS	Hom	618.14	15		T20F5.6	T20F5.6	protein_coding	T20F5.6.2			UPSTREAM: 9827 bases
I	3935001	*	#NAME?	INS	Hom	618.14	15		T21E3.3	lrp-2	protein_coding	T21E3.3			DOWNSTREAM: 271 bases
I	3935001	*	#NAME?	INS	Hom	618.14	15		T20F5.7	T20F5.7	protein_coding	T20F5.7			UPSTREAM: 7111 bases
I	3935001	*	#NAME?	INS	Hom	618.14	15		T21E3.2	T21E3.2	protein_coding	T21E3.2			DOWNSTREAM: 3446 bases
I	3935001	*	#NAME?	INS	Hom	618.14	15		T21E3.1	egg-4	protein_coding	T21E3.1			DOWNSTREAM: 184 bases
I	3935099	T	C	SNP	Hom	566.82	16		T20F5.6	T20F5.6	protein_coding	T20F5.6.1			UPSTREAM: 9933 bases
I	3935099	T	C	SNP	Hom	566.82	16		T20F5.6	T20F5.6	protein_coding	T20F5.6.2			UPSTREAM: 9925 bases
I	3935099	T	C	SNP	Hom	566.82	16		T21E3.3	lrp-2	protein_coding	T21E3.3			DOWNSTREAM: 173 bases
I	3935099	T	C	SNP	Hom	566.82	16		T20F5.7	T20F5.7	protein_coding	T20F5.7			UPSTREAM: 7209 bases
I	3935099	T	C	SNP	Hom	566.82	16		T21E3.2	T21E3.2	protein_coding	T21E3.2			DOWNSTREAM: 3544 bases
I	3935099	T	C	SNP	Hom	566.82	16		T21E3.1	egg-4	protein_coding	T21E3.1			DOWNSTREAM: 282 bases
I	3935122	A	C	SNP	Hom	329.24	11		T20F5.6	T20F5.6	protein_coding	T20F5.6.1			UPSTREAM: 9956 bases
I	3935122	A	C	SNP	Hom	329.24	11		T20F5.6	T20F5.6	protein_coding	T20F5.6.2			UPSTREAM: 9948 bases
I	3935122	A	C	SNP	Hom	329.24	11		T21E3.3	lrp-2	protein_coding	T21E3.3			DOWNSTREAM: 150 bases
I	3935122	A	C	SNP	Hom	329.24	11		T20F5.7	T20F5.7	protein_coding	T20F5.7			UPSTREAM: 7232 bases
I	3935122	A	C	SNP	Hom	329.24	11		T21E3.2	T21E3.2	protein_coding	T21E3.2			DOWNSTREAM: 3567 bases
I	3935122	A	C	SNP	Hom	329.24	11		T21E3.1	egg-4	protein_coding	T21E3.1			DOWNSTREAM: 305 bases
I	3935149	G	C	SNP	Hom	222.37	7		T20F5.6	T20F5.6	protein_coding	T20F5.6.1			UPSTREAM: 9983 bases
I	3935149	G	C	SNP	Hom	222.37	7		T20F5.6	T20F5.6	protein_coding	T20F5.6.2			UPSTREAM: 9975 bases
I	3935149	G	C	SNP	Hom	222.37	7		T21E3.3	lrp-2	protein_coding	T21E3.3			DOWNSTREAM: 123 bases
I	3935149	G	C	SNP	Hom	222.37	7		T20F5.7	T20F5.7	protein_coding	T20F5.7			UPSTREAM: 7259 bases
I	3935149	G	C	SNP	Hom	222.37	7		T21E3.2	T21E3.2	protein_coding	T21E3.2			DOWNSTREAM: 3594 bases
I	3935149	G	C	SNP	Hom	222.37	7		T21E3.1	egg-4	protein_coding	T21E3.1			DOWNSTREAM: 332 bases
I	4007392	*	#NAME?	INS	Hom	992.26	26		F55C7.7	unc-73	protein_coding	F55C7.7d.2			INTRON					1659
I	4007392	*	#NAME?	INS	Hom	992.26	26		F55C7.7	unc-73	protein_coding	F55C7.7d.1			INTRON					1659
I	4007392	*	#NAME?	INS	Hom	992.26	26		F55C7.7	unc-73	protein_coding	F55C7.7a			INTRON					7467
I	4007392	*	#NAME?	INS	Hom	992.26	26		F55C7.7	unc-73	protein_coding	F55C7.7h			INTRON					2772
I	4007392	*	#NAME?	INS	Hom	992.26	26		F55C7.7	unc-73	protein_coding	F55C7.7g			INTRON					1917
I	4007392	*	#NAME?	INS	Hom	992.26	26		F55C7.7	unc-73	protein_coding	F55C7.7i			INTRON					6423
I	4007392	*	#NAME?	INS	Hom	992.26	26		F55C7.7	unc-73	protein_coding	F55C7.7c			INTRON					2787
I	4007392	*	#NAME?	INS	Hom	992.26	26		F55C7.7	unc-73	protein_coding	F55C7.7f			INTRON					1941
I	4007392	*	#NAME?	INS	Hom	992.26	26		F55C7.7	unc-73	protein_coding	F55C7.7e			INTRON					1902
I	4007392	*	#NAME?	INS	Hom	992.26	26		F55C7.7	unc-73	protein_coding	F55C7.7b			DOWNSTREAM: 8373 bases
I	4007392	*	#NAME?	INS	Hom	992.26	26		F55C7.2	F55C7.2	protein_coding	F55C7.2			DOWNSTREAM: 1370 bases
I	4116108	G	C	SNP	Hom	105.58	5		E01A2.3	lin-44	protein_coding	E01A2.3a			UPSTREAM: 9950 bases
I	4116108	G	C	SNP	Hom	105.58	5		E01A2.3	lin-44	protein_coding	E01A2.3b			UPSTREAM: 9950 bases
I	4116108	G	C	SNP	Hom	105.58	5		H31G24.4	cyb-2.2	protein_coding	H31G24.4.2			DOWNSTREAM: 33 bases
I	4116108	G	C	SNP	Hom	105.58	5		H31G24.3	H31G24.3	protein_coding	H31G24.3			UPSTREAM: 745 bases
I	4116108	G	C	SNP	Hom	105.58	5		C24G7.2	acd-1	protein_coding	C24G7.2			DOWNSTREAM: 8061 bases
I	4116108	G	C	SNP	Hom	105.58	5		H31G24.2	H31G24.2	pseudogene	H31G24.2			UPSTREAM: 4301 bases
I	4116108	G	C	SNP	Hom	105.58	5		C24G7.1	C24G7.1	protein_coding	C24G7.1			DOWNSTREAM: 3721 bases
I	4116108	G	C	SNP	Hom	105.58	5		H31G24.1	H31G24.1	protein_coding	H31G24.1			UPSTREAM: 7375 bases
I	4116108	G	C	SNP	Hom	105.58	5		H31G24.4	cyb-2.2	protein_coding	H31G24.4.1			UTR_3_PRIME: 33 bases from CDS
I	4125102	*	#NAME?	DEL	Hom	346.76	32		E01A2.3	lin-44	protein_coding	E01A2.3a			UPSTREAM: 956 bases
I	4125102	*	#NAME?	DEL	Hom	346.76	32		E01A2.3	lin-44	protein_coding	E01A2.3b			UPSTREAM: 956 bases
I	4125102	*	#NAME?	DEL	Hom	346.76	32		H31G24.4	cyb-2.2	protein_coding	H31G24.4.2			DOWNSTREAM: 9027 bases
I	4125102	*	#NAME?	DEL	Hom	346.76	32		H31G24.4	cyb-2.2	protein_coding	H31G24.4.1			DOWNSTREAM: 8731 bases
I	4125102	*	#NAME?	DEL	Hom	346.76	32		H31G24.3	H31G24.3	protein_coding	H31G24.3			DOWNSTREAM: 6938 bases
I	4125102	*	#NAME?	DEL	Hom	346.76	32		E01A2.4	E01A2.4	protein_coding	E01A2.4.1			DOWNSTREAM: 4464 bases
I	4125102	*	#NAME?	DEL	Hom	346.76	32		E01A2.4	E01A2.4	protein_coding	E01A2.4.2			DOWNSTREAM: 4530 bases
I	4125102	*	#NAME?	DEL	Hom	346.76	32		E01A2.2	E01A2.2	protein_coding	E01A2.2b.2			UPSTREAM: 7400 bases
I	4125102	*	#NAME?	DEL	Hom	346.76	32		E01A2.2	E01A2.2	protein_coding	E01A2.2a.2			UPSTREAM: 7400 bases
I	4125102	*	#NAME?	DEL	Hom	346.76	32		E01A2.2	E01A2.2	protein_coding	E01A2.2a.1			UPSTREAM: 7400 bases
I	4125102	*	#NAME?	DEL	Hom	346.76	32		H31G24.2	H31G24.2	pseudogene	H31G24.2			DOWNSTREAM: 2064 bases
I	4125102	*	#NAME?	DEL	Hom	346.76	32		E01A2.2	E01A2.2	protein_coding	E01A2.2b.1			UPSTREAM: 8058 bases
I	4125102	*	#NAME?	DEL	Hom	346.76	32		H31G24.1	H31G24.1	protein_coding	H31G24.1			DOWNSTREAM: 377 bases
I	4220894	*	#NAME?	INS	Hom	480.41	15		C18E3.2	C18E3.2	protein_coding	C18E3.2.3			DOWNSTREAM: 8380 bases
I	4220894	*	#NAME?	INS	Hom	480.41	15		C18E3.2	C18E3.2	protein_coding	C18E3.2.2			DOWNSTREAM: 8316 bases
I	4220894	*	#NAME?	INS	Hom	480.41	15		C18E3.2	C18E3.2	protein_coding	C18E3.2.1			DOWNSTREAM: 8225 bases
I	4220894	*	#NAME?	INS	Hom	480.41	15		C18E3.10	C18E3.10	ncRNA	C18E3.10			UPSTREAM: 8107 bases
I	4220894	*	#NAME?	INS	Hom	480.41	15		C18E3.1	C18E3.1	protein_coding	C18E3.1			DOWNSTREAM: 6631 bases
I	4220894	*	#NAME?	INS	Hom	480.41	15		C18E3.9	C18E3.9	protein_coding	C18E3.9b			UPSTREAM: 5225 bases
I	4220894	*	#NAME?	INS	Hom	480.41	15		C18E3.9	C18E3.9	protein_coding	C18E3.9a			UPSTREAM: 5140 bases
I	4220894	*	#NAME?	INS	Hom	480.41	15		C43E11.6	nab-1	protein_coding	C43E11.6a.1			UPSTREAM: 8995 bases
I	4220894	*	#NAME?	INS	Hom	480.41	15		C43E11.6	nab-1	protein_coding	C43E11.6b			UPSTREAM: 9022 bases
I	4220894	*	#NAME?	INS	Hom	480.41	15		C43E11.6	nab-1	protein_coding	C43E11.6c			UPSTREAM: 9022 bases
I	4220894	*	#NAME?	INS	Hom	480.41	15		C43E11.6	nab-1	protein_coding	C43E11.6e.2			UPSTREAM: 8684 bases
I	4220894	*	#NAME?	INS	Hom	480.41	15		C43E11.6	nab-1	protein_coding	C43E11.6a.2			UPSTREAM: 8684 bases
I	4220894	*	#NAME?	INS	Hom	480.41	15		C43E11.6	nab-1	protein_coding	C43E11.6d.1			UPSTREAM: 8684 bases
I	4220894	*	#NAME?	INS	Hom	480.41	15		C43E11.6	nab-1	protein_coding	C43E11.6d.2			UPSTREAM: 8684 bases
I	4260707	*	#NAME?	INS	Hom	590.25	23		C43E11.11	cogc-5	protein_coding	C43E11.11.2			DOWNSTREAM: 7634 bases
I	4260707	*	#NAME?	INS	Hom	590.25	23		C43E11.11	cogc-5	protein_coding	C43E11.11.1			DOWNSTREAM: 7537 bases
I	4260707	*	#NAME?	INS	Hom	590.25	23		C43E11.12	C43E11.12	protein_coding	C43E11.12b			DOWNSTREAM: 6862 bases
I	4260707	*	#NAME?	INS	Hom	590.25	23		C43E11.12	C43E11.12	protein_coding	C43E11.12a.2			DOWNSTREAM: 6789 bases
I	4260707	*	#NAME?	INS	Hom	590.25	23		C43E11.12	C43E11.12	protein_coding	C43E11.12a.1			DOWNSTREAM: 6567 bases
I	4260707	*	#NAME?	INS	Hom	590.25	23		C43E11.3	met-1	protein_coding	C43E11.3b			INTRON					4773
I	4260707	*	#NAME?	INS	Hom	590.25	23		C43E11.3	met-1	protein_coding	C43E11.3a			INTRON					4815
I	4260707	*	#NAME?	INS	Hom	590.25	23		C43E11.2	mus-81	protein_coding	C43E11.2a.1			UPSTREAM: 4401 bases
I	4260707	*	#NAME?	INS	Hom	590.25	23		C43E11.2	mus-81	protein_coding	C43E11.2b			UPSTREAM: 5862 bases
I	4260707	*	#NAME?	INS	Hom	590.25	23		C43E11.9	C43E11.9	protein_coding	C43E11.9.1			DOWNSTREAM: 6222 bases
I	4260707	*	#NAME?	INS	Hom	590.25	23		C43E11.1	acin-1	protein_coding	C43E11.1			UPSTREAM: 9940 bases
I	4260707	*	#NAME?	INS	Hom	590.25	23		C43E11.9	C43E11.9	protein_coding	C43E11.9.2			DOWNSTREAM: 6565 bases
I	4260707	*	#NAME?	INS	Hom	590.25	23		C43E11.10	cdc-6	protein_coding	C43E11.10			DOWNSTREAM: 7363 bases
I	4293872	A	G	SNP	Hom	233.61	33		Y47D9A.2	scpl-3	protein_coding	Y47D9A.2b			UPSTREAM: 4388 bases
I	4293872	A	G	SNP	Hom	233.61	33		Y47D9A.2	scpl-3	protein_coding	Y47D9A.2a			UPSTREAM: 4755 bases
I	4293880	A	G	SNP	Hom	230.67	25		Y47D9A.2	scpl-3	protein_coding	Y47D9A.2b			UPSTREAM: 4380 bases
I	4293880	A	G	SNP	Hom	230.67	25		Y47D9A.2	scpl-3	protein_coding	Y47D9A.2a			UPSTREAM: 4747 bases
I	4466833	*	#NAME?	DEL	Hom	384.48	18		C41D11.1	eri-6	protein_coding	C41D11.1a			INTRON					963
I	4466833	*	#NAME?	DEL	Hom	384.48	18		C41D11.1	eri-6	protein_coding	C41D11.1d			INTRON					993
I	4466833	*	#NAME?	DEL	Hom	384.48	18		C41D11.1	eri-6	protein_coding	C41D11.1e			UTR_3_PRIME: 185 bases from CDS
I	4466833	*	#NAME?	DEL	Hom	384.48	18		C41D11.1	eri-6	protein_coding	C41D11.1b			DOWNSTREAM: 6060 bases
I	4466833	*	#NAME?	DEL	Hom	384.48	18		C41D11.6	C41D11.6	protein_coding	C41D11.6			UPSTREAM: 3860 bases
I	4466833	*	#NAME?	DEL	Hom	384.48	18		C41D11.1	eri-6	protein_coding	C41D11.1c.1			DOWNSTREAM: 2429 bases
I	4466833	*	#NAME?	DEL	Hom	384.48	18		C41D11.1	eri-6	protein_coding	C41D11.1f.2			DOWNSTREAM: 185 bases
I	4466833	*	#NAME?	DEL	Hom	384.48	18		C41D11.1	eri-6	protein_coding	C41D11.1f.1			DOWNSTREAM: 185 bases
I	4466833	*	#NAME?	DEL	Hom	384.48	18		C41D11.1	eri-6	protein_coding	C41D11.1c.2			DOWNSTREAM: 116 bases
I	4543980	C	T	SNP	Hom	100.64	6		Y119C1B.3	Y119C1B.3	protein_coding	Y119C1B.3			UPSTREAM: 6499 bases
I	4543980	C	T	SNP	Hom	100.64	6		Y119C1B.11	Y119C1B.11	protein_coding	Y119C1B.11			DOWNSTREAM: 8872 bases
I	4543980	C	T	SNP	Hom	100.64	6		Y119C1B.8	bet-1	protein_coding	Y119C1B.8a			UPSTREAM: 9181 bases
I	4543980	C	T	SNP	Hom	100.64	6		Y119C1B.8	bet-1	protein_coding	Y119C1B.8b.1			UPSTREAM: 9179 bases
I	4543980	C	T	SNP	Hom	100.64	6		Y119C1B.9	Y119C1B.9	protein_coding	Y119C1B.9			UPSTREAM: 4254 bases
I	4545424	C	A	SNP	Hom	38.89	2		Y119C1B.3	Y119C1B.3	protein_coding	Y119C1B.3			UPSTREAM: 5055 bases
I	4545424	C	A	SNP	Hom	38.89	2		Y119C1B.11	Y119C1B.11	protein_coding	Y119C1B.11			DOWNSTREAM: 7428 bases
I	4545424	C	A	SNP	Hom	38.89	2		Y119C1B.1	Y119C1B.1	protein_coding	Y119C1B.1			UPSTREAM: 8727 bases
I	4545424	C	A	SNP	Hom	38.89	2		Y119C1B.10	Y119C1B.10	protein_coding	Y119C1B.10a			DOWNSTREAM: 9927 bases
I	4545424	C	A	SNP	Hom	38.89	2		Y119C1B.10	Y119C1B.10	protein_coding	Y119C1B.10b			DOWNSTREAM: 9979 bases
I	4545424	C	A	SNP	Hom	38.89	2		Y119C1B.9	Y119C1B.9	protein_coding	Y119C1B.9			UPSTREAM: 5698 bases
I	4545596	G	T	SNP	Hom	32.97	5		Y119C1B.3	Y119C1B.3	protein_coding	Y119C1B.3			UPSTREAM: 4883 bases
I	4545596	G	T	SNP	Hom	32.97	5		Y119C1B.11	Y119C1B.11	protein_coding	Y119C1B.11			DOWNSTREAM: 7256 bases
I	4545596	G	T	SNP	Hom	32.97	5		Y119C1B.1	Y119C1B.1	protein_coding	Y119C1B.1			UPSTREAM: 8555 bases
I	4545596	G	T	SNP	Hom	32.97	5		Y119C1B.10	Y119C1B.10	protein_coding	Y119C1B.10a			DOWNSTREAM: 9755 bases
I	4545596	G	T	SNP	Hom	32.97	5		Y119C1B.10	Y119C1B.10	protein_coding	Y119C1B.10b			DOWNSTREAM: 9807 bases
I	4545596	G	T	SNP	Hom	32.97	5		Y119C1B.9	Y119C1B.9	protein_coding	Y119C1B.9			UPSTREAM: 5870 bases
I	4545944	G	A	SNP	Hom	103.49	15		Y119C1B.3	Y119C1B.3	protein_coding	Y119C1B.3			UPSTREAM: 4535 bases
I	4545944	G	A	SNP	Hom	103.49	15		Y119C1B.11	Y119C1B.11	protein_coding	Y119C1B.11			DOWNSTREAM: 6908 bases
I	4545944	G	A	SNP	Hom	103.49	15		Y119C1B.1	Y119C1B.1	protein_coding	Y119C1B.1			UPSTREAM: 8207 bases
I	4545944	G	A	SNP	Hom	103.49	15		Y119C1B.10	Y119C1B.10	protein_coding	Y119C1B.10a			DOWNSTREAM: 9407 bases
I	4545944	G	A	SNP	Hom	103.49	15		Y119C1B.10	Y119C1B.10	protein_coding	Y119C1B.10b			DOWNSTREAM: 9459 bases
I	4545944	G	A	SNP	Hom	103.49	15		Y119C1B.9	Y119C1B.9	protein_coding	Y119C1B.9			UPSTREAM: 6218 bases
I	4545971	G	A	SNP	Hom	96.54	15		Y119C1B.3	Y119C1B.3	protein_coding	Y119C1B.3			UPSTREAM: 4508 bases
I	4545971	G	A	SNP	Hom	96.54	15		Y119C1B.11	Y119C1B.11	protein_coding	Y119C1B.11			DOWNSTREAM: 6881 bases
I	4545971	G	A	SNP	Hom	96.54	15		Y119C1B.1	Y119C1B.1	protein_coding	Y119C1B.1			UPSTREAM: 8180 bases
I	4545971	G	A	SNP	Hom	96.54	15		Y119C1B.10	Y119C1B.10	protein_coding	Y119C1B.10a			DOWNSTREAM: 9380 bases
I	4545971	G	A	SNP	Hom	96.54	15		Y119C1B.10	Y119C1B.10	protein_coding	Y119C1B.10b			DOWNSTREAM: 9432 bases
I	4545971	G	A	SNP	Hom	96.54	15		Y119C1B.9	Y119C1B.9	protein_coding	Y119C1B.9			UPSTREAM: 6245 bases
I	4546303	T	G	SNP	Hom	44.89	2		Y119C1B.3	Y119C1B.3	protein_coding	Y119C1B.3			UPSTREAM: 4176 bases
I	4546303	T	G	SNP	Hom	44.89	2		Y119C1B.11	Y119C1B.11	protein_coding	Y119C1B.11			DOWNSTREAM: 6549 bases
I	4546303	T	G	SNP	Hom	44.89	2		Y119C1B.1	Y119C1B.1	protein_coding	Y119C1B.1			UPSTREAM: 7848 bases
I	4546303	T	G	SNP	Hom	44.89	2		Y119C1B.10	Y119C1B.10	protein_coding	Y119C1B.10a			DOWNSTREAM: 9048 bases
I	4546303	T	G	SNP	Hom	44.89	2		Y119C1B.10	Y119C1B.10	protein_coding	Y119C1B.10b			DOWNSTREAM: 9100 bases
I	4546303	T	G	SNP	Hom	44.89	2		Y119C1B.9	Y119C1B.9	protein_coding	Y119C1B.9			UPSTREAM: 6577 bases
I	4625168	*	#NAME?	INS	Hom	233.23	13		C44E4.2	C44E4.2	protein_coding	C44E4.2			DOWNSTREAM: 6224 bases
I	4625168	*	#NAME?	INS	Hom	233.23	13		C44E4.1	C44E4.1	protein_coding	C44E4.1a			UPSTREAM: 2195 bases
I	4625168	*	#NAME?	INS	Hom	233.23	13		C44E4.1	C44E4.1	protein_coding	C44E4.1c			UPSTREAM: 2195 bases
I	4625168	*	#NAME?	INS	Hom	233.23	13		C44E4.7	C44E4.7	protein_coding	C44E4.7			INTRON					3438
I	4625168	*	#NAME?	INS	Hom	233.23	13		C44E4.4	C44E4.4	protein_coding	C44E4.4			UPSTREAM: 8936 bases
I	4625168	*	#NAME?	INS	Hom	233.23	13		C44E4.9	21ur-14833	ncRNA	C44E4.9			UPSTREAM: 9824 bases
I	4746811	*	#NAME?	DEL	Hom	185.12	10		C10H11.9	let-502	protein_coding	C10H11.9			UPSTREAM: 2489 bases
I	4746811	*	#NAME?	DEL	Hom	185.12	10		C10H11.11	C10H11.11	ncRNA	C10H11.11			UPSTREAM: 1355 bases
I	4746811	*	#NAME?	DEL	Hom	185.12	10		C10H11.14	C10H11.14	ncRNA	C10H11.14			UPSTREAM: 160 bases
I	4746811	*	#NAME?	DEL	Hom	185.12	10		C10H11.1	viln-1	protein_coding	C10H11.1			UPSTREAM: 817 bases
I	4746811	*	#NAME?	DEL	Hom	185.12	10		C10H11.8	C10H11.8	protein_coding	C10H11.8			UPSTREAM: 8963 bases
I	4746811	*	#NAME?	DEL	Hom	185.12	10		C10H11.13	C10H11.13	ncRNA	C10H11.13			UPSTREAM: 3086 bases
I	4746811	*	#NAME?	DEL	Hom	185.12	10		C10H11.12	C10H11.12	ncRNA	C10H11.12			TRANSCRIPT: C10H11.12					440
I	4807830	*	#NAME?	INS	Hom	419.5	16		F54D7.3	gnrr-1	protein_coding	F54D7.3			DOWNSTREAM: 3658 bases
I	4807830	*	#NAME?	INS	Hom	419.5	16		F54D7.2	F54D7.2	protein_coding	F54D7.2.2			INTRON					1182
I	4807830	*	#NAME?	INS	Hom	419.5	16		F54D7.2	F54D7.2	protein_coding	F54D7.2.1			INTRON					1182
I	5003391	*	+C	INS	Hom	1157.15	28		F54C1.3	mes-3	protein_coding	F54C1.3a			DOWNSTREAM: 1040 bases
I	5003391	*	+C	INS	Hom	1157.15	28		F54C1.3	mes-3	protein_coding	F54C1.3b			DOWNSTREAM: 1040 bases
I	5003391	*	+C	INS	Hom	1157.15	28		F54C1.2	dom-3	protein_coding	F54C1.2.2			UPSTREAM: 60 bases
I	5003391	*	+C	INS	Hom	1157.15	28		F54C1.5	dyf-1	protein_coding	F54C1.5b.2			UPSTREAM: 9884 bases
I	5003391	*	+C	INS	Hom	1157.15	28		F54C1.5	dyf-1	protein_coding	F54C1.5a			UPSTREAM: 8683 bases
I	5003391	*	+C	INS	Hom	1157.15	28		F54C1.5	dyf-1	protein_coding	F54C1.5b.1			UPSTREAM: 8683 bases
I	5003391	*	+C	INS	Hom	1157.15	28		F54C1.8	F54C1.8	protein_coding	F54C1.8			DOWNSTREAM: 1569 bases
I	5003391	*	+C	INS	Hom	1157.15	28		F54C1.9	sst-20	protein_coding	F54C1.9			UPSTREAM: 3355 bases
I	5003391	*	+C	INS	Hom	1157.15	28		F54C1.1	F54C1.1	protein_coding	F54C1.1			UPSTREAM: 5382 bases
I	5003391	*	+C	INS	Hom	1157.15	28		F54C1.2	dom-3	protein_coding	F54C1.2.1	exon_I_5003352_5003579	1	UTR_5_PRIME: 74 bases from TSS
I	5042625	*	#NAME?	DEL	Hom	1363.41	37		C46H11.8	phat-1	protein_coding	C46H11.8			DOWNSTREAM: 1579 bases
I	5042625	*	#NAME?	DEL	Hom	1363.41	37		C46H11.12	C46H11.12	ncRNA	C46H11.12			UPSTREAM: 2118 bases
I	5042625	*	#NAME?	DEL	Hom	1363.41	37		C46H11.9	phat-2	protein_coding	C46H11.9			DOWNSTREAM: 3774 bases
I	5042625	*	#NAME?	DEL	Hom	1363.41	37		C46H11.2	C46H11.2	protein_coding	C46H11.2			UPSTREAM: 7427 bases
I	5042625	*	#NAME?	DEL	Hom	1363.41	37		C46H11.4	lfe-2	protein_coding	C46H11.4f			DOWNSTREAM: 1860 bases
I	5042625	*	#NAME?	DEL	Hom	1363.41	37		C46H11.4	lfe-2	protein_coding	C46H11.4e			DOWNSTREAM: 1860 bases
I	5042625	*	#NAME?	DEL	Hom	1363.41	37		C46H11.4	lfe-2	protein_coding	C46H11.4b			DOWNSTREAM: 1860 bases
I	5042625	*	#NAME?	DEL	Hom	1363.41	37		C46H11.4	lfe-2	protein_coding	C46H11.4a			DOWNSTREAM: 1860 bases
I	5042625	*	#NAME?	DEL	Hom	1363.41	37		C46H11.4	lfe-2	protein_coding	C46H11.4c			DOWNSTREAM: 1860 bases
I	5042625	*	#NAME?	DEL	Hom	1363.41	37		C46H11.4	lfe-2	protein_coding	C46H11.4d			DOWNSTREAM: 1468 bases
I	5042625	*	#NAME?	DEL	Hom	1363.41	37		C46H11.3	C46H11.3	protein_coding	C46H11.3			DOWNSTREAM: 570 bases
I	5042625	*	#NAME?	DEL	Hom	1363.41	37		C46H11.10	C46H11.10	protein_coding	C46H11.10b.1			DOWNSTREAM: 9906 bases
I	5042625	*	#NAME?	DEL	Hom	1363.41	37		C46H11.10	C46H11.10	protein_coding	C46H11.10b.2			DOWNSTREAM: 9906 bases
I	5042625	*	#NAME?	DEL	Hom	1363.41	37		C46H11.7	C46H11.7	protein_coding	C46H11.7	exon_I_5042381_5042812	4	CODON_DELETION	T/-	acc/-	113	0	723
I	5056752	*	#NAME?	INS	Hom	268.97	19		C46H11.2	C46H11.2	protein_coding	C46H11.2			DOWNSTREAM: 4225 bases
I	5056752	*	#NAME?	INS	Hom	268.97	19		C46H11.10	C46H11.10	protein_coding	C46H11.10b.3			UPSTREAM: 2446 bases
I	5056752	*	#NAME?	INS	Hom	268.97	19		C46H11.10	C46H11.10	protein_coding	C46H11.10b.1			UPSTREAM: 2389 bases
I	5056752	*	#NAME?	INS	Hom	268.97	19		C46H11.10	C46H11.10	protein_coding	C46H11.10b.2			UPSTREAM: 1891 bases
I	5056752	*	#NAME?	INS	Hom	268.97	19		C46H11.10	C46H11.10	protein_coding	C46H11.10a			UPSTREAM: 1866 bases
I	5056752	*	#NAME?	INS	Hom	268.97	19		C46H11.1	C46H11.1	protein_coding	C46H11.1			DOWNSTREAM: 710 bases
I	5056752	*	#NAME?	INS	Hom	268.97	19		C46H11.9	phat-2	protein_coding	C46H11.9			UPSTREAM: 8731 bases
I	5056752	*	#NAME?	INS	Hom	268.97	19		C46H11.11	fhod-1	protein_coding	C46H11.11			DOWNSTREAM: 1502 bases
I	5153878	A	T	SNP	Hom	412.63	13		Y110A7A.18	ppw-2	protein_coding	Y110A7A.18			DOWNSTREAM: 4633 bases
I	5153878	A	T	SNP	Hom	412.63	13		Y110A7A.3	unc-63	protein_coding	Y110A7A.3			DOWNSTREAM: 4649 bases
I	5153878	A	T	SNP	Hom	412.63	13		Y110A7A.19	Y110A7A.19	protein_coding	Y110A7A.19.1			DOWNSTREAM: 8726 bases
I	5153878	A	T	SNP	Hom	412.63	13		Y110A7A.19	Y110A7A.19	protein_coding	Y110A7A.19.2			DOWNSTREAM: 8823 bases
I	5153878	A	T	SNP	Hom	412.63	13		Y110A7A.2	Y110A7A.2	protein_coding	Y110A7A.2			UPSTREAM: 654 bases
I	5153907	A	T	SNP	Hom	756.33	21		Y110A7A.18	ppw-2	protein_coding	Y110A7A.18			DOWNSTREAM: 4604 bases
I	5153907	A	T	SNP	Hom	756.33	21		Y110A7A.3	unc-63	protein_coding	Y110A7A.3			DOWNSTREAM: 4678 bases
I	5153907	A	T	SNP	Hom	756.33	21		Y110A7A.19	Y110A7A.19	protein_coding	Y110A7A.19.1			DOWNSTREAM: 8697 bases
I	5153907	A	T	SNP	Hom	756.33	21		Y110A7A.19	Y110A7A.19	protein_coding	Y110A7A.19.2			DOWNSTREAM: 8794 bases
I	5153907	A	T	SNP	Hom	756.33	21		Y110A7A.2	Y110A7A.2	protein_coding	Y110A7A.2			UPSTREAM: 625 bases
I	5221052	C	A	SNP	Hom	1181.28	32		C32E12.5	sem-2	protein_coding	C32E12.5.1			UPSTREAM: 5831 bases
I	5221052	C	A	SNP	Hom	1181.28	32		C32E12.4	C32E12.4	protein_coding	C32E12.4			DOWNSTREAM: 9503 bases
I	5221052	C	A	SNP	Hom	1181.28	32		C32E12.7	C32E12.7	ncRNA	C32E12.7			DOWNSTREAM: 4679 bases
I	5357114	*	#NAME?	DEL	Hom	582.88	28		F55A12.13	F55A12.13	ncRNA	F55A12.13			DOWNSTREAM: 430 bases
I	5357114	*	#NAME?	DEL	Hom	582.88	28		F55A12.14	F55A12.14	ncRNA	F55A12.14			DOWNSTREAM: 1035 bases
I	5357114	*	#NAME?	DEL	Hom	582.88	28		F55A12.12	F55A12.12	ncRNA	F55A12.12			DOWNSTREAM: 1258 bases
I	5357114	*	#NAME?	DEL	Hom	582.88	28		F55A12.3	ppk-1	protein_coding	F55A12.3			UPSTREAM: 1409 bases
I	5357114	*	#NAME?	DEL	Hom	582.88	28		F55A12.5	F55A12.5	protein_coding	F55A12.5			DOWNSTREAM: 7466 bases
I	5357114	*	#NAME?	DEL	Hom	582.88	28		F55A12.8	F55A12.8	protein_coding	F55A12.8			UPSTREAM: 3344 bases
I	5357114	*	#NAME?	DEL	Hom	582.88	28		F55A12.2	F55A12.2	protein_coding	F55A12.2c.1			UPSTREAM: 8084 bases
I	5357114	*	#NAME?	DEL	Hom	582.88	28		F55A12.2	F55A12.2	protein_coding	F55A12.2b			UPSTREAM: 8154 bases
I	5357114	*	#NAME?	DEL	Hom	582.88	28		F55A12.2	F55A12.2	protein_coding	F55A12.2a			UPSTREAM: 8154 bases
I	5357114	*	#NAME?	DEL	Hom	582.88	28		F55A12.2	F55A12.2	protein_coding	F55A12.2d			UPSTREAM: 8154 bases
I	5357114	*	#NAME?	DEL	Hom	582.88	28		F55A12.4	dhs-2	protein_coding	F55A12.4b			DOWNSTREAM: 635 bases
I	5357114	*	#NAME?	DEL	Hom	582.88	28		F55A12.4	dhs-2	protein_coding	F55A12.4c			DOWNSTREAM: 179 bases
I	5357114	*	#NAME?	DEL	Hom	582.88	28		F55A12.10	F55A12.10	protein_coding	F55A12.10.1			DOWNSTREAM: 9833 bases
I	5357114	*	#NAME?	DEL	Hom	582.88	28		F55A12.10	F55A12.10	protein_coding	F55A12.10.2			DOWNSTREAM: 9899 bases
I	5357114	*	#NAME?	DEL	Hom	582.88	28		F55A12.4	dhs-2	protein_coding	F55A12.4a			DOWNSTREAM: 83 bases
I	5376701	*	#NAME?	DEL	Hom	232.42	10		F55A12.2	F55A12.2	protein_coding	F55A12.2b			DOWNSTREAM: 9911 bases
I	5376701	*	#NAME?	DEL	Hom	232.42	10		F55A12.2	F55A12.2	protein_coding	F55A12.2a			DOWNSTREAM: 9857 bases
I	5376701	*	#NAME?	DEL	Hom	232.42	10		F55A12.2	F55A12.2	protein_coding	F55A12.2c.1			DOWNSTREAM: 9825 bases
I	5376701	*	#NAME?	DEL	Hom	232.42	10		F55A12.10	F55A12.10	protein_coding	F55A12.10.2			UPSTREAM: 8869 bases
I	5376701	*	#NAME?	DEL	Hom	232.42	10		F55A12.10	F55A12.10	protein_coding	F55A12.10.1			UPSTREAM: 8863 bases
I	5376701	*	#NAME?	DEL	Hom	232.42	10		C24A11.2	C24A11.2	protein_coding	C24A11.2			UPSTREAM: 3462 bases
I	5376701	*	#NAME?	DEL	Hom	232.42	10		F55A12.1	F55A12.1	protein_coding	F55A12.1			DOWNSTREAM: 4055 bases
I	5376701	*	#NAME?	DEL	Hom	232.42	10		F55A12.9	pqn-44	protein_coding	F55A12.9c			INTRON					1398
I	5376701	*	#NAME?	DEL	Hom	232.42	10		F55A12.9	pqn-44	protein_coding	F55A12.9d.1			INTRON					1326
I	5376701	*	#NAME?	DEL	Hom	232.42	10		F55A12.9	pqn-44	protein_coding	F55A12.9d.2			INTRON					1326
I	5376701	*	#NAME?	DEL	Hom	232.42	10		F55A12.9	pqn-44	protein_coding	F55A12.9d.3			INTRON					1326
I	5376701	*	#NAME?	DEL	Hom	232.42	10		F55A12.9	pqn-44	protein_coding	F55A12.9b			INTRON					1374
I	5376701	*	#NAME?	DEL	Hom	232.42	10		F55A12.9	pqn-44	protein_coding	F55A12.9d.4			INTRON					1326
I	5376701	*	#NAME?	DEL	Hom	232.42	10		F55A12.9	pqn-44	protein_coding	F55A12.9a			INTRON					1413
I	5376701	*	#NAME?	DEL	Hom	232.42	10		C24A11.5	C24A11.5	protein_coding	C24A11.5			DOWNSTREAM: 7941 bases
I	5376701	*	#NAME?	DEL	Hom	232.42	10		F55A12.9	pqn-44	protein_coding	F55A12.9d.5			UPSTREAM: 357 bases
I	5451259	G	A	SNP	Hom	906.23	26		F27C1.11	F27C1.11	protein_coding	F27C1.11			UPSTREAM: 8230 bases
I	5451259	G	A	SNP	Hom	906.23	26		T05E8.1	ferl-1	protein_coding	T05E8.1			DOWNSTREAM: 4474 bases
I	5451259	G	A	SNP	Hom	906.23	26		F27C1.15	21ur-14376	ncRNA	F27C1.15			DOWNSTREAM: 800 bases
I	5451259	G	A	SNP	Hom	906.23	26		T05E8.4	21ur-13508	ncRNA	T05E8.4			DOWNSTREAM: 9275 bases
I	5451259	G	A	SNP	Hom	906.23	26		F27C1.13	F27C1.13	protein_coding	F27C1.13			UPSTREAM: 4401 bases
I	5590738	*	+C	INS	Hom	1043.95	29		M01E11.7	tag-163	protein_coding	M01E11.7a			INTRON					3339
I	5590738	*	+C	INS	Hom	1043.95	29		M01E11.7	tag-163	protein_coding	M01E11.7c			INTRON					2850
I	5590738	*	+C	INS	Hom	1043.95	29		M01E11.7	tag-163	protein_coding	M01E11.7d			INTRON					1995
I	5590738	*	+C	INS	Hom	1043.95	29		M01E11.9	M01E11.9	ncRNA	M01E11.9			UPSTREAM: 4243 bases
I	5590738	*	+C	INS	Hom	1043.95	29		M01E11.7	tag-163	protein_coding	M01E11.7b.2			UPSTREAM: 1177 bases
I	5590738	*	+C	INS	Hom	1043.95	29		M01E11.7	tag-163	protein_coding	M01E11.7b.1			UPSTREAM: 1155 bases
I	5590738	*	+C	INS	Hom	1043.95	29		M01E11.8	21ur-9108	ncRNA	M01E11.8			DOWNSTREAM: 613 bases
I	5590738	*	+C	INS	Hom	1043.95	29		M01E11.2	M01E11.2	protein_coding	M01E11.2.1			DOWNSTREAM: 8856 bases
I	5590738	*	+C	INS	Hom	1043.95	29		M01E11.1	M01E11.1	protein_coding	M01E11.1			DOWNSTREAM: 7297 bases
I	5708933	C	T	SNP	Hom	37.7	2		T19B4.9	T19B4.9	ncRNA	T19B4.9			UPSTREAM: 1806 bases
I	5708933	C	T	SNP	Hom	37.7	2		T19B4.1	T19B4.1	protein_coding	T19B4.1			DOWNSTREAM: 3377 bases
I	5708933	C	T	SNP	Hom	37.7	2		C04F1.3	lim-7	protein_coding	C04F1.3			UPSTREAM: 7746 bases
I	5708933	C	T	SNP	Hom	37.7	2		T19B4.8	T19B4.8	snoRNA	T19B4.8			DOWNSTREAM: 1811 bases
I	5762823	*	#NAME?	INS	Hom	292	5		T22E7.2	T22E7.2	protein_coding	T22E7.2			UPSTREAM: 1210 bases
I	5762823	*	#NAME?	INS	Hom	292	5		F56H1.1	che-14	protein_coding	F56H1.1			DOWNSTREAM: 8539 bases
I	5762823	*	#NAME?	INS	Hom	292	5		T22E7.1	T22E7.1	protein_coding	T22E7.1a			UPSTREAM: 6143 bases
I	5762823	*	#NAME?	INS	Hom	292	5		T22E7.1	T22E7.1	protein_coding	T22E7.1b			UPSTREAM: 6200 bases
I	5762823	*	#NAME?	INS	Hom	292	5		F56H1.5	ccpp-1	protein_coding	F56H1.5			UPSTREAM: 2027 bases
I	5762823	*	#NAME?	INS	Hom	292	5		F56H1.7	F56H1.7	protein_coding	F56H1.7			UPSTREAM: 385 bases
I	5762856	C	A	SNP	Hom	330.1	10		T22E7.2	T22E7.2	protein_coding	T22E7.2			UPSTREAM: 1177 bases
I	5762856	C	A	SNP	Hom	330.1	10		F56H1.1	che-14	protein_coding	F56H1.1			DOWNSTREAM: 8572 bases
I	5762856	C	A	SNP	Hom	330.1	10		T22E7.1	T22E7.1	protein_coding	T22E7.1a			UPSTREAM: 6110 bases
I	5762856	C	A	SNP	Hom	330.1	10		T22E7.1	T22E7.1	protein_coding	T22E7.1b			UPSTREAM: 6167 bases
I	5762856	C	A	SNP	Hom	330.1	10		F56H1.5	ccpp-1	protein_coding	F56H1.5			UPSTREAM: 2060 bases
I	5762856	C	A	SNP	Hom	330.1	10		F56H1.7	F56H1.7	protein_coding	F56H1.7			UPSTREAM: 418 bases
I	5910284	*	#NAME?	INS	Hom	1313.52	34		C34G6.2	tyr-4	protein_coding	C34G6.2			DOWNSTREAM: 8168 bases
I	5910284	*	#NAME?	INS	Hom	1313.52	34		C34G6.7	stam-1	protein_coding	C34G6.7b.2			UPSTREAM: 5954 bases
I	5910284	*	#NAME?	INS	Hom	1313.52	34		C34G6.7	stam-1	protein_coding	C34G6.7a			UPSTREAM: 5592 bases
I	5910284	*	#NAME?	INS	Hom	1313.52	34		C34G6.7	stam-1	protein_coding	C34G6.7b.3			UPSTREAM: 5592 bases
I	5910284	*	#NAME?	INS	Hom	1313.52	34		C34G6.7	stam-1	protein_coding	C34G6.7b.1			UPSTREAM: 5584 bases
I	5910284	*	#NAME?	INS	Hom	1313.52	34		C34G6.8	21ur-13804	ncRNA	C34G6.8			DOWNSTREAM: 4823 bases
I	5910284	*	#NAME?	INS	Hom	1313.52	34		C34G6.1	C34G6.1	protein_coding	C34G6.1			INTRON					5307
I	5910284	*	#NAME?	INS	Hom	1313.52	34		B0207.14	B0207.14	ncRNA	B0207.14			DOWNSTREAM: 9098 bases
I	5910284	*	#NAME?	INS	Hom	1313.52	34		B0207.5	B0207.5	protein_coding	B0207.5			UPSTREAM: 9505 bases
I	6139031	A	T	SNP	Hom	530.37	16		F56F4.3	F56F4.3	protein_coding	F56F4.3			UPSTREAM: 2440 bases
I	6139031	A	T	SNP	Hom	530.37	16		T27A3.11	T27A3.11	ncRNA	T27A3.11			UPSTREAM: 5900 bases
I	6139031	A	T	SNP	Hom	530.37	16		F56F4.2	ttr-55	protein_coding	F56F4.2			UPSTREAM: 6426 bases
I	6139031	A	T	SNP	Hom	530.37	16		F56F4.t1	F56F4.t1	tRNA	F56F4.t1			DOWNSTREAM: 3116 bases
I	6139031	A	T	SNP	Hom	530.37	16		F56F4.10	F56F4.10	ncRNA	F56F4.10			UPSTREAM: 3109 bases
I	6139031	A	T	SNP	Hom	530.37	16		F56F4.9	ttr-56	protein_coding	F56F4.9			UPSTREAM: 7521 bases
I	6139031	A	T	SNP	Hom	530.37	16		F56F4.t2	F56F4.t2	tRNA	F56F4.t2			DOWNSTREAM: 2360 bases
I	6139031	A	T	SNP	Hom	530.37	16		F56F4.11	F56F4.11	ncRNA	F56F4.11			UPSTREAM: 2343 bases
I	6139031	A	T	SNP	Hom	530.37	16		F56F4.5	pept-3	protein_coding	F56F4.5			DOWNSTREAM: 1049 bases
I	6139031	A	T	SNP	Hom	530.37	16		F56F4.1	ttr-58	protein_coding	F56F4.1			UPSTREAM: 9071 bases
I	6139031	A	T	SNP	Hom	530.37	16		F56F4.4	F56F4.4	protein_coding	F56F4.4			DOWNSTREAM: 74 bases
I	6139031	A	T	SNP	Hom	530.37	16		F56F4.6	abt-6	protein_coding	F56F4.6			DOWNSTREAM: 187 bases
I	6151525	*	#NAME?	DEL	Hom	616.34	18		T09B4.5	T09B4.5	protein_coding	T09B4.5a			UPSTREAM: 2552 bases
I	6151525	*	#NAME?	DEL	Hom	616.34	18		F56F4.3	F56F4.3	protein_coding	F56F4.3			DOWNSTREAM: 7137 bases
I	6151525	*	#NAME?	DEL	Hom	616.34	18		T09B4.5	T09B4.5	protein_coding	T09B4.5b			UPSTREAM: 5038 bases
I	6151525	*	#NAME?	DEL	Hom	616.34	18		T09B4.6	T09B4.6	protein_coding	T09B4.6			DOWNSTREAM: 5317 bases
I	6151525	*	#NAME?	DEL	Hom	616.34	18		F56F4.2	ttr-55	protein_coding	F56F4.2			DOWNSTREAM: 4424 bases
I	6151525	*	#NAME?	DEL	Hom	616.34	18		F56F4.9	ttr-56	protein_coding	F56F4.9			DOWNSTREAM: 4293 bases
I	6151525	*	#NAME?	DEL	Hom	616.34	18		F56F4.1	ttr-58	protein_coding	F56F4.1			DOWNSTREAM: 2382 bases
I	6151525	*	#NAME?	DEL	Hom	616.34	18		T09B4.7	T09B4.7	protein_coding	T09B4.7			DOWNSTREAM: 8557 bases
I	6151525	*	#NAME?	DEL	Hom	616.34	18		F56F4.8	F56F4.8	protein_coding	F56F4.8			DOWNSTREAM: 1032 bases
I	6163283	T	C	SNP	Hom	40.99	2		T09B4.19	T09B4.19	ncRNA	T09B4.19			UPSTREAM: 99 bases
I	6163283	T	C	SNP	Hom	40.99	2		T09B4.t2	T09B4.t2	tRNA	T09B4.t2			DOWNSTREAM: 190 bases
I	6163283	T	C	SNP	Hom	40.99	2		T09B4.t1	T09B4.t1	tRNA	T09B4.t1			UPSTREAM: 910 bases
I	6163283	T	C	SNP	Hom	40.99	2		T09B4.8	T09B4.8	protein_coding	T09B4.8			DOWNSTREAM: 1434 bases
I	6163283	T	C	SNP	Hom	40.99	2		T09B4.5	T09B4.5	protein_coding	T09B4.5b			DOWNSTREAM: 6487 bases
I	6163283	T	C	SNP	Hom	40.99	2		T09B4.5	T09B4.5	protein_coding	T09B4.5a			DOWNSTREAM: 5860 bases
I	6163283	T	C	SNP	Hom	40.99	2		T09B4.4	T09B4.4	protein_coding	T09B4.4			UPSTREAM: 4667 bases
I	6163283	T	C	SNP	Hom	40.99	2		T09B4.6	T09B4.6	protein_coding	T09B4.6			UPSTREAM: 4113 bases
I	6163283	T	C	SNP	Hom	40.99	2		T09B4.16	T09B4.16	ncRNA	T09B4.16			UPSTREAM: 8314 bases
I	6163283	T	C	SNP	Hom	40.99	2		T09B4.7	T09B4.7	protein_coding	T09B4.7			UPSTREAM: 1616 bases
I	6163283	T	C	SNP	Hom	40.99	2		T09B4.14	T09B4.14	ncRNA	T09B4.14			UPSTREAM: 9390 bases
I	6163283	T	C	SNP	Hom	40.99	2		T09B4.17	T09B4.17	ncRNA	T09B4.17			UPSTREAM: 9718 bases
I	6163288	G	C	SNP	Hom	34.66	3		T09B4.19	T09B4.19	ncRNA	T09B4.19			UPSTREAM: 94 bases
I	6163288	G	C	SNP	Hom	34.66	3		T09B4.t2	T09B4.t2	tRNA	T09B4.t2			DOWNSTREAM: 185 bases
I	6163288	G	C	SNP	Hom	34.66	3		T09B4.t1	T09B4.t1	tRNA	T09B4.t1			UPSTREAM: 905 bases
I	6163288	G	C	SNP	Hom	34.66	3		T09B4.8	T09B4.8	protein_coding	T09B4.8			DOWNSTREAM: 1429 bases
I	6163288	G	C	SNP	Hom	34.66	3		T09B4.5	T09B4.5	protein_coding	T09B4.5b			DOWNSTREAM: 6492 bases
I	6163288	G	C	SNP	Hom	34.66	3		T09B4.5	T09B4.5	protein_coding	T09B4.5a			DOWNSTREAM: 5865 bases
I	6163288	G	C	SNP	Hom	34.66	3		T09B4.4	T09B4.4	protein_coding	T09B4.4			UPSTREAM: 4662 bases
I	6163288	G	C	SNP	Hom	34.66	3		T09B4.6	T09B4.6	protein_coding	T09B4.6			UPSTREAM: 4118 bases
I	6163288	G	C	SNP	Hom	34.66	3		T09B4.16	T09B4.16	ncRNA	T09B4.16			UPSTREAM: 8309 bases
I	6163288	G	C	SNP	Hom	34.66	3		T09B4.7	T09B4.7	protein_coding	T09B4.7			UPSTREAM: 1621 bases
I	6163288	G	C	SNP	Hom	34.66	3		T09B4.14	T09B4.14	ncRNA	T09B4.14			UPSTREAM: 9385 bases
I	6163288	G	C	SNP	Hom	34.66	3		T09B4.17	T09B4.17	ncRNA	T09B4.17			UPSTREAM: 9713 bases
I	6163292	*	#NAME?	DEL	Hom	87.43	5		T09B4.19	T09B4.19	ncRNA	T09B4.19			UPSTREAM: 90 bases
I	6163292	*	#NAME?	DEL	Hom	87.43	5		T09B4.t2	T09B4.t2	tRNA	T09B4.t2			DOWNSTREAM: 181 bases
I	6163292	*	#NAME?	DEL	Hom	87.43	5		T09B4.t1	T09B4.t1	tRNA	T09B4.t1			UPSTREAM: 901 bases
I	6163292	*	#NAME?	DEL	Hom	87.43	5		T09B4.8	T09B4.8	protein_coding	T09B4.8			DOWNSTREAM: 1425 bases
I	6163292	*	#NAME?	DEL	Hom	87.43	5		T09B4.5	T09B4.5	protein_coding	T09B4.5b			DOWNSTREAM: 6496 bases
I	6163292	*	#NAME?	DEL	Hom	87.43	5		T09B4.5	T09B4.5	protein_coding	T09B4.5a			DOWNSTREAM: 5869 bases
I	6163292	*	#NAME?	DEL	Hom	87.43	5		T09B4.4	T09B4.4	protein_coding	T09B4.4			UPSTREAM: 4658 bases
I	6163292	*	#NAME?	DEL	Hom	87.43	5		T09B4.6	T09B4.6	protein_coding	T09B4.6			UPSTREAM: 4122 bases
I	6163292	*	#NAME?	DEL	Hom	87.43	5		T09B4.16	T09B4.16	ncRNA	T09B4.16			UPSTREAM: 8305 bases
I	6163292	*	#NAME?	DEL	Hom	87.43	5		T09B4.7	T09B4.7	protein_coding	T09B4.7			UPSTREAM: 1625 bases
I	6163292	*	#NAME?	DEL	Hom	87.43	5		T09B4.14	T09B4.14	ncRNA	T09B4.14			UPSTREAM: 9381 bases
I	6163292	*	#NAME?	DEL	Hom	87.43	5		T09B4.17	T09B4.17	ncRNA	T09B4.17			UPSTREAM: 9709 bases
I	6223753	A	G	SNP	Hom	368.81	14		T08B2.9	fars-1	protein_coding	T08B2.9b.3			UPSTREAM: 9535 bases
I	6223753	A	G	SNP	Hom	368.81	14		T08B2.9	fars-1	protein_coding	T08B2.9b.1			UPSTREAM: 9533 bases
I	6223753	A	G	SNP	Hom	368.81	14		T08B2.9	fars-1	protein_coding	T08B2.9b.2			UPSTREAM: 9175 bases
I	6223753	A	G	SNP	Hom	368.81	14		T08B2.9	fars-1	protein_coding	T08B2.9a			UPSTREAM: 9165 bases
I	6223753	A	G	SNP	Hom	368.81	14		T08B2.9	fars-1	protein_coding	T08B2.9b.4			UPSTREAM: 9165 bases
I	6223753	A	G	SNP	Hom	368.81	14		T08B2.4	T08B2.4	protein_coding	T08B2.4			UPSTREAM: 1345 bases
I	6223753	A	G	SNP	Hom	368.81	14		T08B2.5	T08B2.5	protein_coding	T08B2.5d			DOWNSTREAM: 7134 bases
I	6223753	A	G	SNP	Hom	368.81	14		T08B2.5	T08B2.5	protein_coding	T08B2.5e			DOWNSTREAM: 7107 bases
I	6223753	A	G	SNP	Hom	368.81	14		T08B2.3	T08B2.3	protein_coding	T08B2.3			UPSTREAM: 4348 bases
I	6223753	A	G	SNP	Hom	368.81	14		T08B2.5	T08B2.5	protein_coding	T08B2.5g			DOWNSTREAM: 3914 bases
I	6223753	A	G	SNP	Hom	368.81	14		T08B2.5	T08B2.5	protein_coding	T08B2.5f			DOWNSTREAM: 3914 bases
I	6223753	A	G	SNP	Hom	368.81	14		T08B2.5	T08B2.5	protein_coding	T08B2.5c			DOWNSTREAM: 3914 bases
I	6223753	A	G	SNP	Hom	368.81	14		T08B2.5	T08B2.5	protein_coding	T08B2.5b			DOWNSTREAM: 3914 bases
I	6223753	A	G	SNP	Hom	368.81	14		T08B2.5	T08B2.5	protein_coding	T08B2.5a			DOWNSTREAM: 3840 bases
I	6223753	A	G	SNP	Hom	368.81	14		T08B2.10	rps-17	protein_coding	T08B2.10.2			UPSTREAM: 2987 bases
I	6223753	A	G	SNP	Hom	368.81	14		T08B2.10	rps-17	protein_coding	T08B2.10.1			UPSTREAM: 2985 bases
I	6223753	A	G	SNP	Hom	368.81	14		T08B2.12	T08B2.12	protein_coding	T08B2.12			DOWNSTREAM: 7747 bases
I	6223753	A	G	SNP	Hom	368.81	14		T08B2.2	col-56	protein_coding	T08B2.2			UPSTREAM: 9026 bases
I	6223753	A	G	SNP	Hom	368.81	14		T08B2.11	T08B2.11	protein_coding	T08B2.11			UPSTREAM: 636 bases
I	6506263	*	#NAME?	INS	Hom	767.9	19		C55B7.2	gly-2	protein_coding	C55B7.2			UPSTREAM: 1632 bases
I	6506263	*	#NAME?	INS	Hom	767.9	19		C55B7.4	acdh-1	protein_coding	C55B7.4b.5			DOWNSTREAM: 7324 bases
I	6506263	*	#NAME?	INS	Hom	767.9	19		C55B7.4	acdh-1	protein_coding	C55B7.4b.6			DOWNSTREAM: 7324 bases
I	6506263	*	#NAME?	INS	Hom	767.9	19		C55B7.4	acdh-1	protein_coding	C55B7.4b.1			DOWNSTREAM: 6945 bases
I	6506263	*	#NAME?	INS	Hom	767.9	19		C55B7.4	acdh-1	protein_coding	C55B7.4b.4			DOWNSTREAM: 6704 bases
I	6506263	*	#NAME?	INS	Hom	767.9	19		C55B7.4	acdh-1	protein_coding	C55B7.4b.2			DOWNSTREAM: 6704 bases
I	6506263	*	#NAME?	INS	Hom	767.9	19		C55B7.4	acdh-1	protein_coding	C55B7.4b.3			DOWNSTREAM: 6704 bases
I	6506263	*	#NAME?	INS	Hom	767.9	19		C55B7.4	acdh-1	protein_coding	C55B7.4a			DOWNSTREAM: 6702 bases
I	6506263	*	#NAME?	INS	Hom	767.9	19		C55B7.11	C55B7.11	protein_coding	C55B7.11			DOWNSTREAM: 5129 bases
I	6506263	*	#NAME?	INS	Hom	767.9	19		C55B7.10	C55B7.10	protein_coding	C55B7.10			UPSTREAM: 2341 bases
I	6506263	*	#NAME?	INS	Hom	767.9	19		C55B7.1	glh-2	protein_coding	C55B7.1			UPSTREAM: 7759 bases
I	6506263	*	#NAME?	INS	Hom	767.9	19		C55B7.3	C55B7.3	protein_coding	C55B7.3			DOWNSTREAM: 4848 bases
I	6648703	G	A	SNP	Hom	97.38	7		ZC581.2	ZC581.2	protein_coding	ZC581.2			UPSTREAM: 7009 bases
I	6648703	G	A	SNP	Hom	97.38	7		ZC581.13	ZC581.13	ncRNA	ZC581.13			DOWNSTREAM: 3418 bases
I	6648703	G	A	SNP	Hom	97.38	7		ZC581.6	try-7	protein_coding	ZC581.6			UPSTREAM: 6059 bases
I	6648703	G	A	SNP	Hom	97.38	7		ZC581.10	ZC581.10	protein_coding	ZC581.10			UPSTREAM: 5287 bases
I	6648703	G	A	SNP	Hom	97.38	7		ZC581.3	ZC581.3	protein_coding	ZC581.3.1			UPSTREAM: 2516 bases
I	6648703	G	A	SNP	Hom	97.38	7		ZC581.3	ZC581.3	protein_coding	ZC581.3.2			UPSTREAM: 2518 bases
I	6701765	*	#NAME?	INS	Hom	240.19	16		T23B3.3	rmd-5	protein_coding	T23B3.3			UPSTREAM: 9106 bases
I	6701765	*	#NAME?	INS	Hom	240.19	16		T23B3.6	T23B3.6	protein_coding	T23B3.6			DOWNSTREAM: 5002 bases
I	6701765	*	#NAME?	INS	Hom	240.19	16		T23B3.5	T23B3.5	protein_coding	T23B3.5			DOWNSTREAM: 3784 bases
I	6701765	*	#NAME?	INS	Hom	240.19	16		T23B3.7	T23B3.7	ncRNA	T23B3.7			UPSTREAM: 6340 bases
I	6801829	*	#NAME?	INS	Hom	667.62	13		E02D9.1	E02D9.1	protein_coding	E02D9.1a			UPSTREAM: 370 bases
I	6801829	*	#NAME?	INS	Hom	667.62	13		K02F2.5	K02F2.5	protein_coding	K02F2.5			DOWNSTREAM: 1790 bases
I	6801829	*	#NAME?	INS	Hom	667.62	13		E02D9.1	E02D9.1	protein_coding	E02D9.1d			UPSTREAM: 1870 bases
I	6801829	*	#NAME?	INS	Hom	667.62	13		C37A2.2	pqn-20	protein_coding	C37A2.2			DOWNSTREAM: 4358 bases
I	6801829	*	#NAME?	INS	Hom	667.62	13		C37A2.8	C37A2.8	protein_coding	C37A2.8b			UPSTREAM: 2208 bases
I	6801829	*	#NAME?	INS	Hom	667.62	13		C37A2.8	C37A2.8	protein_coding	C37A2.8a			UPSTREAM: 2200 bases
I	6801829	*	#NAME?	INS	Hom	667.62	13		E02D9.1	E02D9.1	protein_coding	E02D9.1b.1			UTR_3_PRIME: 173 bases from CDS
I	6801829	*	#NAME?	INS	Hom	667.62	13		E02D9.1	E02D9.1	protein_coding	E02D9.1b.2			INTRON					948
I	6801829	*	#NAME?	INS	Hom	667.62	13		E02D9.1	E02D9.1	protein_coding	E02D9.1c			INTRON					954
I	6801829	*	#NAME?	INS	Hom	667.62	13		K02F2.8	K02F2.8	ncRNA	K02F2.8			UPSTREAM: 8609 bases
I	6801829	*	#NAME?	INS	Hom	667.62	13		E02D9.1	E02D9.1	protein_coding	E02D9.1b.3			DOWNSTREAM: 173 bases
I	6801829	*	#NAME?	INS	Hom	667.62	13		E02D9.1	E02D9.1	protein_coding	E02D9.1b.2			SPLICE_SITE_ACCEPTOR
I	6949307	A	G	SNP	Hom	457.6	13		T10B11.4	T10B11.4	protein_coding	T10B11.4			UPSTREAM: 9690 bases
I	6949307	A	G	SNP	Hom	457.6	13		T10B11.1	pcbd-1	protein_coding	T10B11.1			UPSTREAM: 1827 bases
I	6949307	A	G	SNP	Hom	457.6	13		T10B11.8	T10B11.8	protein_coding	T10B11.8a			DOWNSTREAM: 2595 bases
I	6949307	A	G	SNP	Hom	457.6	13		T10B11.5	T10B11.5	protein_coding	T10B11.5			UPSTREAM: 7318 bases
I	6949307	A	G	SNP	Hom	457.6	13		T10B11.8	T10B11.8	protein_coding	T10B11.8b			DOWNSTREAM: 2859 bases
I	6949307	A	G	SNP	Hom	457.6	13		C30F12.1	C30F12.1	protein_coding	C30F12.1			DOWNSTREAM: 5103 bases
I	6949307	A	G	SNP	Hom	457.6	13		T10B11.6	T10B11.6	protein_coding	T10B11.6.2			UPSTREAM: 3948 bases
I	6949307	A	G	SNP	Hom	457.6	13		T10B11.6	T10B11.6	protein_coding	T10B11.6.1			UPSTREAM: 3948 bases
I	6949307	A	G	SNP	Hom	457.6	13		T10B11.7	T10B11.7	protein_coding	T10B11.7a.2			INTRON					1638
I	6949307	A	G	SNP	Hom	457.6	13		T10B11.7	T10B11.7	protein_coding	T10B11.7a.1			INTRON					1638
I	6949307	A	G	SNP	Hom	457.6	13		T10B11.7	T10B11.7	protein_coding	T10B11.7b			INTRON					1527
I	6949331	T	A	SNP	Hom	689.95	20		T10B11.4	T10B11.4	protein_coding	T10B11.4			UPSTREAM: 9714 bases
I	6949331	T	A	SNP	Hom	689.95	20		T10B11.1	pcbd-1	protein_coding	T10B11.1			UPSTREAM: 1803 bases
I	6949331	T	A	SNP	Hom	689.95	20		T10B11.8	T10B11.8	protein_coding	T10B11.8a			DOWNSTREAM: 2571 bases
I	6949331	T	A	SNP	Hom	689.95	20		T10B11.5	T10B11.5	protein_coding	T10B11.5			UPSTREAM: 7342 bases
I	6949331	T	A	SNP	Hom	689.95	20		T10B11.8	T10B11.8	protein_coding	T10B11.8b			DOWNSTREAM: 2835 bases
I	6949331	T	A	SNP	Hom	689.95	20		C30F12.1	C30F12.1	protein_coding	C30F12.1			DOWNSTREAM: 5079 bases
I	6949331	T	A	SNP	Hom	689.95	20		T10B11.6	T10B11.6	protein_coding	T10B11.6.2			UPSTREAM: 3972 bases
I	6949331	T	A	SNP	Hom	689.95	20		T10B11.6	T10B11.6	protein_coding	T10B11.6.1			UPSTREAM: 3972 bases
I	6949331	T	A	SNP	Hom	689.95	20		T10B11.7	T10B11.7	protein_coding	T10B11.7a.2			INTRON					1638
I	6949331	T	A	SNP	Hom	689.95	20		T10B11.7	T10B11.7	protein_coding	T10B11.7a.1			INTRON					1638
I	6949331	T	A	SNP	Hom	689.95	20		T10B11.7	T10B11.7	protein_coding	T10B11.7b			INTRON					1527
I	7140681	G	T	SNP	Hom	625.14	19		K10D3.3	taf-11.2	protein_coding	K10D3.3			DOWNSTREAM: 6353 bases
I	7140681	G	T	SNP	Hom	625.14	19		K07G5.6	K07G5.6	protein_coding	K07G5.6.1			DOWNSTREAM: 9254 bases
I	7140681	G	T	SNP	Hom	625.14	19		K10D3.4	K10D3.4	protein_coding	K10D3.4			UPSTREAM: 709 bases
I	7140681	G	T	SNP	Hom	625.14	19		K07G5.6	K07G5.6	protein_coding	K07G5.6.2			DOWNSTREAM: 9362 bases
I	7140681	G	T	SNP	Hom	625.14	19		H37N21.1	H37N21.1	protein_coding	H37N21.1			INTRON					1950
I	7149815	*	#NAME?	INS	Hom	1491.78	38		K07G5.1	crml-1	protein_coding	K07G5.1			DOWNSTREAM: 2643 bases
I	7149815	*	#NAME?	INS	Hom	1491.78	38		H37N21.1	H37N21.1	protein_coding	H37N21.1			UPSTREAM: 2586 bases
I	7149815	*	#NAME?	INS	Hom	1491.78	38		K07G5.2	xpa-1	protein_coding	K07G5.2			UPSTREAM: 9897 bases
I	7149815	*	#NAME?	INS	Hom	1491.78	38		K07G5.6	K07G5.6	protein_coding	K07G5.6.1			DOWNSTREAM: 120 bases
I	7149815	*	#NAME?	INS	Hom	1491.78	38		K10D3.4	K10D3.4	protein_coding	K10D3.4			UPSTREAM: 9843 bases
I	7149815	*	#NAME?	INS	Hom	1491.78	38		K07G5.6	K07G5.6	protein_coding	K07G5.6.2			DOWNSTREAM: 228 bases
I	7251393	*	#NAME?	DEL	Hom	813.91	37		R06C7.3	dhp-1	protein_coding	R06C7.3.3			UPSTREAM: 7632 bases
I	7251393	*	#NAME?	DEL	Hom	813.91	37		R06C7.3	dhp-1	protein_coding	R06C7.3.1			UPSTREAM: 7596 bases
I	7251393	*	#NAME?	DEL	Hom	813.91	37		R06C7.3	dhp-1	protein_coding	R06C7.3.2			UPSTREAM: 7428 bases
I	7251393	*	#NAME?	DEL	Hom	813.91	37		R06C7.9	ztf-15	protein_coding	R06C7.9a.1			UPSTREAM: 4114 bases
I	7251393	*	#NAME?	DEL	Hom	813.91	37		R06C7.9	ztf-15	protein_coding	R06C7.9b			UPSTREAM: 4116 bases
I	7251393	*	#NAME?	DEL	Hom	813.91	37		R06C7.9	ztf-15	protein_coding	R06C7.9a.2			UPSTREAM: 4116 bases
I	7251393	*	#NAME?	DEL	Hom	813.91	37		R06C7.4	cpg-3	protein_coding	R06C7.4.3			DOWNSTREAM: 5291 bases
I	7251393	*	#NAME?	DEL	Hom	813.91	37		R06C7.4	cpg-3	protein_coding	R06C7.4.1			DOWNSTREAM: 5255 bases
I	7251393	*	#NAME?	DEL	Hom	813.91	37		R06C7.4	cpg-3	protein_coding	R06C7.4.2			DOWNSTREAM: 5100 bases
I	7251393	*	#NAME?	DEL	Hom	813.91	37		R06C7.6	R06C7.6	protein_coding	R06C7.6			UPSTREAM: 4581 bases
I	7251393	*	#NAME?	DEL	Hom	813.91	37		R06C7.5	R06C7.5	protein_coding	R06C7.5a			UPSTREAM: 2708 bases
I	7251393	*	#NAME?	DEL	Hom	813.91	37		R06C7.5	R06C7.5	protein_coding	R06C7.5b.2			UPSTREAM: 2708 bases
I	7251393	*	#NAME?	DEL	Hom	813.91	37		R06C7.5	R06C7.5	protein_coding	R06C7.5b.1			UPSTREAM: 2706 bases
I	7251393	*	#NAME?	DEL	Hom	813.91	37		R06C7.10	let-75	protein_coding	R06C7.10.1			DOWNSTREAM: 7526 bases
I	7251393	*	#NAME?	DEL	Hom	813.91	37		R06C7.10	let-75	protein_coding	R06C7.10.2			DOWNSTREAM: 8069 bases
I	7251393	*	#NAME?	DEL	Hom	813.91	37		R06C7.12	R06C7.12	ncRNA	R06C7.12			UPSTREAM: 8444 bases
I	7251393	*	#NAME?	DEL	Hom	813.91	37		R06C7.7	lin-61	protein_coding	R06C7.7b			UPSTREAM: 113 bases
I	7251393	*	#NAME?	DEL	Hom	813.91	37		R06C7.8	bub-1	protein_coding	R06C7.8			UPSTREAM: 546 bases
I	7251393	*	#NAME?	DEL	Hom	813.91	37		R06C7.7	lin-61	protein_coding	R06C7.7a.1	exon_I_7250632_7251407	1	UTR_5_PRIME: 579 bases from TSS
I	7301404	C	G	SNP	Hom	811.09	25		F13G3.2	srd-53	protein_coding	F13G3.2			DOWNSTREAM: 4633 bases
I	7301404	C	G	SNP	Hom	811.09	25		F13G3.12	F13G3.12	protein_coding	F13G3.12			DOWNSTREAM: 4347 bases
I	7301404	C	G	SNP	Hom	811.09	25		F13G3.11	F13G3.11	protein_coding	F13G3.11.1			UPSTREAM: 5709 bases
I	7301404	C	G	SNP	Hom	811.09	25		F13G3.8	eat-5	protein_coding	F13G3.8.1			DOWNSTREAM: 7197 bases
I	7301404	C	G	SNP	Hom	811.09	25		F13G3.8	eat-5	protein_coding	F13G3.8.2			DOWNSTREAM: 7237 bases
I	7301404	C	G	SNP	Hom	811.09	25		F13G3.3	F13G3.3	protein_coding	F13G3.3b.2			UPSTREAM: 1594 bases
I	7301404	C	G	SNP	Hom	811.09	25		F13G3.3	F13G3.3	protein_coding	F13G3.3a			UPSTREAM: 1444 bases
I	7301404	C	G	SNP	Hom	811.09	25		F13G3.3	F13G3.3	protein_coding	F13G3.3b.1			UPSTREAM: 1429 bases
I	7301404	C	G	SNP	Hom	811.09	25		F13G3.4	dylt-1	protein_coding	F13G3.4.2			UPSTREAM: 493 bases
I	7301404	C	G	SNP	Hom	811.09	25		F13G3.4	dylt-1	protein_coding	F13G3.4.1			UPSTREAM: 491 bases
I	7301404	C	G	SNP	Hom	811.09	25		F13G3.1	ztf-2	protein_coding	F13G3.1			DOWNSTREAM: 8164 bases
I	7301404	C	G	SNP	Hom	811.09	25		F13G3.6	F13G3.6	protein_coding	F13G3.6			DOWNSTREAM: 1939 bases
I	7301404	C	G	SNP	Hom	811.09	25		F13G3.7	F13G3.7	protein_coding	F13G3.7b.1			UPSTREAM: 3512 bases
I	7301404	C	G	SNP	Hom	811.09	25		F13G3.7	F13G3.7	protein_coding	F13G3.7a			UPSTREAM: 3598 bases
I	7301404	C	G	SNP	Hom	811.09	25		F13G3.7	F13G3.7	protein_coding	F13G3.7b.2			UPSTREAM: 3598 bases
I	7301404	C	G	SNP	Hom	811.09	25		F13G3.5	ttx-7	protein_coding	F13G3.5b.1	exon_I_7301060_7301424	6	NON_SYNONYMOUS_CODING	G/A	gGc/gCc	203	0	849
I	7301404	C	G	SNP	Hom	811.09	25		F13G3.5	ttx-7	protein_coding	F13G3.5a	exon_I_7301006_7301424	6	NON_SYNONYMOUS_CODING	G/A	gGc/gCc	206	0	858
I	7363707	*	#NAME?	INS	Hom	1946.37	49		F07A5.4	F07A5.4	protein_coding	F07A5.4.2			UPSTREAM: 4614 bases
I	7363707	*	#NAME?	INS	Hom	1946.37	49		F07A5.4	F07A5.4	protein_coding	F07A5.4.3			UPSTREAM: 4609 bases
I	7363707	*	#NAME?	INS	Hom	1946.37	49		F07A5.4	F07A5.4	protein_coding	F07A5.4.1			UPSTREAM: 4607 bases
I	7363707	*	#NAME?	INS	Hom	1946.37	49		F07A5.5	sue-1	protein_coding	F07A5.5			INTRON					1614
I	7363707	*	#NAME?	INS	Hom	1946.37	49		F07A5.3	scav-6	protein_coding	F07A5.3			DOWNSTREAM: 6536 bases
I	7421945	*	#NAME?	INS	Hom	497.92	12		ZK524.2	unc-13	protein_coding	ZK524.2e			UPSTREAM: 836 bases
I	7421945	*	#NAME?	INS	Hom	497.92	12		ZK524.2	unc-13	protein_coding	ZK524.2d			UPSTREAM: 836 bases
I	7421945	*	#NAME?	INS	Hom	497.92	12		ZK524.2	unc-13	protein_coding	ZK524.2f			UPSTREAM: 836 bases
I	7421945	*	#NAME?	INS	Hom	497.92	12		ZK524.2	unc-13	protein_coding	ZK524.2a			UPSTREAM: 836 bases
I	7684230	T	G	SNP	Hom	594.36	18		T24B1.1	T24B1.1	protein_coding	T24B1.1			DOWNSTREAM: 5173 bases
I	7684230	T	G	SNP	Hom	594.36	18		T23G11.7	T23G11.7	protein_coding	T23G11.7a.2			DOWNSTREAM: 3512 bases
I	7684230	T	G	SNP	Hom	594.36	18		T23G11.7	T23G11.7	protein_coding	T23G11.7a.1			DOWNSTREAM: 3394 bases
I	7684230	T	G	SNP	Hom	594.36	18		T23G11.7	T23G11.7	protein_coding	T23G11.7b.2			DOWNSTREAM: 1450 bases
I	7684230	T	G	SNP	Hom	594.36	18		T23G11.7	T23G11.7	protein_coding	T23G11.7b.1			DOWNSTREAM: 1197 bases
I	7684230	T	G	SNP	Hom	594.36	18		T23G11.5	rlbp-1	protein_coding	T23G11.5a.1	exon_I_7684023_7684242	3	NON_SYNONYMOUS_CODING	H/Q	caT/caG	199	1	1386
I	7684230	T	G	SNP	Hom	594.36	18		T23G11.5	rlbp-1	protein_coding	T23G11.5b.1	exon_I_7684038_7684242	2	UTR_5_PRIME: 27 bases from TSS
I	7684230	T	G	SNP	Hom	594.36	18		T23G11.5	rlbp-1	protein_coding	T23G11.5b.2	exon_I_7684013_7684242	3	UTR_5_PRIME: 27 bases from TSS
I	7684230	T	G	SNP	Hom	594.36	18		T23G11.5	rlbp-1	protein_coding	T23G11.5a.2	exon_I_7684023_7684242	3	NON_SYNONYMOUS_CODING	H/Q	caT/caG	199	1	1386
I	7684230	T	G	SNP	Hom	594.36	18		T23G11.6	T23G11.6	protein_coding	T23G11.6c			DOWNSTREAM: 648 bases
I	7684230	T	G	SNP	Hom	594.36	18		T23G11.5	rlbp-1	protein_coding	T23G11.5b.3			UPSTREAM: 714 bases
I	7684230	T	G	SNP	Hom	594.36	18		T23G11.6	T23G11.6	protein_coding	T23G11.6b			DOWNSTREAM: 846 bases
I	7684230	T	G	SNP	Hom	594.36	18		T23G11.6	T23G11.6	protein_coding	T23G11.6a			DOWNSTREAM: 858 bases
I	7684230	T	G	SNP	Hom	594.36	18		F26A3.7	F26A3.7	protein_coding	F26A3.7			UPSTREAM: 8105 bases
I	7742437	A	G	SNP	Hom	38.39	28		F27D4.6	F27D4.6	protein_coding	F27D4.6b			DOWNSTREAM: 4518 bases
I	7742437	A	G	SNP	Hom	38.39	28		F27D4.6	F27D4.6	protein_coding	F27D4.6a.3			DOWNSTREAM: 4480 bases
I	7742437	A	G	SNP	Hom	38.39	28		F27D4.6	F27D4.6	protein_coding	F27D4.6a.2			DOWNSTREAM: 4468 bases
I	7742437	A	G	SNP	Hom	38.39	28		F27D4.6	F27D4.6	protein_coding	F27D4.6a.1			DOWNSTREAM: 4448 bases
I	7742437	A	G	SNP	Hom	38.39	28		F58H10.2	21ur-12039	ncRNA	F58H10.2			DOWNSTREAM: 3750 bases
I	7742442	A	T	SNP	Hom	38.39	27		F27D4.6	F27D4.6	protein_coding	F27D4.6b			DOWNSTREAM: 4523 bases
I	7742442	A	T	SNP	Hom	38.39	27		F27D4.6	F27D4.6	protein_coding	F27D4.6a.3			DOWNSTREAM: 4485 bases
I	7742442	A	T	SNP	Hom	38.39	27		F27D4.6	F27D4.6	protein_coding	F27D4.6a.2			DOWNSTREAM: 4473 bases
I	7742442	A	T	SNP	Hom	38.39	27		F27D4.6	F27D4.6	protein_coding	F27D4.6a.1			DOWNSTREAM: 4453 bases
I	7742442	A	T	SNP	Hom	38.39	27		F58H10.2	21ur-12039	ncRNA	F58H10.2			DOWNSTREAM: 3755 bases
I	7753376	*	+C	INS	Hom	1670	41		F58H10.1	F58H10.1	protein_coding	F58H10.1			UPSTREAM: 2397 bases
I	7780719	T	C	SNP	Hom	153.52	6		VH15N14R.1	VH15N14R.1	protein_coding	VH15N14R.1			DOWNSTREAM: 454 bases
I	7780719	T	C	SNP	Hom	153.52	6		H15N14.2	nsf-1	protein_coding	H15N14.2b.2			UPSTREAM: 8677 bases
I	7780719	T	C	SNP	Hom	153.52	6		H15N14.2	nsf-1	protein_coding	H15N14.2a			UPSTREAM: 8493 bases
I	7780719	T	C	SNP	Hom	153.52	6		D2005.1	D2005.1	protein_coding	D2005.1			DOWNSTREAM: 3774 bases
I	7780719	T	C	SNP	Hom	153.52	6		H15N14.1	adr-1	protein_coding	H15N14.1g			DOWNSTREAM: 6074 bases
I	7780719	T	C	SNP	Hom	153.52	6		H15N14.3	H15N14.3	pseudogene	H15N14.3			DOWNSTREAM: 2713 bases
I	7780719	T	C	SNP	Hom	153.52	6		H15N14.4	H15N14.4	pseudogene	H15N14.4			DOWNSTREAM: 1104 bases
I	7780719	T	C	SNP	Hom	153.52	6		D2005.6	D2005.6	protein_coding	D2005.6			DOWNSTREAM: 5953 bases
I	7780719	T	C	SNP	Hom	153.52	6		H15N14.1	adr-1	protein_coding	H15N14.1c.2			DOWNSTREAM: 3255 bases
I	7780719	T	C	SNP	Hom	153.52	6		H15N14.1	adr-1	protein_coding	H15N14.1c.1			DOWNSTREAM: 3147 bases
I	7780719	T	C	SNP	Hom	153.52	6		H15N14.1	adr-1	protein_coding	H15N14.1f			DOWNSTREAM: 3147 bases
I	7780719	T	C	SNP	Hom	153.52	6		H15N14.1	adr-1	protein_coding	H15N14.1e			DOWNSTREAM: 3147 bases
I	7780719	T	C	SNP	Hom	153.52	6		H15N14.1	adr-1	protein_coding	H15N14.1d			DOWNSTREAM: 3147 bases
I	7868901	C	T	SNP	Hom	36.96	6		R11A5.2	nud-2	protein_coding	R11A5.2			UPSTREAM: 9489 bases
I	7868901	C	T	SNP	Hom	36.96	6		R11A5.4	R11A5.4	protein_coding	R11A5.4c.1			UPSTREAM: 858 bases
I	7868901	C	T	SNP	Hom	36.96	6		R11A5.7	R11A5.7	protein_coding	R11A5.7.1			DOWNSTREAM: 2678 bases
I	7868901	C	T	SNP	Hom	36.96	6		R11A5.7	R11A5.7	protein_coding	R11A5.7.2			DOWNSTREAM: 3359 bases
I	7868901	C	T	SNP	Hom	36.96	6		R11A5.3	R11A5.3	protein_coding	R11A5.3			UPSTREAM: 5353 bases
I	7868901	C	T	SNP	Hom	36.96	6		R11A5.4	R11A5.4	protein_coding	R11A5.4b.2			INTRON					1749
I	7868901	C	T	SNP	Hom	36.96	6		R11A5.4	R11A5.4	protein_coding	R11A5.4a			INTRON					1965
I	7868901	C	T	SNP	Hom	36.96	6		R11A5.4	R11A5.4	protein_coding	R11A5.4b.1			INTRON					1749
I	7868901	C	T	SNP	Hom	36.96	6		R11A5.4	R11A5.4	protein_coding	R11A5.4c.3			INTRON					1764
I	7868901	C	T	SNP	Hom	36.96	6		R11A5.4	R11A5.4	protein_coding	R11A5.4c.4			INTRON					1764
I	7868901	C	T	SNP	Hom	36.96	6		R11A5.4	R11A5.4	protein_coding	R11A5.4c.2			INTRON					1764
I	7868901	C	T	SNP	Hom	36.96	6		R11A5.4	R11A5.4	protein_coding	R11A5.4d.6			INTRON					1857
I	7868901	C	T	SNP	Hom	36.96	6		R11A5.4	R11A5.4	protein_coding	R11A5.4d.3			INTRON					1857
I	7868901	C	T	SNP	Hom	36.96	6		R11A5.4	R11A5.4	protein_coding	R11A5.4d.2			INTRON					1857
I	7868901	C	T	SNP	Hom	36.96	6		R11A5.4	R11A5.4	protein_coding	R11A5.4d.5			INTRON					1857
I	7868901	C	T	SNP	Hom	36.96	6		R11A5.4	R11A5.4	protein_coding	R11A5.4d.4			INTRON					1857
I	7868901	C	T	SNP	Hom	36.96	6		R11A5.4	R11A5.4	protein_coding	R11A5.4d.1			INTRON					1857
I	7868901	C	T	SNP	Hom	36.96	6		R11A5.6	R11A5.6	protein_coding	R11A5.6			UPSTREAM: 988 bases
I	7879121	*	#NAME?	INS	Hom	736.07	19		R11A5.7	R11A5.7	protein_coding	R11A5.7.2			UPSTREAM: 3572 bases
I	7879121	*	#NAME?	INS	Hom	736.07	19		R11A5.7	R11A5.7	protein_coding	R11A5.7.1			UPSTREAM: 3566 bases
I	7879121	*	#NAME?	INS	Hom	736.07	19		F55D12.8	F55D12.8	ncRNA	F55D12.8			DOWNSTREAM: 8088 bases
I	7879121	*	#NAME?	INS	Hom	736.07	19		R11A5.4	R11A5.4	protein_coding	R11A5.4c.3			DOWNSTREAM: 7243 bases
I	7879121	*	#NAME?	INS	Hom	736.07	19		R11A5.4	R11A5.4	protein_coding	R11A5.4c.4			DOWNSTREAM: 7243 bases
I	7879121	*	#NAME?	INS	Hom	736.07	19		R11A5.4	R11A5.4	protein_coding	R11A5.4c.1			DOWNSTREAM: 7243 bases
I	7879121	*	#NAME?	INS	Hom	736.07	19		R11A5.4	R11A5.4	protein_coding	R11A5.4c.2			DOWNSTREAM: 7243 bases
I	7879121	*	#NAME?	INS	Hom	736.07	19		R11A5.4	R11A5.4	protein_coding	R11A5.4d.6			DOWNSTREAM: 7243 bases
I	7879121	*	#NAME?	INS	Hom	736.07	19		R11A5.4	R11A5.4	protein_coding	R11A5.4d.3			DOWNSTREAM: 7243 bases
I	7879121	*	#NAME?	INS	Hom	736.07	19		R11A5.4	R11A5.4	protein_coding	R11A5.4d.2			DOWNSTREAM: 7243 bases
I	7879121	*	#NAME?	INS	Hom	736.07	19		R11A5.4	R11A5.4	protein_coding	R11A5.4d.5			DOWNSTREAM: 7243 bases
I	7879121	*	#NAME?	INS	Hom	736.07	19		R11A5.4	R11A5.4	protein_coding	R11A5.4d.4			DOWNSTREAM: 7243 bases
I	7879121	*	#NAME?	INS	Hom	736.07	19		R11A5.4	R11A5.4	protein_coding	R11A5.4d.1			DOWNSTREAM: 7243 bases
I	7879121	*	#NAME?	INS	Hom	736.07	19		R11A5.4	R11A5.4	protein_coding	R11A5.4b.2			DOWNSTREAM: 7051 bases
I	7879121	*	#NAME?	INS	Hom	736.07	19		R11A5.4	R11A5.4	protein_coding	R11A5.4b.1			DOWNSTREAM: 7051 bases
I	7879121	*	#NAME?	INS	Hom	736.07	19		R11A5.4	R11A5.4	protein_coding	R11A5.4a			DOWNSTREAM: 7046 bases
I	7879121	*	#NAME?	INS	Hom	736.07	19		F55D12.1	F55D12.1	protein_coding	F55D12.1			UPSTREAM: 5017 bases
I	7941893	*	#NAME?	DEL	Hom	418.31	29		T22C1.6	T22C1.6	protein_coding	T22C1.6			UPSTREAM: 821 bases
I	7941893	*	#NAME?	DEL	Hom	418.31	29		F20G4.3	nmy-2	protein_coding	F20G4.3			UPSTREAM: 7321 bases
I	7941893	*	#NAME?	DEL	Hom	418.31	29		T22C1.7	jph-1	protein_coding	T22C1.7			DOWNSTREAM: 4282 bases
I	7941893	*	#NAME?	DEL	Hom	418.31	29		T22C1.1	T22C1.1	protein_coding	T22C1.1.2			DOWNSTREAM: 4247 bases
I	7941893	*	#NAME?	DEL	Hom	418.31	29		T22C1.1	T22C1.1	protein_coding	T22C1.1.1			DOWNSTREAM: 3569 bases
I	7941893	*	#NAME?	DEL	Hom	418.31	29		T22C1.2	glb-26	protein_coding	T22C1.2			UPSTREAM: 3412 bases
I	7941893	*	#NAME?	DEL	Hom	418.31	29		T22C1.3	T22C1.3	protein_coding	T22C1.3			DOWNSTREAM: 1754 bases
I	7941893	*	#NAME?	DEL	Hom	418.31	29		T22C1.4	T22C1.4	protein_coding	T22C1.4			UPSTREAM: 1141 bases
I	7941893	*	#NAME?	DEL	Hom	418.31	29		T22C1.15	T22C1.15	ncRNA	T22C1.15			UPSTREAM: 9757 bases
I	7941893	*	#NAME?	DEL	Hom	418.31	29		T22C1.5	T22C1.5	protein_coding	T22C1.5			UTR_3_PRIME: 201 bases from CDS
I	7950016	*	+C	INS	Hom	649.62	19		T22C1.9	T22C1.9	protein_coding	T22C1.9			UPSTREAM: 8672 bases
I	7950016	*	+C	INS	Hom	649.62	19		T22C1.3	T22C1.3	protein_coding	T22C1.3			DOWNSTREAM: 9877 bases
I	7950016	*	+C	INS	Hom	649.62	19		T22C1.4	T22C1.4	protein_coding	T22C1.4			UPSTREAM: 9264 bases
I	7950016	*	+C	INS	Hom	649.62	19		T22C1.15	T22C1.15	ncRNA	T22C1.15			UPSTREAM: 1634 bases
I	7950016	*	+C	INS	Hom	649.62	19		T22C1.5	T22C1.5	protein_coding	T22C1.5			DOWNSTREAM: 7834 bases
I	7950016	*	+C	INS	Hom	649.62	19		T22C1.14	T22C1.14	ncRNA	T22C1.14			DOWNSTREAM: 2442 bases
I	7950016	*	+C	INS	Hom	649.62	19		T22C1.13	T22C1.13	ncRNA	T22C1.13			UPSTREAM: 4799 bases
I	7950016	*	+C	INS	Hom	649.62	19		T22C1.6	T22C1.6	protein_coding	T22C1.6			DOWNSTREAM: 4433 bases
I	7950016	*	+C	INS	Hom	649.62	19		T22C1.8	T22C1.8	protein_coding	T22C1.8			DOWNSTREAM: 5957 bases
I	7950016	*	+C	INS	Hom	649.62	19		T22C1.7	jph-1	protein_coding	T22C1.7			INTRON					2244
I	8128130	*	#NAME?	DEL	Hom	328.42	17		T28B8.1	T28B8.1	protein_coding	T28B8.1.1			UPSTREAM: 5756 bases
I	8128130	*	#NAME?	DEL	Hom	328.42	17		T28B8.1	T28B8.1	protein_coding	T28B8.1.2			UPSTREAM: 5980 bases
I	8128130	*	#NAME?	DEL	Hom	328.42	17		C09H6.3	mau-2	protein_coding	C09H6.3.2			INTRON					1782
I	8128130	*	#NAME?	DEL	Hom	328.42	17		C09H6.3	mau-2	protein_coding	C09H6.3.1			INTRON					1782
I	8128130	*	#NAME?	DEL	Hom	328.42	17		T28B8.8	21ur-14822	ncRNA	T28B8.8			DOWNSTREAM: 9121 bases
I	8128130	*	#NAME?	DEL	Hom	328.42	17		C09H6.2	lin-10	protein_coding	C09H6.2c			UPSTREAM: 8821 bases
I	8128130	*	#NAME?	DEL	Hom	328.42	17		C09H6.2	lin-10	protein_coding	C09H6.2b			UPSTREAM: 8821 bases
I	8128130	*	#NAME?	DEL	Hom	328.42	17		C09H6.2	lin-10	protein_coding	C09H6.2a			UPSTREAM: 8821 bases
I	8161381	*	#NAME?	INS	Hom	884.42	23		T28B8.3	T28B8.3	protein_coding	T28B8.3b			DOWNSTREAM: 1654 bases
I	8161381	*	#NAME?	INS	Hom	884.42	23		T28B8.3	T28B8.3	protein_coding	T28B8.3a			DOWNSTREAM: 1654 bases
I	8161381	*	#NAME?	INS	Hom	884.42	23		T28B8.4	T28B8.4	pseudogene	T28B8.4			TRANSCRIPT: T28B8.4					5624
I	8161381	*	#NAME?	INS	Hom	884.42	23		T28B8.9	T28B8.9	ncRNA	T28B8.9			DOWNSTREAM: 782 bases
I	8161381	*	#NAME?	INS	Hom	884.42	23		T28B8.10	T28B8.10	ncRNA	T28B8.10			UPSTREAM: 782 bases
I	8225893	A	T	SNP	Hom	122.78	4		ZK265.1	kri-1	protein_coding	ZK265.1a			DOWNSTREAM: 610 bases
I	8225893	A	T	SNP	Hom	122.78	4		T02E1.3	gla-3	protein_coding	T02E1.3b			DOWNSTREAM: 8326 bases
I	8225893	A	T	SNP	Hom	122.78	4		T02E1.3	gla-3	protein_coding	T02E1.3a			DOWNSTREAM: 8326 bases
I	8225893	A	T	SNP	Hom	122.78	4		ZK265.1	kri-1	protein_coding	ZK265.1b			DOWNSTREAM: 2094 bases
I	8225893	A	T	SNP	Hom	122.78	4		T02E1.3	gla-3	protein_coding	T02E1.3c			DOWNSTREAM: 7895 bases
I	8225893	A	T	SNP	Hom	122.78	4		T02E1.5	dhs-3	protein_coding	T02E1.5b			UPSTREAM: 7612 bases
I	8225893	A	T	SNP	Hom	122.78	4		T02E1.5	dhs-3	protein_coding	T02E1.5a			UPSTREAM: 7575 bases
I	8225893	A	T	SNP	Hom	122.78	4		T02E1.2	T02E1.2	protein_coding	T02E1.2			UPSTREAM: 2890 bases
I	8225893	A	T	SNP	Hom	122.78	4		T02E1.9	T02E1.9	snoRNA	T02E1.9			DOWNSTREAM: 1355 bases
I	8225893	A	T	SNP	Hom	122.78	4		T02E1.8	T02E1.8	protein_coding	T02E1.8			UPSTREAM: 9848 bases
I	8225893	A	T	SNP	Hom	122.78	4		T02E1.5	dhs-3	protein_coding	T02E1.5c.1			UPSTREAM: 7538 bases
I	8225893	A	T	SNP	Hom	122.78	4		T02E1.1	spe-12	protein_coding	T02E1.1			INTRON					768
I	8225893	A	T	SNP	Hom	122.78	4		T02E1.11	T02E1.11	ncRNA	T02E1.11			TRANSCRIPT: T02E1.11					65
I	8225893	A	T	SNP	Hom	122.78	4		T02E1.10	T02E1.10	ncRNA	T02E1.10			TRANSCRIPT: T02E1.10					65
I	8225918	A	T	SNP	Hom	42.68	2		ZK265.1	kri-1	protein_coding	ZK265.1a			DOWNSTREAM: 585 bases
I	8225918	A	T	SNP	Hom	42.68	2		T02E1.3	gla-3	protein_coding	T02E1.3b			DOWNSTREAM: 8351 bases
I	8225918	A	T	SNP	Hom	42.68	2		T02E1.3	gla-3	protein_coding	T02E1.3a			DOWNSTREAM: 8351 bases
I	8225918	A	T	SNP	Hom	42.68	2		ZK265.1	kri-1	protein_coding	ZK265.1b			DOWNSTREAM: 2069 bases
I	8225918	A	T	SNP	Hom	42.68	2		T02E1.3	gla-3	protein_coding	T02E1.3c			DOWNSTREAM: 7920 bases
I	8225918	A	T	SNP	Hom	42.68	2		T02E1.5	dhs-3	protein_coding	T02E1.5b			UPSTREAM: 7637 bases
I	8225918	A	T	SNP	Hom	42.68	2		T02E1.5	dhs-3	protein_coding	T02E1.5a			UPSTREAM: 7600 bases
I	8225918	A	T	SNP	Hom	42.68	2		T02E1.2	T02E1.2	protein_coding	T02E1.2			UPSTREAM: 2915 bases
I	8225918	A	T	SNP	Hom	42.68	2		T02E1.9	T02E1.9	snoRNA	T02E1.9			DOWNSTREAM: 1380 bases
I	8225918	A	T	SNP	Hom	42.68	2		T02E1.8	T02E1.8	protein_coding	T02E1.8			UPSTREAM: 9823 bases
I	8225918	A	T	SNP	Hom	42.68	2		T02E1.5	dhs-3	protein_coding	T02E1.5c.1			UPSTREAM: 7563 bases
I	8225918	A	T	SNP	Hom	42.68	2		T02E1.1	spe-12	protein_coding	T02E1.1			INTRON					768
I	8225918	A	T	SNP	Hom	42.68	2		T02E1.11	T02E1.11	ncRNA	T02E1.11			TRANSCRIPT: T02E1.11					65
I	8225918	A	T	SNP	Hom	42.68	2		T02E1.10	T02E1.10	ncRNA	T02E1.10			TRANSCRIPT: T02E1.10					65
I	8280213	*	#NAME?	INS	Hom	1030.56	27		ZK265.8	cutl-8	protein_coding	ZK265.8			DOWNSTREAM: 6737 bases
I	8280213	*	#NAME?	INS	Hom	1030.56	27		T01G9.2	T01G9.2	protein_coding	T01G9.2a			INTRON					1269
I	8280213	*	#NAME?	INS	Hom	1030.56	27		T01G9.2	T01G9.2	protein_coding	T01G9.2b.2			INTRON					1260
I	8280213	*	#NAME?	INS	Hom	1030.56	27		T01G9.2	T01G9.2	protein_coding	T01G9.2b.1			INTRON					1260
I	8280213	*	#NAME?	INS	Hom	1030.56	27		T01G9.1	T01G9.1	protein_coding	T01G9.1			DOWNSTREAM: 4518 bases
I	8280213	*	#NAME?	INS	Hom	1030.56	27		T01G9.6	kin-10	protein_coding	T01G9.6a.1			DOWNSTREAM: 8739 bases
I	8280213	*	#NAME?	INS	Hom	1030.56	27		T01G9.6	kin-10	protein_coding	T01G9.6b.1			DOWNSTREAM: 8740 bases
I	8280213	*	#NAME?	INS	Hom	1030.56	27		T01G9.6	kin-10	protein_coding	T01G9.6b.2			DOWNSTREAM: 8876 bases
I	8280213	*	#NAME?	INS	Hom	1030.56	27		T01G9.6	kin-10	protein_coding	T01G9.6a.2			DOWNSTREAM: 8981 bases
I	8280213	*	#NAME?	INS	Hom	1030.56	27		T01G9.6	kin-10	protein_coding	T01G9.6b.3			DOWNSTREAM: 8981 bases
I	8280213	*	#NAME?	INS	Hom	1030.56	27		T01G9.3	T01G9.3	protein_coding	T01G9.3			UPSTREAM: 1768 bases
I	8347874	*	-C	DEL	Hom	805.01	24		C34B7.2	C34B7.2	protein_coding	C34B7.2			DOWNSTREAM: 6055 bases
I	8347874	*	-C	DEL	Hom	805.01	24		F16D3.1	tba-5	protein_coding	F16D3.1			UPSTREAM: 5530 bases
I	8347874	*	-C	DEL	Hom	805.01	24		C34B7.3	cyp-36A1	protein_coding	C34B7.3			UPSTREAM: 1858 bases
I	8359107	*	#NAME?	INS	Hom	549.08	24		F16D3.4	F16D3.4	protein_coding	F16D3.4			DOWNSTREAM: 4841 bases
I	8359107	*	#NAME?	INS	Hom	549.08	24		F16D3.1	tba-5	protein_coding	F16D3.1			DOWNSTREAM: 1285 bases
I	8359107	*	#NAME?	INS	Hom	549.08	24		F16D3.2	rsd-6	protein_coding	F16D3.2.1			INTRON					2070
I	8359107	*	#NAME?	INS	Hom	549.08	24		F16D3.2	rsd-6	protein_coding	F16D3.2.3			INTRON					2070
I	8359107	*	#NAME?	INS	Hom	549.08	24		F16D3.2	rsd-6	protein_coding	F16D3.2.2			INTRON					2070
I	8420801	A	T	SNP	Hom	112.04	4		F02E9.5	F02E9.5	protein_coding	F02E9.5b.2			DOWNSTREAM: 4192 bases
I	8420801	A	T	SNP	Hom	112.04	4		F02E9.5	F02E9.5	protein_coding	F02E9.5b.1			DOWNSTREAM: 4192 bases
I	8420801	A	T	SNP	Hom	112.04	4		F02E9.5	F02E9.5	protein_coding	F02E9.5a			DOWNSTREAM: 4359 bases
I	8420801	A	T	SNP	Hom	112.04	4		F02E9.7	F02E9.7	protein_coding	F02E9.7			DOWNSTREAM: 4611 bases
I	8420801	A	T	SNP	Hom	112.04	4		F02E9.4	sin-3	protein_coding	F02E9.4b			INTRON					4524
I	8420801	A	T	SNP	Hom	112.04	4		F02E9.4	sin-3	protein_coding	F02E9.4a			INTRON					4518
I	8420801	A	T	SNP	Hom	112.04	4		F02E9.10	F02E9.10	protein_coding	F02E9.10c.1			DOWNSTREAM: 6180 bases
I	8420801	A	T	SNP	Hom	112.04	4		F02E9.10	F02E9.10	protein_coding	F02E9.10b.1			DOWNSTREAM: 6280 bases
I	8420801	A	T	SNP	Hom	112.04	4		F02E9.10	F02E9.10	protein_coding	F02E9.10b.2			DOWNSTREAM: 6398 bases
I	8420801	A	T	SNP	Hom	112.04	4		F02E9.10	F02E9.10	protein_coding	F02E9.10c.2			DOWNSTREAM: 6398 bases
I	8420801	A	T	SNP	Hom	112.04	4		F02E9.10	F02E9.10	protein_coding	F02E9.10a.1			DOWNSTREAM: 6398 bases
I	8420801	A	T	SNP	Hom	112.04	4		F02E9.10	F02E9.10	protein_coding	F02E9.10a.2			DOWNSTREAM: 6398 bases
I	8420801	A	T	SNP	Hom	112.04	4		F02E9.9	F02E9.9	protein_coding	F02E9.9b.1			DOWNSTREAM: 9124 bases
I	8420801	A	T	SNP	Hom	112.04	4		F02E9.9	F02E9.9	protein_coding	F02E9.9b.2			DOWNSTREAM: 9291 bases
I	8420801	A	T	SNP	Hom	112.04	4		F02E9.9	F02E9.9	protein_coding	F02E9.9a.1			DOWNSTREAM: 9291 bases
I	8420801	A	T	SNP	Hom	112.04	4		F02E9.9	F02E9.9	protein_coding	F02E9.9a.2			DOWNSTREAM: 9291 bases
I	8420804	A	T	SNP	Hom	141.01	5		F02E9.5	F02E9.5	protein_coding	F02E9.5b.2			DOWNSTREAM: 4189 bases
I	8420804	A	T	SNP	Hom	141.01	5		F02E9.5	F02E9.5	protein_coding	F02E9.5b.1			DOWNSTREAM: 4189 bases
I	8420804	A	T	SNP	Hom	141.01	5		F02E9.5	F02E9.5	protein_coding	F02E9.5a			DOWNSTREAM: 4356 bases
I	8420804	A	T	SNP	Hom	141.01	5		F02E9.7	F02E9.7	protein_coding	F02E9.7			DOWNSTREAM: 4614 bases
I	8420804	A	T	SNP	Hom	141.01	5		F02E9.4	sin-3	protein_coding	F02E9.4b			INTRON					4524
I	8420804	A	T	SNP	Hom	141.01	5		F02E9.4	sin-3	protein_coding	F02E9.4a			INTRON					4518
I	8420804	A	T	SNP	Hom	141.01	5		F02E9.10	F02E9.10	protein_coding	F02E9.10c.1			DOWNSTREAM: 6177 bases
I	8420804	A	T	SNP	Hom	141.01	5		F02E9.10	F02E9.10	protein_coding	F02E9.10b.1			DOWNSTREAM: 6277 bases
I	8420804	A	T	SNP	Hom	141.01	5		F02E9.10	F02E9.10	protein_coding	F02E9.10b.2			DOWNSTREAM: 6395 bases
I	8420804	A	T	SNP	Hom	141.01	5		F02E9.10	F02E9.10	protein_coding	F02E9.10c.2			DOWNSTREAM: 6395 bases
I	8420804	A	T	SNP	Hom	141.01	5		F02E9.10	F02E9.10	protein_coding	F02E9.10a.1			DOWNSTREAM: 6395 bases
I	8420804	A	T	SNP	Hom	141.01	5		F02E9.10	F02E9.10	protein_coding	F02E9.10a.2			DOWNSTREAM: 6395 bases
I	8420804	A	T	SNP	Hom	141.01	5		F02E9.9	F02E9.9	protein_coding	F02E9.9b.1			DOWNSTREAM: 9121 bases
I	8420804	A	T	SNP	Hom	141.01	5		F02E9.9	F02E9.9	protein_coding	F02E9.9b.2			DOWNSTREAM: 9288 bases
I	8420804	A	T	SNP	Hom	141.01	5		F02E9.9	F02E9.9	protein_coding	F02E9.9a.1			DOWNSTREAM: 9288 bases
I	8420804	A	T	SNP	Hom	141.01	5		F02E9.9	F02E9.9	protein_coding	F02E9.9a.2			DOWNSTREAM: 9288 bases
I	8420806	G	T	SNP	Hom	149.25	5		F02E9.5	F02E9.5	protein_coding	F02E9.5b.2			DOWNSTREAM: 4187 bases
I	8420806	G	T	SNP	Hom	149.25	5		F02E9.5	F02E9.5	protein_coding	F02E9.5b.1			DOWNSTREAM: 4187 bases
I	8420806	G	T	SNP	Hom	149.25	5		F02E9.5	F02E9.5	protein_coding	F02E9.5a			DOWNSTREAM: 4354 bases
I	8420806	G	T	SNP	Hom	149.25	5		F02E9.7	F02E9.7	protein_coding	F02E9.7			DOWNSTREAM: 4616 bases
I	8420806	G	T	SNP	Hom	149.25	5		F02E9.4	sin-3	protein_coding	F02E9.4b			INTRON					4524
I	8420806	G	T	SNP	Hom	149.25	5		F02E9.4	sin-3	protein_coding	F02E9.4a			INTRON					4518
I	8420806	G	T	SNP	Hom	149.25	5		F02E9.10	F02E9.10	protein_coding	F02E9.10c.1			DOWNSTREAM: 6175 bases
I	8420806	G	T	SNP	Hom	149.25	5		F02E9.10	F02E9.10	protein_coding	F02E9.10b.1			DOWNSTREAM: 6275 bases
I	8420806	G	T	SNP	Hom	149.25	5		F02E9.10	F02E9.10	protein_coding	F02E9.10b.2			DOWNSTREAM: 6393 bases
I	8420806	G	T	SNP	Hom	149.25	5		F02E9.10	F02E9.10	protein_coding	F02E9.10c.2			DOWNSTREAM: 6393 bases
I	8420806	G	T	SNP	Hom	149.25	5		F02E9.10	F02E9.10	protein_coding	F02E9.10a.1			DOWNSTREAM: 6393 bases
I	8420806	G	T	SNP	Hom	149.25	5		F02E9.10	F02E9.10	protein_coding	F02E9.10a.2			DOWNSTREAM: 6393 bases
I	8420806	G	T	SNP	Hom	149.25	5		F02E9.9	F02E9.9	protein_coding	F02E9.9b.1			DOWNSTREAM: 9119 bases
I	8420806	G	T	SNP	Hom	149.25	5		F02E9.9	F02E9.9	protein_coding	F02E9.9b.2			DOWNSTREAM: 9286 bases
I	8420806	G	T	SNP	Hom	149.25	5		F02E9.9	F02E9.9	protein_coding	F02E9.9a.1			DOWNSTREAM: 9286 bases
I	8420806	G	T	SNP	Hom	149.25	5		F02E9.9	F02E9.9	protein_coding	F02E9.9a.2			DOWNSTREAM: 9286 bases
I	8561613	*	#NAME?	DEL	Hom	70.37	13		T01H8.5	gon-2	protein_coding	T01H8.5c			INTRON					5916
I	8561613	*	#NAME?	DEL	Hom	70.37	13		T01H8.5	gon-2	protein_coding	T01H8.5a			INTRON					6099
I	8561613	*	#NAME?	DEL	Hom	70.37	13		T01H8.5	gon-2	protein_coding	T01H8.5d			INTRON					5796
I	8561613	*	#NAME?	DEL	Hom	70.37	13		T01H8.5	gon-2	protein_coding	T01H8.5b			DOWNSTREAM: 1752 bases
I	8561613	*	#NAME?	DEL	Hom	70.37	13		T01H8.7	T01H8.7	ncRNA	T01H8.7			UPSTREAM: 6519 bases
I	8561613	*	#NAME?	DEL	Hom	70.37	13		T01H8.6	T01H8.6	ncRNA	T01H8.6			DOWNSTREAM: 6519 bases
I	8561613	*	#NAME?	DEL	Hom	70.37	13		T01H8.5	gon-2	protein_coding	T01H8.5e			UPSTREAM: 2095 bases
I	8561613	*	#NAME?	DEL	Hom	70.37	13		T01H8.2	T01H8.2	protein_coding	T01H8.2			DOWNSTREAM: 9937 bases
I	8664614	A	C	SNP	Hom	239.62	9		F39H2.1	flp-22	protein_coding	F39H2.1.1			DOWNSTREAM: 4655 bases
I	8664614	A	C	SNP	Hom	239.62	9		F39H2.1	flp-22	protein_coding	F39H2.1.2			DOWNSTREAM: 4653 bases
I	8664614	A	C	SNP	Hom	239.62	9		K07A12.8	K07A12.8	protein_coding	K07A12.8			DOWNSTREAM: 5358 bases
I	8664614	A	C	SNP	Hom	239.62	9		F39H2.5	mrt-1	protein_coding	F39H2.5.2			DOWNSTREAM: 1561 bases
I	8664614	A	C	SNP	Hom	239.62	9		F39H2.5	mrt-1	protein_coding	F39H2.5.1			DOWNSTREAM: 1244 bases
I	8664614	A	C	SNP	Hom	239.62	9		F39H2.4	syp-3	protein_coding	F39H2.4			UPSTREAM: 463 bases
I	8664614	A	C	SNP	Hom	239.62	9		F39H2.3	F39H2.3	protein_coding	F39H2.3.1			UPSTREAM: 333 bases
I	8664614	A	C	SNP	Hom	239.62	9		K07A12.1	K07A12.1	protein_coding	K07A12.1.1			UPSTREAM: 1974 bases
I	8664614	A	C	SNP	Hom	239.62	9		K07A12.1	K07A12.1	protein_coding	K07A12.1.2			UPSTREAM: 1975 bases
I	8699347	*	#NAME?	INS	Hom	476.09	13		K07A12.4	K07A12.4	protein_coding	K07A12.4b			UPSTREAM: 8424 bases
I	8699347	*	#NAME?	INS	Hom	476.09	13		K07A12.4	K07A12.4	protein_coding	K07A12.4a.1			UPSTREAM: 8422 bases
I	8699347	*	#NAME?	INS	Hom	476.09	13		K07A12.5	K07A12.5	protein_coding	K07A12.5			UPSTREAM: 4194 bases
I	8699347	*	#NAME?	INS	Hom	476.09	13		C36B1.1	cle-1	protein_coding	C36B1.1c.1			DOWNSTREAM: 6334 bases
I	8699347	*	#NAME?	INS	Hom	476.09	13		C36B1.1	cle-1	protein_coding	C36B1.1b			DOWNSTREAM: 6633 bases
I	8699347	*	#NAME?	INS	Hom	476.09	13		C36B1.1	cle-1	protein_coding	C36B1.1a			DOWNSTREAM: 6633 bases
I	8699347	*	#NAME?	INS	Hom	476.09	13		C36B1.1	cle-1	protein_coding	C36B1.1d			DOWNSTREAM: 6633 bases
I	8699347	*	#NAME?	INS	Hom	476.09	13		F39H11.5	pbs-7	protein_coding	F39H11.5.1			UPSTREAM: 2977 bases
I	8699347	*	#NAME?	INS	Hom	476.09	13		F39H11.1	F39H11.1	protein_coding	F39H11.1.2			DOWNSTREAM: 1853 bases
I	8699347	*	#NAME?	INS	Hom	476.09	13		F39H11.1	F39H11.1	protein_coding	F39H11.1.1			DOWNSTREAM: 1216 bases
I	8699347	*	#NAME?	INS	Hom	476.09	13		F39H11.3	cdk-8	protein_coding	F39H11.3			UPSTREAM: 3125 bases
I	8699347	*	#NAME?	INS	Hom	476.09	13		K07A12.7	K07A12.7	protein_coding	K07A12.7			UPSTREAM: 6862 bases
I	8699347	*	#NAME?	INS	Hom	476.09	13		K07A12.3	asg-1	protein_coding	K07A12.3.2			DOWNSTREAM: 5891 bases
I	8699347	*	#NAME?	INS	Hom	476.09	13		K07A12.3	asg-1	protein_coding	K07A12.3.1			DOWNSTREAM: 5884 bases
I	8699347	*	#NAME?	INS	Hom	476.09	13		F39H11.2	tlf-1	protein_coding	F39H11.2a			INTRON					1518
I	8699347	*	#NAME?	INS	Hom	476.09	13		F39H11.2	tlf-1	protein_coding	F39H11.2b			INTRON					1527
I	8818571	*	#NAME?	INS	Hom	719.13	30		F36A2.4	twk-30	protein_coding	F36A2.4			UPSTREAM: 6930 bases
I	8818571	*	#NAME?	INS	Hom	719.13	30		F36A2.11	F36A2.11	protein_coding	F36A2.11			UPSTREAM: 3610 bases
I	8818571	*	#NAME?	INS	Hom	719.13	30		F36A2.8	phip-1	protein_coding	F36A2.8			DOWNSTREAM: 5277 bases
I	8818571	*	#NAME?	INS	Hom	719.13	30		F36A2.14	F36A2.14	protein_coding	F36A2.14			DOWNSTREAM: 5854 bases
I	8818571	*	#NAME?	INS	Hom	719.13	30		F36A2.7	F36A2.7	protein_coding	F36A2.7.3			DOWNSTREAM: 3610 bases
I	8818571	*	#NAME?	INS	Hom	719.13	30		F36A2.7	F36A2.7	protein_coding	F36A2.7.2			DOWNSTREAM: 3593 bases
I	8818571	*	#NAME?	INS	Hom	719.13	30		F36A2.7	F36A2.7	protein_coding	F36A2.7.1			DOWNSTREAM: 3381 bases
I	8818571	*	#NAME?	INS	Hom	719.13	30		F36A2.12	F36A2.12	protein_coding	F36A2.12			DOWNSTREAM: 7588 bases
I	8818571	*	#NAME?	INS	Hom	719.13	30		F36A2.6	rps-15	protein_coding	F36A2.6.2			UPSTREAM: 2384 bases
I	8818571	*	#NAME?	INS	Hom	719.13	30		F36A2.6	rps-15	protein_coding	F36A2.6.1			UPSTREAM: 2089 bases
I	8818571	*	#NAME?	INS	Hom	719.13	30		F36A2.9	F36A2.9	protein_coding	F36A2.9a			INTRON					1587
I	8818571	*	#NAME?	INS	Hom	719.13	30		F36A2.9	F36A2.9	protein_coding	F36A2.9b			INTRON					1698
I	8818571	*	#NAME?	INS	Hom	719.13	30		F36A2.13	F36A2.13	protein_coding	F36A2.13.1			DOWNSTREAM: 9466 bases
I	8818571	*	#NAME?	INS	Hom	719.13	30		F36A2.13	F36A2.13	protein_coding	F36A2.13.2			DOWNSTREAM: 9487 bases
I	8818571	*	#NAME?	INS	Hom	719.13	30		F36A2.10	F36A2.10	protein_coding	F36A2.10.1			DOWNSTREAM: 834 bases
I	8818571	*	#NAME?	INS	Hom	719.13	30		F36A2.10	F36A2.10	protein_coding	F36A2.10.2			DOWNSTREAM: 918 bases
I	8818572	*	#NAME?	INS	Hom	396.84	29		F36A2.4	twk-30	protein_coding	F36A2.4			UPSTREAM: 6931 bases
I	8818572	*	#NAME?	INS	Hom	396.84	29		F36A2.11	F36A2.11	protein_coding	F36A2.11			UPSTREAM: 3609 bases
I	8818572	*	#NAME?	INS	Hom	396.84	29		F36A2.8	phip-1	protein_coding	F36A2.8			DOWNSTREAM: 5278 bases
I	8818572	*	#NAME?	INS	Hom	396.84	29		F36A2.14	F36A2.14	protein_coding	F36A2.14			DOWNSTREAM: 5853 bases
I	8818572	*	#NAME?	INS	Hom	396.84	29		F36A2.7	F36A2.7	protein_coding	F36A2.7.3			DOWNSTREAM: 3611 bases
I	8818572	*	#NAME?	INS	Hom	396.84	29		F36A2.7	F36A2.7	protein_coding	F36A2.7.2			DOWNSTREAM: 3594 bases
I	8818572	*	#NAME?	INS	Hom	396.84	29		F36A2.7	F36A2.7	protein_coding	F36A2.7.1			DOWNSTREAM: 3382 bases
I	8818572	*	#NAME?	INS	Hom	396.84	29		F36A2.12	F36A2.12	protein_coding	F36A2.12			DOWNSTREAM: 7587 bases
I	8818572	*	#NAME?	INS	Hom	396.84	29		F36A2.6	rps-15	protein_coding	F36A2.6.2			UPSTREAM: 2385 bases
I	8818572	*	#NAME?	INS	Hom	396.84	29		F36A2.6	rps-15	protein_coding	F36A2.6.1			UPSTREAM: 2090 bases
I	8818572	*	#NAME?	INS	Hom	396.84	29		F36A2.9	F36A2.9	protein_coding	F36A2.9a			INTRON					1587
I	8818572	*	#NAME?	INS	Hom	396.84	29		F36A2.9	F36A2.9	protein_coding	F36A2.9b			INTRON					1698
I	8818572	*	#NAME?	INS	Hom	396.84	29		F36A2.13	F36A2.13	protein_coding	F36A2.13.1			DOWNSTREAM: 9465 bases
I	8818572	*	#NAME?	INS	Hom	396.84	29		F36A2.13	F36A2.13	protein_coding	F36A2.13.2			DOWNSTREAM: 9486 bases
I	8818572	*	#NAME?	INS	Hom	396.84	29		F36A2.10	F36A2.10	protein_coding	F36A2.10.1			DOWNSTREAM: 833 bases
I	8818572	*	#NAME?	INS	Hom	396.84	29		F36A2.10	F36A2.10	protein_coding	F36A2.10.2			DOWNSTREAM: 917 bases
I	8863280	G	A	SNP	Hom	149.85	5		F55H12.5	F55H12.5	protein_coding	F55H12.5			UPSTREAM: 6428 bases
I	8863280	G	A	SNP	Hom	149.85	5		F55H12.6	ztf-26	protein_coding	F55H12.6a			UPSTREAM: 2013 bases
I	8863280	G	A	SNP	Hom	149.85	5		F55H12.1	snf-2	protein_coding	F55H12.1			UPSTREAM: 8552 bases
I	8863280	G	A	SNP	Hom	149.85	5		F55H12.6	ztf-26	protein_coding	F55H12.6c			UPSTREAM: 8738 bases
I	8863280	G	A	SNP	Hom	149.85	5		F55H12.6	ztf-26	protein_coding	F55H12.6b			UPSTREAM: 7842 bases
I	8863280	G	A	SNP	Hom	149.85	5		F55H12.2	F55H12.2	protein_coding	F55H12.2			UPSTREAM: 4511 bases
I	9018848	*	#NAME?	DEL	Hom	286	15		F36F2.2	F36F2.2	protein_coding	F36F2.2			DOWNSTREAM: 861 bases
I	9018848	*	#NAME?	DEL	Hom	286	15		F36F2.1	F36F2.1	protein_coding	F36F2.1b.2			UPSTREAM: 382 bases
I	9018848	*	#NAME?	DEL	Hom	286	15		F36F2.1	F36F2.1	protein_coding	F36F2.1b.1			UPSTREAM: 406 bases
I	9018848	*	#NAME?	DEL	Hom	286	15		F36F2.5	tax-2	protein_coding	F36F2.5			UPSTREAM: 2090 bases
I	9018848	*	#NAME?	DEL	Hom	286	15		F36F2.3	tag-214	protein_coding	F36F2.3b			UPSTREAM: 4970 bases
I	9018848	*	#NAME?	DEL	Hom	286	15		F36F2.3	tag-214	protein_coding	F36F2.3a			UPSTREAM: 4970 bases
I	9018848	*	#NAME?	DEL	Hom	286	15		C31H5.1	C31H5.1	protein_coding	C31H5.1			UPSTREAM: 6924 bases
I	9018848	*	#NAME?	DEL	Hom	286	15		F36F2.8	F36F2.8	protein_coding	F36F2.8			UPSTREAM: 3070 bases
I	9018848	*	#NAME?	DEL	Hom	286	15		F36F2.1	F36F2.1	protein_coding	F36F2.1a			INTRON					489
I	9235428	G	A	SNP	Hom	858.86	28		C45G3.1	aspm-1	protein_coding	C45G3.1			UPSTREAM: 9049 bases
I	9235428	G	A	SNP	Hom	858.86	28		C45G3.5	C45G3.5	protein_coding	C45G3.5			DOWNSTREAM: 3338 bases
I	9235428	G	A	SNP	Hom	858.86	28		VF36H2L.1	aph-1	protein_coding	VF36H2L.1			UPSTREAM: 1873 bases
I	9235428	G	A	SNP	Hom	858.86	28		F36H2.1	tat-5	protein_coding	F36H2.1b.2			INTRON					3108
I	9235428	G	A	SNP	Hom	858.86	28		F36H2.1	tat-5	protein_coding	F36H2.1b.1			INTRON					3108
I	9235428	G	A	SNP	Hom	858.86	28		F36H2.1	tat-5	protein_coding	F36H2.1a			INTRON					3225
I	9235428	G	A	SNP	Hom	858.86	28		F36H2.1	tat-5	protein_coding	F36H2.1c			INTRON					3216
I	9235428	G	A	SNP	Hom	858.86	28		C45G3.3	gip-2	protein_coding	C45G3.3			DOWNSTREAM: 7274 bases
I	9242532	G	A	SNP	Hom	575.62	18		F36H2.5	F36H2.5	protein_coding	F36H2.5			DOWNSTREAM: 9311 bases
I	9242532	G	A	SNP	Hom	575.62	18		F36H2.1	tat-5	protein_coding	F36H2.1a			UPSTREAM: 420 bases
I	9242532	G	A	SNP	Hom	575.62	18		F36H2.1	tat-5	protein_coding	F36H2.1c			UPSTREAM: 420 bases
I	9242532	G	A	SNP	Hom	575.62	18		VF36H2L.1	aph-1	protein_coding	VF36H2L.1			UPSTREAM: 8977 bases
I	9242532	G	A	SNP	Hom	575.62	18		F36H2.1	tat-5	protein_coding	F36H2.1b.2			INTRON					3108
I	9242532	G	A	SNP	Hom	575.62	18		F36H2.1	tat-5	protein_coding	F36H2.1b.1			INTRON					3108
I	9242532	G	A	SNP	Hom	575.62	18		F36H2.2	F36H2.2	protein_coding	F36H2.2			DOWNSTREAM: 3486 bases
I	9242532	G	A	SNP	Hom	575.62	18		F36H2.4	F36H2.4	protein_coding	F36H2.4			DOWNSTREAM: 7191 bases
I	9242532	G	A	SNP	Hom	575.62	18		F36H2.6	F36H2.6	protein_coding	F36H2.6			UPSTREAM: 8105 bases
I	9262897	*	#NAME?	DEL	Hom	652.05	23		F14B4.2	F14B4.2	protein_coding	F14B4.2b			DOWNSTREAM: 8539 bases
I	9262897	*	#NAME?	DEL	Hom	652.05	23		F36H2.3	F36H2.3	protein_coding	F36H2.3			UPSTREAM: 1264 bases
I	9262897	*	#NAME?	DEL	Hom	652.05	23		F14B4.2	F14B4.2	protein_coding	F14B4.2a.2			DOWNSTREAM: 8987 bases
I	9262897	*	#NAME?	DEL	Hom	652.05	23		F14B4.2	F14B4.2	protein_coding	F14B4.2a.1			DOWNSTREAM: 8987 bases
I	9262897	*	#NAME?	DEL	Hom	652.05	23		F36H2.5	F36H2.5	protein_coding	F36H2.5			UPSTREAM: 8545 bases
I	9262897	*	#NAME?	DEL	Hom	652.05	23		F14B4.1	F14B4.1	protein_coding	F14B4.1			DOWNSTREAM: 3046 bases
I	9262897	*	#NAME?	DEL	Hom	652.05	23		F14B4.t1	F14B4.t1	tRNA	F14B4.t1			UPSTREAM: 4218 bases
I	9262897	*	#NAME?	DEL	Hom	652.05	23		F14B4.4	F14B4.4	ncRNA	F14B4.4			UPSTREAM: 6014 bases
I	9262897	*	#NAME?	DEL	Hom	652.05	23		F14B4.t2	F14B4.t2	tRNA	F14B4.t2			DOWNSTREAM: 6024 bases
I	9276107	*	+C	INS	Hom	1097.14	28		F14B4.t1	F14B4.t1	tRNA	F14B4.t1			DOWNSTREAM: 8920 bases
I	9276107	*	+C	INS	Hom	1097.14	28		F14B4.t2	F14B4.t2	tRNA	F14B4.t2			UPSTREAM: 7115 bases
I	9276107	*	+C	INS	Hom	1097.14	28		F14B4.4	F14B4.4	ncRNA	F14B4.4			DOWNSTREAM: 7110 bases
I	9276107	*	+C	INS	Hom	1097.14	28		F14B4.1	F14B4.1	protein_coding	F14B4.1			UPSTREAM: 5195 bases
I	9276107	*	+C	INS	Hom	1097.14	28		F14B4.3	F14B4.3	protein_coding	F14B4.3			DOWNSTREAM: 4847 bases
I	9276107	*	+C	INS	Hom	1097.14	28		F14B4.2	F14B4.2	protein_coding	F14B4.2b			INTRON					1488
I	9276107	*	+C	INS	Hom	1097.14	28		F14B4.2	F14B4.2	protein_coding	F14B4.2a.2			UPSTREAM: 2320 bases
I	9276107	*	+C	INS	Hom	1097.14	28		F14B4.2	F14B4.2	protein_coding	F14B4.2a.1			UPSTREAM: 2318 bases
I	9346154	A	C	SNP	Hom	143.32	6		M04C9.1	M04C9.1	protein_coding	M04C9.1b			DOWNSTREAM: 4110 bases
I	9346154	A	C	SNP	Hom	143.32	6		M04C9.1	M04C9.1	protein_coding	M04C9.1a			DOWNSTREAM: 4200 bases
I	9346154	A	C	SNP	Hom	143.32	6		C12C8.3	lin-41	protein_coding	C12C8.3b.2			UPSTREAM: 3719 bases
I	9346154	A	C	SNP	Hom	143.32	6		C12C8.3	lin-41	protein_coding	C12C8.3a			UPSTREAM: 3666 bases
I	9346154	A	C	SNP	Hom	143.32	6		C12C8.3	lin-41	protein_coding	C12C8.3b.1			UPSTREAM: 3666 bases
I	9346154	A	C	SNP	Hom	143.32	6		M04C9.3	M04C9.3	protein_coding	M04C9.3b.2			DOWNSTREAM: 6719 bases
I	9346154	A	C	SNP	Hom	143.32	6		M04C9.3	M04C9.3	protein_coding	M04C9.3b.1			DOWNSTREAM: 6719 bases
I	9346154	A	C	SNP	Hom	143.32	6		M04C9.3	M04C9.3	protein_coding	M04C9.3a			DOWNSTREAM: 6801 bases
I	9346154	A	C	SNP	Hom	143.32	6		M04C9.2	M04C9.2	protein_coding	M04C9.2			INTRON					747
I	9346154	A	C	SNP	Hom	143.32	6		M04C9.4	M04C9.4	protein_coding	M04C9.4			DOWNSTREAM: 8910 bases
I	9346157	T	C	SNP	Hom	123.08	5		M04C9.1	M04C9.1	protein_coding	M04C9.1b			DOWNSTREAM: 4107 bases
I	9346157	T	C	SNP	Hom	123.08	5		M04C9.1	M04C9.1	protein_coding	M04C9.1a			DOWNSTREAM: 4197 bases
I	9346157	T	C	SNP	Hom	123.08	5		C12C8.3	lin-41	protein_coding	C12C8.3b.2			UPSTREAM: 3722 bases
I	9346157	T	C	SNP	Hom	123.08	5		C12C8.3	lin-41	protein_coding	C12C8.3a			UPSTREAM: 3669 bases
I	9346157	T	C	SNP	Hom	123.08	5		C12C8.3	lin-41	protein_coding	C12C8.3b.1			UPSTREAM: 3669 bases
I	9346157	T	C	SNP	Hom	123.08	5		M04C9.3	M04C9.3	protein_coding	M04C9.3b.2			DOWNSTREAM: 6716 bases
I	9346157	T	C	SNP	Hom	123.08	5		M04C9.3	M04C9.3	protein_coding	M04C9.3b.1			DOWNSTREAM: 6716 bases
I	9346157	T	C	SNP	Hom	123.08	5		M04C9.3	M04C9.3	protein_coding	M04C9.3a			DOWNSTREAM: 6798 bases
I	9346157	T	C	SNP	Hom	123.08	5		M04C9.2	M04C9.2	protein_coding	M04C9.2			INTRON					747
I	9346157	T	C	SNP	Hom	123.08	5		M04C9.4	M04C9.4	protein_coding	M04C9.4			DOWNSTREAM: 8907 bases
I	9357395	A	G	SNP	Hom	767.4	21		M04C9.9	M04C9.9	ncRNA	M04C9.9			UPSTREAM: 9142 bases
I	9357395	A	G	SNP	Hom	767.4	21		F16A11.3	ppfr-1	protein_coding	F16A11.3c.1			DOWNSTREAM: 9151 bases
I	9357395	A	G	SNP	Hom	767.4	21		F16A11.3	ppfr-1	protein_coding	F16A11.3c.2			DOWNSTREAM: 9151 bases
I	9357395	A	G	SNP	Hom	767.4	21		M04C9.4	M04C9.4	protein_coding	M04C9.4			UPSTREAM: 324 bases
I	9357395	A	G	SNP	Hom	767.4	21		M04C9.5	dyf-5	protein_coding	M04C9.5a			UPSTREAM: 1670 bases
I	9357395	A	G	SNP	Hom	767.4	21		M04C9.5	dyf-5	protein_coding	M04C9.5b			UPSTREAM: 1750 bases
I	9357395	A	G	SNP	Hom	767.4	21		M04C9.2	M04C9.2	protein_coding	M04C9.2			UPSTREAM: 7845 bases
I	9357395	A	G	SNP	Hom	767.4	21		M04C9.1	M04C9.1	protein_coding	M04C9.1a			UPSTREAM: 4805 bases
I	9357395	A	G	SNP	Hom	767.4	21		M04C9.1	M04C9.1	protein_coding	M04C9.1b			UPSTREAM: 4703 bases
I	9357395	A	G	SNP	Hom	767.4	21		F16A11.3	ppfr-1	protein_coding	F16A11.3a			DOWNSTREAM: 6771 bases
I	9357395	A	G	SNP	Hom	767.4	21		M04C9.3	M04C9.3	protein_coding	M04C9.3b.1			UPSTREAM: 3128 bases
I	9357395	A	G	SNP	Hom	767.4	21		M04C9.3	M04C9.3	protein_coding	M04C9.3a			UPSTREAM: 2898 bases
I	9357395	A	G	SNP	Hom	767.4	21		M04C9.3	M04C9.3	protein_coding	M04C9.3b.2			UPSTREAM: 2862 bases
I	9357395	A	G	SNP	Hom	767.4	21		F16A11.3	ppfr-1	protein_coding	F16A11.3d			DOWNSTREAM: 7374 bases
I	9357395	A	G	SNP	Hom	767.4	21		F16A11.3	ppfr-1	protein_coding	F16A11.3b			DOWNSTREAM: 7374 bases
I	9383157	G	T	SNP	Hom	222.87	7		F16A11.3	ppfr-1	protein_coding	F16A11.3d			INTRON					4689
I	9383157	G	T	SNP	Hom	222.87	7		F16A11.3	ppfr-1	protein_coding	F16A11.3c.1			INTRON					3141
I	9383157	G	T	SNP	Hom	222.87	7		F16A11.3	ppfr-1	protein_coding	F16A11.3c.2			INTRON					3141
I	9383157	G	T	SNP	Hom	222.87	7		F16A11.3	ppfr-1	protein_coding	F16A11.3a			INTRON					4473
I	9383157	G	T	SNP	Hom	222.87	7		F16A11.3	ppfr-1	protein_coding	F16A11.3b			INTRON					4095
I	9383157	G	T	SNP	Hom	222.87	7		F16A11.5	F16A11.5	ncRNA	F16A11.5a			DOWNSTREAM: 7341 bases
I	9383157	G	T	SNP	Hom	222.87	7		F16A11.5	F16A11.5	ncRNA	F16A11.5b			DOWNSTREAM: 7341 bases
I	9383157	G	T	SNP	Hom	222.87	7		F16A11.6	F16A11.6	ncRNA	F16A11.6			DOWNSTREAM: 3070 bases
I	9383157	G	T	SNP	Hom	222.87	7		F16A11.8	F16A11.8	ncRNA	F16A11.8			DOWNSTREAM: 2666 bases
I	9383157	G	T	SNP	Hom	222.87	7		F16A11.2	F16A11.2	protein_coding	F16A11.2			DOWNSTREAM: 7670 bases
I	9383157	G	T	SNP	Hom	222.87	7		F16A11.7	F16A11.7	ncRNA	F16A11.7			TRANSCRIPT: F16A11.7					191
I	9383157	G	T	SNP	Hom	222.87	7		F16A11.9	F16A11.9	ncRNA	F16A11.9			TRANSCRIPT: F16A11.9					191
I	9384410	*	-C	DEL	Hom	867.1	24		F16A11.3	ppfr-1	protein_coding	F16A11.3d			INTRON					4689
I	9384410	*	-C	DEL	Hom	867.1	24		F16A11.3	ppfr-1	protein_coding	F16A11.3c.1			INTRON					3141
I	9384410	*	-C	DEL	Hom	867.1	24		F16A11.3	ppfr-1	protein_coding	F16A11.3c.2			INTRON					3141
I	9384410	*	-C	DEL	Hom	867.1	24		F16A11.3	ppfr-1	protein_coding	F16A11.3a			INTRON					4473
I	9384410	*	-C	DEL	Hom	867.1	24		F16A11.3	ppfr-1	protein_coding	F16A11.3b			INTRON					4095
I	9384410	*	-C	DEL	Hom	867.1	24		F16A11.5	F16A11.5	ncRNA	F16A11.5a			DOWNSTREAM: 8594 bases
I	9384410	*	-C	DEL	Hom	867.1	24		F16A11.5	F16A11.5	ncRNA	F16A11.5b			DOWNSTREAM: 8594 bases
I	9384410	*	-C	DEL	Hom	867.1	24		F16A11.6	F16A11.6	ncRNA	F16A11.6			DOWNSTREAM: 4323 bases
I	9384410	*	-C	DEL	Hom	867.1	24		F16A11.8	F16A11.8	ncRNA	F16A11.8			DOWNSTREAM: 3919 bases
I	9384410	*	-C	DEL	Hom	867.1	24		F16A11.7	F16A11.7	ncRNA	F16A11.7			DOWNSTREAM: 1248 bases
I	9384410	*	-C	DEL	Hom	867.1	24		F16A11.9	F16A11.9	ncRNA	F16A11.9			UPSTREAM: 1248 bases
I	9384410	*	-C	DEL	Hom	867.1	24		F16A11.1	F16A11.1	protein_coding	F16A11.1a			DOWNSTREAM: 9527 bases
I	9384410	*	-C	DEL	Hom	867.1	24		F16A11.2	F16A11.2	protein_coding	F16A11.2			DOWNSTREAM: 6417 bases
I	9384411	C	G	SNP	Hom	914.52	26		F16A11.3	ppfr-1	protein_coding	F16A11.3d			INTRON					4689
I	9384411	C	G	SNP	Hom	914.52	26		F16A11.3	ppfr-1	protein_coding	F16A11.3c.1			INTRON					3141
I	9384411	C	G	SNP	Hom	914.52	26		F16A11.3	ppfr-1	protein_coding	F16A11.3c.2			INTRON					3141
I	9384411	C	G	SNP	Hom	914.52	26		F16A11.3	ppfr-1	protein_coding	F16A11.3a			INTRON					4473
I	9384411	C	G	SNP	Hom	914.52	26		F16A11.3	ppfr-1	protein_coding	F16A11.3b			INTRON					4095
I	9384411	C	G	SNP	Hom	914.52	26		F16A11.5	F16A11.5	ncRNA	F16A11.5a			DOWNSTREAM: 8595 bases
I	9384411	C	G	SNP	Hom	914.52	26		F16A11.5	F16A11.5	ncRNA	F16A11.5b			DOWNSTREAM: 8595 bases
I	9384411	C	G	SNP	Hom	914.52	26		F16A11.6	F16A11.6	ncRNA	F16A11.6			DOWNSTREAM: 4324 bases
I	9384411	C	G	SNP	Hom	914.52	26		F16A11.8	F16A11.8	ncRNA	F16A11.8			DOWNSTREAM: 3920 bases
I	9384411	C	G	SNP	Hom	914.52	26		F16A11.7	F16A11.7	ncRNA	F16A11.7			DOWNSTREAM: 1249 bases
I	9384411	C	G	SNP	Hom	914.52	26		F16A11.9	F16A11.9	ncRNA	F16A11.9			UPSTREAM: 1249 bases
I	9384411	C	G	SNP	Hom	914.52	26		F16A11.1	F16A11.1	protein_coding	F16A11.1a			DOWNSTREAM: 9526 bases
I	9384411	C	G	SNP	Hom	914.52	26		F16A11.2	F16A11.2	protein_coding	F16A11.2			DOWNSTREAM: 6416 bases
I	9468863	*	#NAME?	INS	Hom	1373.04	35		F46A9.4	skr-2	protein_coding	F46A9.4			UPSTREAM: 833 bases
I	9468863	*	#NAME?	INS	Hom	1373.04	35		F46A9.2	F46A9.2	protein_coding	F46A9.2			DOWNSTREAM: 8324 bases
I	9468863	*	#NAME?	INS	Hom	1373.04	35		F46A9.5	skr-1	protein_coding	F46A9.5.1			UPSTREAM: 1898 bases
I	9468863	*	#NAME?	INS	Hom	1373.04	35		F46A9.5	skr-1	protein_coding	F46A9.5.2			UPSTREAM: 2679 bases
I	9468863	*	#NAME?	INS	Hom	1373.04	35		F46A9.5	skr-1	protein_coding	F46A9.5.3			UPSTREAM: 2680 bases
I	9468863	*	#NAME?	INS	Hom	1373.04	35		F30A10.1	F30A10.1	protein_coding	F30A10.1			DOWNSTREAM: 3771 bases
I	9468863	*	#NAME?	INS	Hom	1373.04	35		F46A9.3	twk-29	protein_coding	F46A9.3b			UTR_3_PRIME: 18 bases from CDS
I	9468863	*	#NAME?	INS	Hom	1373.04	35		F30A10.14	F30A10.14	protein_coding	F30A10.14			UPSTREAM: 7734 bases
I	9468863	*	#NAME?	INS	Hom	1373.04	35		F30A10.11	F30A10.11	protein_coding	F30A10.11			UPSTREAM: 8607 bases
I	9468863	*	#NAME?	INS	Hom	1373.04	35		F30A10.13	F30A10.13	protein_coding	F30A10.13b.2			DOWNSTREAM: 9596 bases
I	9468863	*	#NAME?	INS	Hom	1373.04	35		F30A10.13	F30A10.13	protein_coding	F30A10.13a			DOWNSTREAM: 9632 bases
I	9468863	*	#NAME?	INS	Hom	1373.04	35		F30A10.13	F30A10.13	protein_coding	F30A10.13b.1			DOWNSTREAM: 9632 bases
I	9468863	*	#NAME?	INS	Hom	1373.04	35		F46A9.3	twk-29	protein_coding	F46A9.3a			DOWNSTREAM: 18 bases
I	9494583	*	#NAME?	INS	Hom	1291.78	24		F30A10.4	F30A10.4	protein_coding	F30A10.4			DOWNSTREAM: 8051 bases
I	9494583	*	#NAME?	INS	Hom	1291.78	24		F30A10.3	F30A10.3	protein_coding	F30A10.3.2			UPSTREAM: 36 bases
I	9494583	*	#NAME?	INS	Hom	1291.78	24		F30A10.9	F30A10.9	protein_coding	F30A10.9.1			DOWNSTREAM: 9975 bases
I	9494583	*	#NAME?	INS	Hom	1291.78	24		F30A10.3	F30A10.3	protein_coding	F30A10.3.1			UPSTREAM: 2 bases
I	9494583	*	#NAME?	INS	Hom	1291.78	24		F30A10.7	F30A10.7	pseudogene	F30A10.7			UPSTREAM: 3144 bases
I	9494583	*	#NAME?	INS	Hom	1291.78	24		F30A10.5	stl-1	protein_coding	F30A10.5.2			UPSTREAM: 6562 bases
I	9494583	*	#NAME?	INS	Hom	1291.78	24		F30A10.5	stl-1	protein_coding	F30A10.5.1			UPSTREAM: 6560 bases
I	9494583	*	#NAME?	INS	Hom	1291.78	24		F30A10.8	stn-1	protein_coding	F30A10.8b			UPSTREAM: 6677 bases
I	9494583	*	#NAME?	INS	Hom	1291.78	24		F30A10.8	stn-1	protein_coding	F30A10.8a			UPSTREAM: 6731 bases
I	9494583	*	#NAME?	INS	Hom	1291.78	24		F30A10.6	sac-1	protein_coding	F30A10.6			DOWNSTREAM: 1968 bases
I	9589578	*	#NAME?	DEL	Hom	279.23	20		K07A1.6	K07A1.6	protein_coding	K07A1.6			DOWNSTREAM: 2394 bases
I	9589578	*	#NAME?	DEL	Hom	279.23	20		K07A1.17	K07A1.17	protein_coding	K07A1.17			UPSTREAM: 7001 bases
I	9589578	*	#NAME?	DEL	Hom	279.23	20		K07A1.1	K07A1.1	protein_coding	K07A1.1			UPSTREAM: 6065 bases
I	9589578	*	#NAME?	DEL	Hom	279.23	20		K07A1.13	K07A1.13	protein_coding	K07A1.13			UPSTREAM: 4801 bases
I	9589578	*	#NAME?	DEL	Hom	279.23	20		K07A1.7	cri-1	protein_coding	K07A1.7			DOWNSTREAM: 6083 bases
I	9589578	*	#NAME?	DEL	Hom	279.23	20		K07A1.2	dut-1	protein_coding	K07A1.2.1			DOWNSTREAM: 2380 bases
I	9589578	*	#NAME?	DEL	Hom	279.23	20		K07A1.2	dut-1	protein_coding	K07A1.2.2			DOWNSTREAM: 2380 bases
I	9589578	*	#NAME?	DEL	Hom	279.23	20		K07A1.18	K07A1.18	ncRNA	K07A1.18			UPSTREAM: 8528 bases
I	9589578	*	#NAME?	DEL	Hom	279.23	20		K07A1.3	K07A1.3	protein_coding	K07A1.3			UPSTREAM: 1458 bases
I	9589578	*	#NAME?	DEL	Hom	279.23	20		K07A1.5	K07A1.5	protein_coding	K07A1.5			UPSTREAM: 1009 bases
I	9589578	*	#NAME?	DEL	Hom	279.23	20		F42H11.2	lem-3	protein_coding	F42H11.2.1			UPSTREAM: 8313 bases
I	9589578	*	#NAME?	DEL	Hom	279.23	20		K07A1.4	K07A1.4	protein_coding	K07A1.4			INTRON					888
I	9632896	*	#NAME?	INS	Hom	994.91	24		T05F1.5	T05F1.5	protein_coding	T05F1.5			DOWNSTREAM: 274 bases
I	9632896	*	#NAME?	INS	Hom	994.91	24		T05F1.2	T05F1.2	protein_coding	T05F1.2			DOWNSTREAM: 7826 bases
I	9632896	*	#NAME?	INS	Hom	994.91	24		T05F1.3	rps-19	protein_coding	T05F1.3.2			UPSTREAM: 7108 bases
I	9632896	*	#NAME?	INS	Hom	994.91	24		T05F1.3	rps-19	protein_coding	T05F1.3.1			UPSTREAM: 6898 bases
I	9632896	*	#NAME?	INS	Hom	994.91	24		T05F1.7	T05F1.7	protein_coding	T05F1.7			DOWNSTREAM: 5981 bases
I	9632896	*	#NAME?	INS	Hom	994.91	24		T05F1.6	hsr-9	protein_coding	T05F1.6			DOWNSTREAM: 1733 bases
I	9632896	*	#NAME?	INS	Hom	994.91	24		T05F1.14	21ur-14451	ncRNA	T05F1.14			UPSTREAM: 8775 bases
I	9632896	*	#NAME?	INS	Hom	994.91	24		T05F1.8	T05F1.8	protein_coding	T05F1.8			UPSTREAM: 9439 bases
I	9632896	*	#NAME?	INS	Hom	994.91	24		T05F1.4	T05F1.4	protein_coding	T05F1.4.1			DOWNSTREAM: 502 bases
I	9632896	*	#NAME?	INS	Hom	994.91	24		T05F1.4	T05F1.4	protein_coding	T05F1.4.2			DOWNSTREAM: 171 bases
I	9668453	*	#NAME?	DEL	Hom	535.16	27		C03D6.1	C03D6.1	protein_coding	C03D6.1			DOWNSTREAM: 17 bases
I	9668453	*	#NAME?	DEL	Hom	535.16	27		C03D6.8	rpl-24.2	protein_coding	C03D6.8.1			UPSTREAM: 951 bases
I	9668453	*	#NAME?	DEL	Hom	535.16	27		C03D6.8	rpl-24.2	protein_coding	C03D6.8.2			UPSTREAM: 953 bases
I	9668453	*	#NAME?	DEL	Hom	535.16	27		C03D6.5	asfl-1	protein_coding	C03D6.5			DOWNSTREAM: 8389 bases
I	9668453	*	#NAME?	DEL	Hom	535.16	27		C04F12.1	C04F12.1	protein_coding	C04F12.1			DOWNSTREAM: 5205 bases
I	9668453	*	#NAME?	DEL	Hom	535.16	27		C03D6.4	npp-14	protein_coding	C03D6.4			UPSTREAM: 3318 bases
I	9668453	*	#NAME?	DEL	Hom	535.16	27		C03D6.3	cel-1	protein_coding	C03D6.3a			UTR_3_PRIME: 26 bases from CDS
I	9668453	*	#NAME?	DEL	Hom	535.16	27		C03D6.3	cel-1	protein_coding	C03D6.3b			DOWNSTREAM: 690 bases
I	9784378	*	#NAME?	INS	Hom	630.45	23		F26E4.8	tba-1	protein_coding	F26E4.8.1			DOWNSTREAM: 1391 bases
I	9784378	*	#NAME?	INS	Hom	630.45	23		F26E4.8	tba-1	protein_coding	F26E4.8.2			DOWNSTREAM: 1546 bases
I	9784378	*	#NAME?	INS	Hom	630.45	23		F26E4.15	21ur-14261	ncRNA	F26E4.15			UPSTREAM: 6541 bases
I	9784378	*	#NAME?	INS	Hom	630.45	23		F26E4.9	cco-1	protein_coding	F26E4.9.2			UPSTREAM: 4362 bases
I	9784378	*	#NAME?	INS	Hom	630.45	23		F26E4.9	cco-1	protein_coding	F26E4.9.1			UPSTREAM: 4393 bases
I	9784378	*	#NAME?	INS	Hom	630.45	23		F26E4.9	cco-1	protein_coding	F26E4.9.3			UPSTREAM: 4622 bases
I	9784378	*	#NAME?	INS	Hom	630.45	23		F26E4.16	F26E4.16	ncRNA	F26E4.16			UPSTREAM: 4834 bases
I	9784378	*	#NAME?	INS	Hom	630.45	23		F26E4.14	F26E4.14	ncRNA	F26E4.14			UPSTREAM: 4859 bases
I	9784378	*	#NAME?	INS	Hom	630.45	23		F26E4.7	F26E4.7	protein_coding	F26E4.7a			DOWNSTREAM: 5063 bases
I	9784378	*	#NAME?	INS	Hom	630.45	23		F26E4.7	F26E4.7	protein_coding	F26E4.7b			DOWNSTREAM: 4846 bases
I	9784378	*	#NAME?	INS	Hom	630.45	23		F26E4.10	drsh-1	protein_coding	F26E4.10a			INTRON					3261
I	9784378	*	#NAME?	INS	Hom	630.45	23		F26E4.10	drsh-1	protein_coding	F26E4.10b			INTRON					3252
I	9784378	*	#NAME?	INS	Hom	630.45	23		F26E4.12	F26E4.12	protein_coding	F26E4.12			DOWNSTREAM: 2971 bases
I	9784378	*	#NAME?	INS	Hom	630.45	23		F26E4.11	hrdl-1	protein_coding	F26E4.11.2			UPSTREAM: 9369 bases
I	9784378	*	#NAME?	INS	Hom	630.45	23		F26E4.11	hrdl-1	protein_coding	F26E4.11.1			UPSTREAM: 9370 bases
I	9784378	*	#NAME?	INS	Hom	630.45	23		F26E4.18	F26E4.18	ncRNA	F26E4.18			DOWNSTREAM: 275 bases
I	9903068	*	#NAME?	INS	Hom	1142.02	33		F52F12.6	ztf-11	protein_coding	F52F12.6			DOWNSTREAM: 1226 bases
I	9903068	*	#NAME?	INS	Hom	1142.02	33		F52F12.18	F52F12.18	ncRNA	F52F12.18			DOWNSTREAM: 8255 bases
I	9903068	*	#NAME?	INS	Hom	1142.02	33		F52F12.13	F52F12.13	ncRNA	F52F12.13			DOWNSTREAM: 7961 bases
I	9903068	*	#NAME?	INS	Hom	1142.02	33		F52F12.2	col-64	protein_coding	F52F12.2			UPSTREAM: 7481 bases
I	9903068	*	#NAME?	INS	Hom	1142.02	33		F52F12.12	F52F12.12	ncRNA	F52F12.12			UPSTREAM: 4326 bases
I	9903068	*	#NAME?	INS	Hom	1142.02	33		F52F12.11	F52F12.11	ncRNA	F52F12.11			UPSTREAM: 6248 bases
I	9903068	*	#NAME?	INS	Hom	1142.02	33		F52F12.3	mom-4	protein_coding	F52F12.3.2			UPSTREAM: 2260 bases
I	9903068	*	#NAME?	INS	Hom	1142.02	33		F52F12.3	mom-4	protein_coding	F52F12.3.1			UPSTREAM: 2258 bases
I	9903068	*	#NAME?	INS	Hom	1142.02	33		F52F12.4	lsl-1	protein_coding	F52F12.4			DOWNSTREAM: 142 bases
I	9949835	*	#NAME?	DEL	Hom	1141.48	36		T24D1.5	T24D1.5	protein_coding	T24D1.5.1			DOWNSTREAM: 6307 bases
I	9949835	*	#NAME?	DEL	Hom	1141.48	36		T24D1.5	T24D1.5	protein_coding	T24D1.5.2			DOWNSTREAM: 6401 bases
I	9949835	*	#NAME?	DEL	Hom	1141.48	36		T24D1.3	T24D1.3	protein_coding	T24D1.3			DOWNSTREAM: 8936 bases
I	9949835	*	#NAME?	DEL	Hom	1141.48	36		Y106G6A.8	Y106G6A.8	ncRNA	Y106G6A.8			DOWNSTREAM: 8812 bases
I	9949835	*	#NAME?	DEL	Hom	1141.48	36		Y106G6A.6	Y106G6A.6	ncRNA	Y106G6A.6			UPSTREAM: 7112 bases
I	9949835	*	#NAME?	DEL	Hom	1141.48	36		Y106G6A.9	Y106G6A.9	ncRNA	Y106G6A.9			DOWNSTREAM: 7086 bases
I	9949835	*	#NAME?	DEL	Hom	1141.48	36		Y106G6A.7	Y106G6A.7	ncRNA	Y106G6A.7			UPSTREAM: 6679 bases
I	9949835	*	#NAME?	DEL	Hom	1141.48	36		T24D1.2	T24D1.2	protein_coding	T24D1.2.1			DOWNSTREAM: 3562 bases
I	9949835	*	#NAME?	DEL	Hom	1141.48	36		T24D1.2	T24D1.2	protein_coding	T24D1.2.2			DOWNSTREAM: 3718 bases
I	9949835	*	#NAME?	DEL	Hom	1141.48	36		T24D1.1	sqv-5	protein_coding	T24D1.1a.1			INTRON					1827
I	9949835	*	#NAME?	DEL	Hom	1141.48	36		T24D1.1	sqv-5	protein_coding	T24D1.1a.2			INTRON					1827
I	9949835	*	#NAME?	DEL	Hom	1141.48	36		T24D1.1	sqv-5	protein_coding	T24D1.1b			INTRON					2205
I	9952384	*	#NAME?	INS	Hom	1341.54	32		T24D1.5	T24D1.5	protein_coding	T24D1.5.1			DOWNSTREAM: 3758 bases
I	9952384	*	#NAME?	INS	Hom	1341.54	32		T24D1.5	T24D1.5	protein_coding	T24D1.5.2			DOWNSTREAM: 3852 bases
I	9952384	*	#NAME?	INS	Hom	1341.54	32		T24D1.3	T24D1.3	protein_coding	T24D1.3			DOWNSTREAM: 6387 bases
I	9952384	*	#NAME?	INS	Hom	1341.54	32		T24D1.4	tag-179	protein_coding	T24D1.4			DOWNSTREAM: 7943 bases
I	9952384	*	#NAME?	INS	Hom	1341.54	32		Y106G6A.6	Y106G6A.6	ncRNA	Y106G6A.6			UPSTREAM: 9661 bases
I	9952384	*	#NAME?	INS	Hom	1341.54	32		Y106G6A.9	Y106G6A.9	ncRNA	Y106G6A.9			DOWNSTREAM: 9635 bases
I	9952384	*	#NAME?	INS	Hom	1341.54	32		Y106G6A.7	Y106G6A.7	ncRNA	Y106G6A.7			UPSTREAM: 9228 bases
I	9952384	*	#NAME?	INS	Hom	1341.54	32		T24D1.2	T24D1.2	protein_coding	T24D1.2.1			DOWNSTREAM: 1013 bases
I	9952384	*	#NAME?	INS	Hom	1341.54	32		T24D1.2	T24D1.2	protein_coding	T24D1.2.2			DOWNSTREAM: 1169 bases
I	9952384	*	#NAME?	INS	Hom	1341.54	32		T24D1.1	sqv-5	protein_coding	T24D1.1a.1			INTRON					1827
I	9952384	*	#NAME?	INS	Hom	1341.54	32		T24D1.1	sqv-5	protein_coding	T24D1.1a.2			INTRON					1827
I	9952384	*	#NAME?	INS	Hom	1341.54	32		T24D1.1	sqv-5	protein_coding	T24D1.1b			INTRON					2205
I	10030927	*	#NAME?	INS	Hom	515.1	18		F10G8.7	ercc-1	protein_coding	F10G8.7.1			INTRON					789
I	10030927	*	#NAME?	INS	Hom	515.1	18		F10G8.7	ercc-1	protein_coding	F10G8.7.2			INTRON					789
I	10030927	*	#NAME?	INS	Hom	515.1	18		F10G8.1	F10G8.1	pseudogene	F10G8.1			DOWNSTREAM: 9902 bases
I	10030927	*	#NAME?	INS	Hom	515.1	18		F10G8.2	F10G8.2	protein_coding	F10G8.2			UPSTREAM: 8109 bases
I	10030927	*	#NAME?	INS	Hom	515.1	18		F10G8.10	F10G8.10	ncRNA	F10G8.10			DOWNSTREAM: 2107 bases
I	10030927	*	#NAME?	INS	Hom	515.1	18		F10G8.5	ncs-2	protein_coding	F10G8.5.1			DOWNSTREAM: 2342 bases
I	10030927	*	#NAME?	INS	Hom	515.1	18		F10G8.5	ncs-2	protein_coding	F10G8.5.2			DOWNSTREAM: 3095 bases
I	10030927	*	#NAME?	INS	Hom	515.1	18		F10G8.4	eak-6	protein_coding	F10G8.4b			DOWNSTREAM: 5399 bases
I	10030927	*	#NAME?	INS	Hom	515.1	18		F10G8.4	eak-6	protein_coding	F10G8.4a			DOWNSTREAM: 5104 bases
I	10030927	*	#NAME?	INS	Hom	515.1	18		F10G8.12	F10G8.12	ncRNA	F10G8.12			DOWNSTREAM: 6705 bases
I	10030927	*	#NAME?	INS	Hom	515.1	18		F10G8.3	npp-17	protein_coding	F10G8.3.2			DOWNSTREAM: 1209 bases
I	10030927	*	#NAME?	INS	Hom	515.1	18		F10G8.11	F10G8.11	ncRNA	F10G8.11			DOWNSTREAM: 9067 bases
I	10030927	*	#NAME?	INS	Hom	515.1	18		F10G8.3	npp-17	protein_coding	F10G8.3.1			DOWNSTREAM: 878 bases
I	10113280	*	#NAME?	DEL	Hom	1808.22	50		B0379.10	B0379.10	ncRNA	B0379.10			DOWNSTREAM: 9938 bases
I	10113280	*	#NAME?	DEL	Hom	1808.22	50		Y106G6D.4	Y106G6D.4	protein_coding	Y106G6D.4			UPSTREAM: 1502 bases
I	10113280	*	#NAME?	DEL	Hom	1808.22	50		Y106G6D.8	Y106G6D.8	protein_coding	Y106G6D.8.1			UPSTREAM: 3771 bases
I	10113280	*	#NAME?	DEL	Hom	1808.22	50		Y106G6D.8	Y106G6D.8	protein_coding	Y106G6D.8.2			UPSTREAM: 3869 bases
I	10113280	*	#NAME?	DEL	Hom	1808.22	50		Y106G6D.6	Y106G6D.6	protein_coding	Y106G6D.6			DOWNSTREAM: 4790 bases
I	10113280	*	#NAME?	DEL	Hom	1808.22	50		Y106G6D.1	Y106G6D.1	protein_coding	Y106G6D.1			UPSTREAM: 4291 bases
I	10113280	*	#NAME?	DEL	Hom	1808.22	50		Y106G6D.5	Y106G6D.5	pseudogene	Y106G6D.5a			DOWNSTREAM: 6273 bases
I	10113280	*	#NAME?	DEL	Hom	1808.22	50		Y106G6D.5	Y106G6D.5	pseudogene	Y106G6D.5b			DOWNSTREAM: 6273 bases
I	10113280	*	#NAME?	DEL	Hom	1808.22	50		Y106G6D.2	Y106G6D.2	protein_coding	Y106G6D.2			DOWNSTREAM: 1440 bases
I	10113280	*	#NAME?	DEL	Hom	1808.22	50		Y106G6D.3	Y106G6D.3	protein_coding	Y106G6D.3	exon_I_10113046_10113336	3	FRAME_SHIFT: Y106G6D.3					1668
I	10113280	*	#NAME?	DEL	Hom	1808.22	50		Y106G6D.7	Y106G6D.7	protein_coding	Y106G6D.7			UPSTREAM: 9181 bases
I	10188887	T	C	SNP	Hom	895.02	30		C25A1.5	C25A1.5	protein_coding	C25A1.5.1			DOWNSTREAM: 9976 bases
I	10188887	T	C	SNP	Hom	895.02	30		C25A1.6	C25A1.6	protein_coding	C25A1.6.2			DOWNSTREAM: 9202 bases
I	10188887	T	C	SNP	Hom	895.02	30		C25A1.16	C25A1.16	protein_coding	C25A1.16			DOWNSTREAM: 9202 bases
I	10188887	T	C	SNP	Hom	895.02	30		C25A1.6	C25A1.6	protein_coding	C25A1.6.1			DOWNSTREAM: 9148 bases
I	10188887	T	C	SNP	Hom	895.02	30		C25A1.7	iars-2	protein_coding	C25A1.7b.2			DOWNSTREAM: 8414 bases
I	10188887	T	C	SNP	Hom	895.02	30		C25A1.7	iars-2	protein_coding	C25A1.7b.1			DOWNSTREAM: 8345 bases
I	10188887	T	C	SNP	Hom	895.02	30		C25A1.12	C25A1.12	protein_coding	C25A1.12			DOWNSTREAM: 2404 bases
I	10188887	T	C	SNP	Hom	895.02	30		C25A1.13	C25A1.13	protein_coding	C25A1.13			UPSTREAM: 4343 bases
I	10188887	T	C	SNP	Hom	895.02	30		C25A1.11	aha-1	protein_coding	C25A1.11b			DOWNSTREAM: 5029 bases
I	10188887	T	C	SNP	Hom	895.02	30		C25A1.7	iars-2	protein_coding	C25A1.7a			DOWNSTREAM: 4900 bases
I	10188887	T	C	SNP	Hom	895.02	30		C25A1.11	aha-1	protein_coding	C25A1.11a			DOWNSTREAM: 5262 bases
I	10188887	T	C	SNP	Hom	895.02	30		C25A1.8	clec-87	protein_coding	C25A1.8			UPSTREAM: 3429 bases
I	10188887	T	C	SNP	Hom	895.02	30		C25A1.15	C25A1.15	protein_coding	C25A1.15			UPSTREAM: 8424 bases
I	10188887	T	C	SNP	Hom	895.02	30		C25A1.9	rsa-1	protein_coding	C25A1.9b			DOWNSTREAM: 1351 bases
I	10188887	T	C	SNP	Hom	895.02	30		C25A1.9	rsa-1	protein_coding	C25A1.9a			DOWNSTREAM: 1347 bases
I	10188887	T	C	SNP	Hom	895.02	30		Y106G6E.1	Y106G6E.1	protein_coding	Y106G6E.1			DOWNSTREAM: 9389 bases
I	10188887	T	C	SNP	Hom	895.02	30		C25A1.10	dao-5	protein_coding	C25A1.10b	exon_I_10187969_10189156	5	SYNONYMOUS_CODING	K/K	aaA/aaG	338	1	2091
I	10188887	T	C	SNP	Hom	895.02	30		C25A1.10	dao-5	protein_coding	C25A1.10a	exon_I_10187969_10190122	4	SYNONYMOUS_CODING	K/K	aaA/aaG	613	1	2916
I	10205510	C	T	SNP	Hom	36.43	12		Y106G6E.1	Y106G6E.1	protein_coding	Y106G6E.1			UPSTREAM: 5080 bases
I	10205510	C	T	SNP	Hom	36.43	12		Y106G6E.2	Y106G6E.2	pseudogene	Y106G6E.2			DOWNSTREAM: 3712 bases
I	10205510	C	T	SNP	Hom	36.43	12		C25A1.11	aha-1	protein_coding	C25A1.11a			UPSTREAM: 8530 bases
I	10205510	C	T	SNP	Hom	36.43	12		C25A1.11	aha-1	protein_coding	C25A1.11b			UPSTREAM: 8520 bases
I	10205510	C	T	SNP	Hom	36.43	12		C25A1.15	C25A1.15	protein_coding	C25A1.15			DOWNSTREAM: 7924 bases
I	10205515	T	G	SNP	Hom	36.43	12		Y106G6E.1	Y106G6E.1	protein_coding	Y106G6E.1			UPSTREAM: 5085 bases
I	10205515	T	G	SNP	Hom	36.43	12		Y106G6E.2	Y106G6E.2	pseudogene	Y106G6E.2			DOWNSTREAM: 3717 bases
I	10205515	T	G	SNP	Hom	36.43	12		C25A1.11	aha-1	protein_coding	C25A1.11a			UPSTREAM: 8535 bases
I	10205515	T	G	SNP	Hom	36.43	12		C25A1.11	aha-1	protein_coding	C25A1.11b			UPSTREAM: 8525 bases
I	10205515	T	G	SNP	Hom	36.43	12		C25A1.15	C25A1.15	protein_coding	C25A1.15			DOWNSTREAM: 7929 bases
I	10207646	A	C	SNP	Hom	85.77	3		Y106G6E.1	Y106G6E.1	protein_coding	Y106G6E.1			UPSTREAM: 7216 bases
I	10207646	A	C	SNP	Hom	85.77	3		Y106G6E.2	Y106G6E.2	pseudogene	Y106G6E.2			DOWNSTREAM: 5848 bases
I	10229802	*	#NAME?	INS	Hom	954.81	26		Y106G6E.3	Y106G6E.3	pseudogene	Y106G6E.3			DOWNSTREAM: 8560 bases
I	10229802	*	#NAME?	INS	Hom	954.81	26		Y106G6E.4	Y106G6E.4	protein_coding	Y106G6E.4			UPSTREAM: 7034 bases
I	10229802	*	#NAME?	INS	Hom	954.81	26		Y106G6E.7	Y106G6E.7	ncRNA	Y106G6E.7			DOWNSTREAM: 5419 bases
I	10229802	*	#NAME?	INS	Hom	954.81	26		Y106G6E.6	csnk-1	protein_coding	Y106G6E.6.2			INTRON					1224
I	10229802	*	#NAME?	INS	Hom	954.81	26		Y106G6E.6	csnk-1	protein_coding	Y106G6E.6.1			INTRON					1224
I	10229802	*	#NAME?	INS	Hom	954.81	26		ZC247.7	ZC247.7	ncRNA	ZC247.7			DOWNSTREAM: 7650 bases
I	10229802	*	#NAME?	INS	Hom	954.81	26		Y106G6E.5	ced-12	protein_coding	Y106G6E.5.1			UPSTREAM: 1787 bases
I	10239253	*	#NAME?	INS	Hom	433.37	11		Y106G6E.6	csnk-1	protein_coding	Y106G6E.6.2			UPSTREAM: 8049 bases
I	10239253	*	#NAME?	INS	Hom	433.37	11		Y106G6E.6	csnk-1	protein_coding	Y106G6E.6.1			UPSTREAM: 8047 bases
I	10239253	*	#NAME?	INS	Hom	433.37	11		ZC247.8	ZC247.8	ncRNA	ZC247.8			DOWNSTREAM: 5090 bases
I	10239253	*	#NAME?	INS	Hom	433.37	11		Y106G6E.7	Y106G6E.7	ncRNA	Y106G6E.7			UPSTREAM: 3856 bases
I	10239253	*	#NAME?	INS	Hom	433.37	11		ZC247.5	ZC247.5	ncRNA	ZC247.5			UPSTREAM: 7241 bases
I	10239253	*	#NAME?	INS	Hom	433.37	11		ZC247.7	ZC247.7	ncRNA	ZC247.7			UPSTREAM: 1581 bases
I	10239253	*	#NAME?	INS	Hom	433.37	11		ZC247.3	lin-11	protein_coding	ZC247.3			UPSTREAM: 9026 bases
I	10243054	*	#NAME?	DEL	Hom	870.33	25		ZC247.8	ZC247.8	ncRNA	ZC247.8			DOWNSTREAM: 1289 bases
I	10243054	*	#NAME?	DEL	Hom	870.33	25		Y106G6E.7	Y106G6E.7	ncRNA	Y106G6E.7			UPSTREAM: 7657 bases
I	10243054	*	#NAME?	DEL	Hom	870.33	25		ZC247.5	ZC247.5	ncRNA	ZC247.5			UPSTREAM: 3440 bases
I	10243054	*	#NAME?	DEL	Hom	870.33	25		ZC247.7	ZC247.7	ncRNA	ZC247.7			UPSTREAM: 5382 bases
I	10243054	*	#NAME?	DEL	Hom	870.33	25		ZC247.3	lin-11	protein_coding	ZC247.3			UPSTREAM: 5225 bases
I	10269037	A	C	SNP	Hom	257.17	13		ZC247.1	ZC247.1	protein_coding	ZC247.1	exon_I_10265192_10276352	8	NON_SYNONYMOUS_CODING	F/V	Ttc/Gtc	2969	0	13170
I	10269037	A	C	SNP	Hom	257.17	13		ZC247.6	ZC247.6	ncRNA	ZC247.6			UPSTREAM: 7544 bases
I	10269037	A	C	SNP	Hom	257.17	13		T20F10.10	T20F10.10	ncRNA	T20F10.10			UPSTREAM: 9128 bases
I	10269037	A	C	SNP	Hom	257.17	13		ZC247.2	ZC247.2	protein_coding	ZC247.2			UPSTREAM: 6840 bases
I	10272765	G	T	SNP	Hom	599.88	34		ZC247.1	ZC247.1	protein_coding	ZC247.1	exon_I_10265192_10276352	8	NON_SYNONYMOUS_CODING	T/N	aCt/aAt	1726	0	13170
I	10272765	G	T	SNP	Hom	599.88	34		T20F10.10	T20F10.10	ncRNA	T20F10.10			UPSTREAM: 5400 bases
I	10415543	G	A	SNP	Hom	193.78	7		F25D7.5	F25D7.5	protein_coding	F25D7.5			DOWNSTREAM: 7346 bases
I	10415543	G	A	SNP	Hom	193.78	7		F25D7.3	blmp-1	protein_coding	F25D7.3b			DOWNSTREAM: 1706 bases
I	10415543	G	A	SNP	Hom	193.78	7		F25D7.3	blmp-1	protein_coding	F25D7.3a			DOWNSTREAM: 1706 bases
I	10415543	G	A	SNP	Hom	193.78	7		F25D7.8	F25D7.8	ncRNA	F25D7.8			DOWNSTREAM: 9280 bases
I	10415543	G	A	SNP	Hom	193.78	7		F25D7.6	F25D7.6	ncRNA	F25D7.6			UPSTREAM: 7967 bases
I	10415543	G	A	SNP	Hom	193.78	7		F25D7.4	F25D7.4	protein_coding	F25D7.4a			DOWNSTREAM: 2682 bases
I	10415543	G	A	SNP	Hom	193.78	7		F25D7.4	F25D7.4	protein_coding	F25D7.4b.1			DOWNSTREAM: 2936 bases
I	10415546	A	G	SNP	Hom	203.21	7		F25D7.5	F25D7.5	protein_coding	F25D7.5			DOWNSTREAM: 7343 bases
I	10415546	A	G	SNP	Hom	203.21	7		F25D7.3	blmp-1	protein_coding	F25D7.3b			DOWNSTREAM: 1709 bases
I	10415546	A	G	SNP	Hom	203.21	7		F25D7.3	blmp-1	protein_coding	F25D7.3a			DOWNSTREAM: 1709 bases
I	10415546	A	G	SNP	Hom	203.21	7		F25D7.8	F25D7.8	ncRNA	F25D7.8			DOWNSTREAM: 9283 bases
I	10415546	A	G	SNP	Hom	203.21	7		F25D7.6	F25D7.6	ncRNA	F25D7.6			UPSTREAM: 7970 bases
I	10415546	A	G	SNP	Hom	203.21	7		F25D7.4	F25D7.4	protein_coding	F25D7.4a			DOWNSTREAM: 2679 bases
I	10415546	A	G	SNP	Hom	203.21	7		F25D7.4	F25D7.4	protein_coding	F25D7.4b.1			DOWNSTREAM: 2933 bases
I	10462796	*	+C	INS	Hom	943.91	23		Y106G6H.13	Y106G6H.13	protein_coding	Y106G6H.13			UPSTREAM: 8409 bases
I	10462796	*	+C	INS	Hom	943.91	23		Y106G6H.14	Y106G6H.14	protein_coding	Y106G6H.14			DOWNSTREAM: 9391 bases
I	10462796	*	+C	INS	Hom	943.91	23		Y106G6H.9	Y106G6H.9	protein_coding	Y106G6H.9			UPSTREAM: 7173 bases
I	10462796	*	+C	INS	Hom	943.91	23		Y106G6H.10	Y106G6H.10	pseudogene	Y106G6H.10			DOWNSTREAM: 3758 bases
I	10462796	*	+C	INS	Hom	943.91	23		Y106G6H.8	Y106G6H.8	protein_coding	Y106G6H.8			DOWNSTREAM: 9912 bases
I	10462796	*	+C	INS	Hom	943.91	23		Y106G6H.12	duo-3	protein_coding	Y106G6H.12.1			DOWNSTREAM: 1523 bases
I	10462796	*	+C	INS	Hom	943.91	23		Y106G6H.12	duo-3	protein_coding	Y106G6H.12.2			DOWNSTREAM: 1792 bases
I	10462798	G	A	SNP	Hom	568.61	20		Y106G6H.13	Y106G6H.13	protein_coding	Y106G6H.13			UPSTREAM: 8407 bases
I	10462798	G	A	SNP	Hom	568.61	20		Y106G6H.14	Y106G6H.14	protein_coding	Y106G6H.14			DOWNSTREAM: 9389 bases
I	10462798	G	A	SNP	Hom	568.61	20		Y106G6H.9	Y106G6H.9	protein_coding	Y106G6H.9			UPSTREAM: 7175 bases
I	10462798	G	A	SNP	Hom	568.61	20		Y106G6H.10	Y106G6H.10	pseudogene	Y106G6H.10			DOWNSTREAM: 3760 bases
I	10462798	G	A	SNP	Hom	568.61	20		Y106G6H.8	Y106G6H.8	protein_coding	Y106G6H.8			DOWNSTREAM: 9914 bases
I	10462798	G	A	SNP	Hom	568.61	20		Y106G6H.12	duo-3	protein_coding	Y106G6H.12.1			DOWNSTREAM: 1521 bases
I	10462798	G	A	SNP	Hom	568.61	20		Y106G6H.12	duo-3	protein_coding	Y106G6H.12.2			DOWNSTREAM: 1790 bases
I	10462800	A	G	SNP	Hom	481.8	19		Y106G6H.13	Y106G6H.13	protein_coding	Y106G6H.13			UPSTREAM: 8405 bases
I	10462800	A	G	SNP	Hom	481.8	19		Y106G6H.14	Y106G6H.14	protein_coding	Y106G6H.14			DOWNSTREAM: 9387 bases
I	10462800	A	G	SNP	Hom	481.8	19		Y106G6H.9	Y106G6H.9	protein_coding	Y106G6H.9			UPSTREAM: 7177 bases
I	10462800	A	G	SNP	Hom	481.8	19		Y106G6H.10	Y106G6H.10	pseudogene	Y106G6H.10			DOWNSTREAM: 3762 bases
I	10462800	A	G	SNP	Hom	481.8	19		Y106G6H.8	Y106G6H.8	protein_coding	Y106G6H.8			DOWNSTREAM: 9916 bases
I	10462800	A	G	SNP	Hom	481.8	19		Y106G6H.12	duo-3	protein_coding	Y106G6H.12.1			DOWNSTREAM: 1519 bases
I	10462800	A	G	SNP	Hom	481.8	19		Y106G6H.12	duo-3	protein_coding	Y106G6H.12.2			DOWNSTREAM: 1788 bases
I	10489712	*	+C	INS	Hom	961.18	27		F37D6.10	F37D6.10	ncRNA	F37D6.10			UPSTREAM: 1474 bases
I	10489712	*	+C	INS	Hom	961.18	27		F37D6.11	F37D6.11	ncRNA	F37D6.11			DOWNSTREAM: 3940 bases
I	10489712	*	+C	INS	Hom	961.18	27		F37D6.12	F37D6.12	ncRNA	F37D6.12			DOWNSTREAM: 4612 bases
I	10489712	*	+C	INS	Hom	961.18	27		F37D6.1	mus-101	protein_coding	F37D6.1			UPSTREAM: 4752 bases
I	10489712	*	+C	INS	Hom	961.18	27		F37D6.3	F37D6.3	protein_coding	F37D6.3			DOWNSTREAM: 2399 bases
I	10489712	*	+C	INS	Hom	961.18	27		F37D6.8	F37D6.8	ncRNA	F37D6.8			DOWNSTREAM: 8239 bases
I	10489712	*	+C	INS	Hom	961.18	27		F37D6.4	F37D6.4	protein_coding	F37D6.4			DOWNSTREAM: 732 bases
I	10495074	*	#NAME?	INS	Hom	888.2	22		F37D6.10	F37D6.10	ncRNA	F37D6.10			DOWNSTREAM: 3745 bases
I	10495074	*	#NAME?	INS	Hom	888.2	22		F37D6.6	tag-68	protein_coding	F37D6.6			UPSTREAM: 6500 bases
I	10495074	*	#NAME?	INS	Hom	888.2	22		F37D6.11	F37D6.11	ncRNA	F37D6.11			UPSTREAM: 1199 bases
I	10495074	*	#NAME?	INS	Hom	888.2	22		F37D6.12	F37D6.12	ncRNA	F37D6.12			UPSTREAM: 536 bases
I	10495074	*	#NAME?	INS	Hom	888.2	22		F37D6.3	F37D6.3	protein_coding	F37D6.3			DOWNSTREAM: 7761 bases
I	10495074	*	#NAME?	INS	Hom	888.2	22		F37D6.8	F37D6.8	ncRNA	F37D6.8			DOWNSTREAM: 2877 bases
I	10495074	*	#NAME?	INS	Hom	888.2	22		F37D6.4	F37D6.4	protein_coding	F37D6.4			DOWNSTREAM: 6094 bases
I	10495074	*	#NAME?	INS	Hom	888.2	22		F37D6.7	F37D6.7	ncRNA	F37D6.7			UPSTREAM: 6037 bases
I	10495074	*	#NAME?	INS	Hom	888.2	22		F37D6.9	F37D6.9	ncRNA	F37D6.9			DOWNSTREAM: 6037 bases
I	10595968	T	C	SNP	Hom	1753.14	46		T22A3.5	pash-1	protein_coding	T22A3.5			UPSTREAM: 2729 bases
I	10595968	T	C	SNP	Hom	1753.14	46		T22A3.3	lst-1	protein_coding	T22A3.3b.1			DOWNSTREAM: 5899 bases
I	10595968	T	C	SNP	Hom	1753.14	46		T22A3.3	lst-1	protein_coding	T22A3.3b.6			DOWNSTREAM: 5899 bases
I	10595968	T	C	SNP	Hom	1753.14	46		T22A3.3	lst-1	protein_coding	T22A3.3b.5			DOWNSTREAM: 5899 bases
I	10595968	T	C	SNP	Hom	1753.14	46		T22A3.3	lst-1	protein_coding	T22A3.3b.4			DOWNSTREAM: 5899 bases
I	10595968	T	C	SNP	Hom	1753.14	46		T22A3.3	lst-1	protein_coding	T22A3.3b.3			DOWNSTREAM: 5899 bases
I	10595968	T	C	SNP	Hom	1753.14	46		T22A3.3	lst-1	protein_coding	T22A3.3b.2			DOWNSTREAM: 5867 bases
I	10595968	T	C	SNP	Hom	1753.14	46		T22A3.3	lst-1	protein_coding	T22A3.3a			DOWNSTREAM: 5513 bases
I	10595968	T	C	SNP	Hom	1753.14	46		T22A3.t4	T22A3.t4	tRNA	T22A3.t4			DOWNSTREAM: 5154 bases
I	10595968	T	C	SNP	Hom	1753.14	46		T22A3.t2	T22A3.t2	tRNA	T22A3.t2			UPSTREAM: 5872 bases
I	10595968	T	C	SNP	Hom	1753.14	46		T22A3.t1	T22A3.t1	tRNA	T22A3.t1			DOWNSTREAM: 2772 bases
I	10595968	T	C	SNP	Hom	1753.14	46		T22A3.11	T22A3.11	ncRNA	T22A3.11			UPSTREAM: 2763 bases
I	10595968	T	C	SNP	Hom	1753.14	46		T22A3.4	set-18	protein_coding	T22A3.4b			DOWNSTREAM: 2022 bases
I	10595968	T	C	SNP	Hom	1753.14	46		T22A3.4	set-18	protein_coding	T22A3.4a			DOWNSTREAM: 2017 bases
I	10595968	T	C	SNP	Hom	1753.14	46		T22A3.t3	T22A3.t3	tRNA	T22A3.t3			DOWNSTREAM: 8155 bases
I	10595968	T	C	SNP	Hom	1753.14	46		T22A3.6	T22A3.6	protein_coding	T22A3.6			INTRON					1905
I	10636545	*	#NAME?	DEL	Hom	154.57	14		B0511.13	B0511.13	protein_coding	B0511.13			UPSTREAM: 539 bases
I	10636545	*	#NAME?	DEL	Hom	154.57	14		B0511.16	B0511.16	ncRNA	B0511.16			DOWNSTREAM: 115 bases
I	10636545	*	#NAME?	DEL	Hom	154.57	14		B0511.8	tag-264	protein_coding	B0511.8.1			DOWNSTREAM: 137 bases
I	10636545	*	#NAME?	DEL	Hom	154.57	14		B0511.8	tag-264	protein_coding	B0511.8.2			DOWNSTREAM: 243 bases
I	10636545	*	#NAME?	DEL	Hom	154.57	14		B0511.6	B0511.6	protein_coding	B0511.6.2			DOWNSTREAM: 8333 bases
I	10636545	*	#NAME?	DEL	Hom	154.57	14		C43H8.1	C43H8.1	protein_coding	C43H8.1.1			DOWNSTREAM: 8192 bases
I	10636545	*	#NAME?	DEL	Hom	154.57	14		B0511.6	B0511.6	protein_coding	B0511.6.1			DOWNSTREAM: 8169 bases
I	10636545	*	#NAME?	DEL	Hom	154.57	14		B0511.9	cdc-26	protein_coding	B0511.9a			DOWNSTREAM: 2530 bases
I	10636545	*	#NAME?	DEL	Hom	154.57	14		B0511.9	cdc-26	protein_coding	B0511.9b			DOWNSTREAM: 2536 bases
I	10636545	*	#NAME?	DEL	Hom	154.57	14		B0511.9	cdc-26	protein_coding	B0511.9c			DOWNSTREAM: 2801 bases
I	10636545	*	#NAME?	DEL	Hom	154.57	14		B0511.10	eif-3.E	protein_coding	B0511.10.1			DOWNSTREAM: 3837 bases
I	10636545	*	#NAME?	DEL	Hom	154.57	14		B0511.10	eif-3.E	protein_coding	B0511.10.2			DOWNSTREAM: 4252 bases
I	10636545	*	#NAME?	DEL	Hom	154.57	14		B0511.5	cutl-14	protein_coding	B0511.5			DOWNSTREAM: 4883 bases
I	10636545	*	#NAME?	DEL	Hom	154.57	14		B0511.7	B0511.7	protein_coding	B0511.7			UPSTREAM: 3404 bases
I	10636545	*	#NAME?	DEL	Hom	154.57	14		B0511.4	tag-344	protein_coding	B0511.4			UPSTREAM: 7728 bases
I	10788360	T	C	SNP	Hom	50.96	3		F55A3.6	F55A3.6	protein_coding	F55A3.6			UPSTREAM: 3580 bases
I	10788360	T	C	SNP	Hom	50.96	3		F55A3.7	F55A3.7	protein_coding	F55A3.7			UPSTREAM: 508 bases
I	10788360	T	C	SNP	Hom	50.96	3		F55A3.3	F55A3.3	protein_coding	F55A3.3.1			UPSTREAM: 757 bases
I	10788360	T	C	SNP	Hom	50.96	3		F55A3.3	F55A3.3	protein_coding	F55A3.3.2			UPSTREAM: 759 bases
I	10788360	T	C	SNP	Hom	50.96	3		F55A3.5	F55A3.5	protein_coding	F55A3.5			UPSTREAM: 5481 bases
I	10788360	T	C	SNP	Hom	50.96	3		F55A3.2	F55A3.2	protein_coding	F55A3.2			UPSTREAM: 5030 bases
I	10849084	*	#NAME?	DEL	Hom	889.93	19		Y37F4.3	Y37F4.3	protein_coding	Y37F4.3			DOWNSTREAM: 1342 bases
I	10849084	*	#NAME?	DEL	Hom	889.93	19		Y37F4.13	Y37F4.13	ncRNA	Y37F4.13			UPSTREAM: 1366 bases
I	10849084	*	#NAME?	DEL	Hom	889.93	19		C35E7.2	C35E7.2	protein_coding	C35E7.2b			DOWNSTREAM: 4715 bases
I	10849084	*	#NAME?	DEL	Hom	889.93	19		C35E7.2	C35E7.2	protein_coding	C35E7.2a			DOWNSTREAM: 4448 bases
I	10849084	*	#NAME?	DEL	Hom	889.93	19		Y37F4.4	Y37F4.4	protein_coding	Y37F4.4			DOWNSTREAM: 6418 bases
I	10849084	*	#NAME?	DEL	Hom	889.93	19		C35E7.11	C35E7.11	protein_coding	C35E7.11.2			DOWNSTREAM: 3320 bases
I	10849084	*	#NAME?	DEL	Hom	889.93	19		Y37F4.2	Y37F4.2	protein_coding	Y37F4.2			UPSTREAM: 6844 bases
I	10849084	*	#NAME?	DEL	Hom	889.93	19		C35E7.11	C35E7.11	protein_coding	C35E7.11.1			DOWNSTREAM: 3123 bases
I	10849084	*	#NAME?	DEL	Hom	889.93	19		C35E7.1	vet-2	protein_coding	C35E7.1			INTRON					2190
I	10878434	*	#NAME?	DEL	Hom	73.81	12		Y37F4.8	Y37F4.8	protein_coding	Y37F4.8			UPSTREAM: 9911 bases
I	10878434	*	#NAME?	DEL	Hom	73.81	12		T27C10.6	lrk-1	protein_coding	T27C10.6			DOWNSTREAM: 1325 bases
I	10878434	*	#NAME?	DEL	Hom	73.81	12		Y37F4.t1	Y37F4.t1	pseudogene	Y37F4.t1			DOWNSTREAM: 6751 bases
I	10878434	*	#NAME?	DEL	Hom	73.81	12		Y37F4.t2	Y37F4.t2	pseudogene	Y37F4.t2			UPSTREAM: 5680 bases
I	10878434	*	#NAME?	DEL	Hom	73.81	12		T27C10.8	T27C10.8	protein_coding	T27C10.8			UPSTREAM: 5086 bases
I	10878434	*	#NAME?	DEL	Hom	73.81	12		Y37F4.6	Y37F4.6	protein_coding	Y37F4.6.2			UPSTREAM: 3395 bases
I	10878434	*	#NAME?	DEL	Hom	73.81	12		Y37F4.6	Y37F4.6	protein_coding	Y37F4.6.1			UPSTREAM: 3256 bases
I	10878434	*	#NAME?	DEL	Hom	73.81	12		T27C10.4	bath-25	protein_coding	T27C10.4			INTRON					1095
I	10878434	*	#NAME?	DEL	Hom	73.81	12		T27C10.7	nspd-10	protein_coding	T27C10.7			UPSTREAM: 63 bases
I	10947161	A	C	SNP	Hom	946.52	37		F49D11.1	prp-17	protein_coding	F49D11.1			DOWNSTREAM: 6622 bases
I	10947161	A	C	SNP	Hom	946.52	37		Y95D11A.3	Y95D11A.3	protein_coding	Y95D11A.3			DOWNSTREAM: 4264 bases
I	10947161	A	C	SNP	Hom	946.52	37		Y95D11A.1	Y95D11A.1	protein_coding	Y95D11A.1			DOWNSTREAM: 1478 bases
I	10947161	A	C	SNP	Hom	946.52	37		Y95D11A.4	Y95D11A.4	ncRNA	Y95D11A.4			UPSTREAM: 1277 bases
I	10947161	A	C	SNP	Hom	946.52	37		Y95D11A.t1	Y95D11A.t1	tRNA	Y95D11A.t1			DOWNSTREAM: 1275 bases
I	10947399	*	#NAME?	DEL	Hom	868.73	31		F49D11.1	prp-17	protein_coding	F49D11.1			DOWNSTREAM: 6860 bases
I	10947399	*	#NAME?	DEL	Hom	868.73	31		Y95D11A.3	Y95D11A.3	protein_coding	Y95D11A.3			DOWNSTREAM: 4502 bases
I	10947399	*	#NAME?	DEL	Hom	868.73	31		Y95D11A.1	Y95D11A.1	protein_coding	Y95D11A.1			DOWNSTREAM: 1716 bases
I	10947399	*	#NAME?	DEL	Hom	868.73	31		Y95D11A.4	Y95D11A.4	ncRNA	Y95D11A.4			UPSTREAM: 1515 bases
I	10947399	*	#NAME?	DEL	Hom	868.73	31		Y95D11A.t1	Y95D11A.t1	tRNA	Y95D11A.t1			DOWNSTREAM: 1513 bases
I	10947400	T	A	SNP	Hom	870.93	32		F49D11.1	prp-17	protein_coding	F49D11.1			DOWNSTREAM: 6861 bases
I	10947400	T	A	SNP	Hom	870.93	32		Y95D11A.3	Y95D11A.3	protein_coding	Y95D11A.3			DOWNSTREAM: 4503 bases
I	10947400	T	A	SNP	Hom	870.93	32		Y95D11A.1	Y95D11A.1	protein_coding	Y95D11A.1			DOWNSTREAM: 1717 bases
I	10947400	T	A	SNP	Hom	870.93	32		Y95D11A.4	Y95D11A.4	ncRNA	Y95D11A.4			UPSTREAM: 1516 bases
I	10947400	T	A	SNP	Hom	870.93	32		Y95D11A.t1	Y95D11A.t1	tRNA	Y95D11A.t1			DOWNSTREAM: 1514 bases
I	10947451	A	G	SNP	Hom	949.13	26		F49D11.1	prp-17	protein_coding	F49D11.1			DOWNSTREAM: 6912 bases
I	10947451	A	G	SNP	Hom	949.13	26		Y95D11A.3	Y95D11A.3	protein_coding	Y95D11A.3			DOWNSTREAM: 4554 bases
I	10947451	A	G	SNP	Hom	949.13	26		Y95D11A.1	Y95D11A.1	protein_coding	Y95D11A.1			DOWNSTREAM: 1768 bases
I	10947451	A	G	SNP	Hom	949.13	26		Y95D11A.4	Y95D11A.4	ncRNA	Y95D11A.4			UPSTREAM: 1567 bases
I	10947451	A	G	SNP	Hom	949.13	26		Y95D11A.t1	Y95D11A.t1	tRNA	Y95D11A.t1			DOWNSTREAM: 1565 bases
I	10947454	T	G	SNP	Hom	892.11	26		F49D11.1	prp-17	protein_coding	F49D11.1			DOWNSTREAM: 6915 bases
I	10947454	T	G	SNP	Hom	892.11	26		Y95D11A.3	Y95D11A.3	protein_coding	Y95D11A.3			DOWNSTREAM: 4557 bases
I	10947454	T	G	SNP	Hom	892.11	26		Y95D11A.1	Y95D11A.1	protein_coding	Y95D11A.1			DOWNSTREAM: 1771 bases
I	10947454	T	G	SNP	Hom	892.11	26		Y95D11A.4	Y95D11A.4	ncRNA	Y95D11A.4			UPSTREAM: 1570 bases
I	10947454	T	G	SNP	Hom	892.11	26		Y95D11A.t1	Y95D11A.t1	tRNA	Y95D11A.t1			DOWNSTREAM: 1568 bases
I	10948342	C	A	SNP	Hom	32.03	2		F49D11.1	prp-17	protein_coding	F49D11.1			DOWNSTREAM: 7803 bases
I	10948342	C	A	SNP	Hom	32.03	2		Y95D11A.3	Y95D11A.3	protein_coding	Y95D11A.3			DOWNSTREAM: 5445 bases
I	10948342	C	A	SNP	Hom	32.03	2		Y95D11A.1	Y95D11A.1	protein_coding	Y95D11A.1			DOWNSTREAM: 2659 bases
I	10948342	C	A	SNP	Hom	32.03	2		Y95D11A.4	Y95D11A.4	ncRNA	Y95D11A.4			UPSTREAM: 2458 bases
I	10948342	C	A	SNP	Hom	32.03	2		Y95D11A.2	Y95D11A.2	pseudogene	Y95D11A.2			DOWNSTREAM: 9948 bases
I	10948342	C	A	SNP	Hom	32.03	2		Y95D11A.t1	Y95D11A.t1	tRNA	Y95D11A.t1			DOWNSTREAM: 2456 bases
I	10948476	C	A	SNP	Hom	625.08	21		F49D11.1	prp-17	protein_coding	F49D11.1			DOWNSTREAM: 7937 bases
I	10948476	C	A	SNP	Hom	625.08	21		Y95D11A.3	Y95D11A.3	protein_coding	Y95D11A.3			DOWNSTREAM: 5579 bases
I	10948476	C	A	SNP	Hom	625.08	21		Y95D11A.1	Y95D11A.1	protein_coding	Y95D11A.1			DOWNSTREAM: 2793 bases
I	10948476	C	A	SNP	Hom	625.08	21		Y95D11A.4	Y95D11A.4	ncRNA	Y95D11A.4			UPSTREAM: 2592 bases
I	10948476	C	A	SNP	Hom	625.08	21		Y95D11A.2	Y95D11A.2	pseudogene	Y95D11A.2			DOWNSTREAM: 9814 bases
I	10948476	C	A	SNP	Hom	625.08	21		Y95D11A.t1	Y95D11A.t1	tRNA	Y95D11A.t1			DOWNSTREAM: 2590 bases
I	10948528	A	C	SNP	Hom	65.9	5		F49D11.1	prp-17	protein_coding	F49D11.1			DOWNSTREAM: 7989 bases
I	10948528	A	C	SNP	Hom	65.9	5		Y95D11A.3	Y95D11A.3	protein_coding	Y95D11A.3			DOWNSTREAM: 5631 bases
I	10948528	A	C	SNP	Hom	65.9	5		Y95D11A.1	Y95D11A.1	protein_coding	Y95D11A.1			DOWNSTREAM: 2845 bases
I	10948528	A	C	SNP	Hom	65.9	5		Y95D11A.4	Y95D11A.4	ncRNA	Y95D11A.4			UPSTREAM: 2644 bases
I	10948528	A	C	SNP	Hom	65.9	5		Y95D11A.2	Y95D11A.2	pseudogene	Y95D11A.2			DOWNSTREAM: 9762 bases
I	10948528	A	C	SNP	Hom	65.9	5		Y95D11A.t1	Y95D11A.t1	tRNA	Y95D11A.t1			DOWNSTREAM: 2642 bases
I	10948530	T	G	SNP	Hom	79.79	5		F49D11.1	prp-17	protein_coding	F49D11.1			DOWNSTREAM: 7991 bases
I	10948530	T	G	SNP	Hom	79.79	5		Y95D11A.3	Y95D11A.3	protein_coding	Y95D11A.3			DOWNSTREAM: 5633 bases
I	10948530	T	G	SNP	Hom	79.79	5		Y95D11A.1	Y95D11A.1	protein_coding	Y95D11A.1			DOWNSTREAM: 2847 bases
I	10948530	T	G	SNP	Hom	79.79	5		Y95D11A.4	Y95D11A.4	ncRNA	Y95D11A.4			UPSTREAM: 2646 bases
I	10948530	T	G	SNP	Hom	79.79	5		Y95D11A.2	Y95D11A.2	pseudogene	Y95D11A.2			DOWNSTREAM: 9760 bases
I	10948530	T	G	SNP	Hom	79.79	5		Y95D11A.t1	Y95D11A.t1	tRNA	Y95D11A.t1			DOWNSTREAM: 2644 bases
I	10948862	C	A	SNP	Hom	739.08	43		F49D11.1	prp-17	protein_coding	F49D11.1			DOWNSTREAM: 8323 bases
I	10948862	C	A	SNP	Hom	739.08	43		Y95D11A.3	Y95D11A.3	protein_coding	Y95D11A.3			DOWNSTREAM: 5965 bases
I	10948862	C	A	SNP	Hom	739.08	43		Y95D11A.1	Y95D11A.1	protein_coding	Y95D11A.1			DOWNSTREAM: 3179 bases
I	10948862	C	A	SNP	Hom	739.08	43		Y95D11A.4	Y95D11A.4	ncRNA	Y95D11A.4			UPSTREAM: 2978 bases
I	10948862	C	A	SNP	Hom	739.08	43		Y95D11A.2	Y95D11A.2	pseudogene	Y95D11A.2			DOWNSTREAM: 9428 bases
I	10948862	C	A	SNP	Hom	739.08	43		Y95D11A.t1	Y95D11A.t1	tRNA	Y95D11A.t1			DOWNSTREAM: 2976 bases
I	10949802	A	G	SNP	Hom	41.81	2		F49D11.1	prp-17	protein_coding	F49D11.1			DOWNSTREAM: 9263 bases
I	10949802	A	G	SNP	Hom	41.81	2		Y95D11A.3	Y95D11A.3	protein_coding	Y95D11A.3			DOWNSTREAM: 6905 bases
I	10949802	A	G	SNP	Hom	41.81	2		Y95D11A.1	Y95D11A.1	protein_coding	Y95D11A.1			DOWNSTREAM: 4119 bases
I	10949802	A	G	SNP	Hom	41.81	2		Y95D11A.4	Y95D11A.4	ncRNA	Y95D11A.4			UPSTREAM: 3918 bases
I	10949802	A	G	SNP	Hom	41.81	2		Y95D11A.2	Y95D11A.2	pseudogene	Y95D11A.2			DOWNSTREAM: 8488 bases
I	10949802	A	G	SNP	Hom	41.81	2		Y95D11A.t1	Y95D11A.t1	tRNA	Y95D11A.t1			DOWNSTREAM: 3916 bases
I	10950291	A	C	SNP	Hom	204	11		F49D11.1	prp-17	protein_coding	F49D11.1			DOWNSTREAM: 9752 bases
I	10950291	A	C	SNP	Hom	204	11		Y95D11A.3	Y95D11A.3	protein_coding	Y95D11A.3			DOWNSTREAM: 7394 bases
I	10950291	A	C	SNP	Hom	204	11		Y95D11A.1	Y95D11A.1	protein_coding	Y95D11A.1			DOWNSTREAM: 4608 bases
I	10950291	A	C	SNP	Hom	204	11		Y95D11A.4	Y95D11A.4	ncRNA	Y95D11A.4			UPSTREAM: 4407 bases
I	10950291	A	C	SNP	Hom	204	11		Y95D11A.2	Y95D11A.2	pseudogene	Y95D11A.2			DOWNSTREAM: 7999 bases
I	10950291	A	C	SNP	Hom	204	11		Y95D11A.t1	Y95D11A.t1	tRNA	Y95D11A.t1			DOWNSTREAM: 4405 bases
I	10950317	C	A	SNP	Hom	207.62	12		F49D11.1	prp-17	protein_coding	F49D11.1			DOWNSTREAM: 9778 bases
I	10950317	C	A	SNP	Hom	207.62	12		Y95D11A.3	Y95D11A.3	protein_coding	Y95D11A.3			DOWNSTREAM: 7420 bases
I	10950317	C	A	SNP	Hom	207.62	12		Y95D11A.1	Y95D11A.1	protein_coding	Y95D11A.1			DOWNSTREAM: 4634 bases
I	10950317	C	A	SNP	Hom	207.62	12		Y95D11A.4	Y95D11A.4	ncRNA	Y95D11A.4			UPSTREAM: 4433 bases
I	10950317	C	A	SNP	Hom	207.62	12		Y95D11A.2	Y95D11A.2	pseudogene	Y95D11A.2			DOWNSTREAM: 7973 bases
I	10950317	C	A	SNP	Hom	207.62	12		Y95D11A.t1	Y95D11A.t1	tRNA	Y95D11A.t1			DOWNSTREAM: 4431 bases
I	10950351	A	C	SNP	Hom	280.38	11		F49D11.1	prp-17	protein_coding	F49D11.1			DOWNSTREAM: 9812 bases
I	10950351	A	C	SNP	Hom	280.38	11		Y95D11A.3	Y95D11A.3	protein_coding	Y95D11A.3			DOWNSTREAM: 7454 bases
I	10950351	A	C	SNP	Hom	280.38	11		Y95D11A.1	Y95D11A.1	protein_coding	Y95D11A.1			DOWNSTREAM: 4668 bases
I	10950351	A	C	SNP	Hom	280.38	11		Y95D11A.4	Y95D11A.4	ncRNA	Y95D11A.4			UPSTREAM: 4467 bases
I	10950351	A	C	SNP	Hom	280.38	11		Y95D11A.2	Y95D11A.2	pseudogene	Y95D11A.2			DOWNSTREAM: 7939 bases
I	10950351	A	C	SNP	Hom	280.38	11		Y95D11A.t1	Y95D11A.t1	tRNA	Y95D11A.t1			DOWNSTREAM: 4465 bases
I	10950901	A	G	SNP	Hom	1952.39	56		Y95D11A.3	Y95D11A.3	protein_coding	Y95D11A.3			DOWNSTREAM: 8004 bases
I	10950901	A	G	SNP	Hom	1952.39	56		Y95D11A.1	Y95D11A.1	protein_coding	Y95D11A.1			DOWNSTREAM: 5218 bases
I	10950901	A	G	SNP	Hom	1952.39	56		Y95D11A.4	Y95D11A.4	ncRNA	Y95D11A.4			UPSTREAM: 5017 bases
I	10950901	A	G	SNP	Hom	1952.39	56		Y95D11A.2	Y95D11A.2	pseudogene	Y95D11A.2			DOWNSTREAM: 7389 bases
I	10950901	A	G	SNP	Hom	1952.39	56		Y95D11A.t1	Y95D11A.t1	tRNA	Y95D11A.t1			DOWNSTREAM: 5015 bases
I	10951162	C	A	SNP	Hom	32.03	2		Y95D11A.3	Y95D11A.3	protein_coding	Y95D11A.3			DOWNSTREAM: 8265 bases
I	10951162	C	A	SNP	Hom	32.03	2		Y95D11A.1	Y95D11A.1	protein_coding	Y95D11A.1			DOWNSTREAM: 5479 bases
I	10951162	C	A	SNP	Hom	32.03	2		Y95D11A.4	Y95D11A.4	ncRNA	Y95D11A.4			UPSTREAM: 5278 bases
I	10951162	C	A	SNP	Hom	32.03	2		Y95D11A.2	Y95D11A.2	pseudogene	Y95D11A.2			DOWNSTREAM: 7128 bases
I	10951162	C	A	SNP	Hom	32.03	2		Y95D11A.t1	Y95D11A.t1	tRNA	Y95D11A.t1			DOWNSTREAM: 5276 bases
I	10951164	G	T	SNP	Hom	32.03	2		Y95D11A.3	Y95D11A.3	protein_coding	Y95D11A.3			DOWNSTREAM: 8267 bases
I	10951164	G	T	SNP	Hom	32.03	2		Y95D11A.1	Y95D11A.1	protein_coding	Y95D11A.1			DOWNSTREAM: 5481 bases
I	10951164	G	T	SNP	Hom	32.03	2		Y95D11A.4	Y95D11A.4	ncRNA	Y95D11A.4			UPSTREAM: 5280 bases
I	10951164	G	T	SNP	Hom	32.03	2		Y95D11A.2	Y95D11A.2	pseudogene	Y95D11A.2			DOWNSTREAM: 7126 bases
I	10951164	G	T	SNP	Hom	32.03	2		Y95D11A.t1	Y95D11A.t1	tRNA	Y95D11A.t1			DOWNSTREAM: 5278 bases
I	10951585	G	A	SNP	Hom	685.44	29		Y95D11A.3	Y95D11A.3	protein_coding	Y95D11A.3			DOWNSTREAM: 8688 bases
I	10951585	G	A	SNP	Hom	685.44	29		Y95D11A.1	Y95D11A.1	protein_coding	Y95D11A.1			DOWNSTREAM: 5902 bases
I	10951585	G	A	SNP	Hom	685.44	29		Y95D11A.4	Y95D11A.4	ncRNA	Y95D11A.4			UPSTREAM: 5701 bases
I	10951585	G	A	SNP	Hom	685.44	29		Y95D11A.2	Y95D11A.2	pseudogene	Y95D11A.2			DOWNSTREAM: 6705 bases
I	10951585	G	A	SNP	Hom	685.44	29		Y95D11A.t1	Y95D11A.t1	tRNA	Y95D11A.t1			DOWNSTREAM: 5699 bases
I	10952173	T	A	SNP	Hom	31.25	2		Y95D11A.3	Y95D11A.3	protein_coding	Y95D11A.3			DOWNSTREAM: 9276 bases
I	10952173	T	A	SNP	Hom	31.25	2		Y95D11A.1	Y95D11A.1	protein_coding	Y95D11A.1			DOWNSTREAM: 6490 bases
I	10952173	T	A	SNP	Hom	31.25	2		Y95D11A.4	Y95D11A.4	ncRNA	Y95D11A.4			UPSTREAM: 6289 bases
I	10952173	T	A	SNP	Hom	31.25	2		Y95D11A.2	Y95D11A.2	pseudogene	Y95D11A.2			DOWNSTREAM: 6117 bases
I	10952173	T	A	SNP	Hom	31.25	2		Y95D11A.t1	Y95D11A.t1	tRNA	Y95D11A.t1			DOWNSTREAM: 6287 bases
I	10966139	*	#NAME?	INS	Hom	215.42	14		Y95D11A.2	Y95D11A.2	pseudogene	Y95D11A.2			UPSTREAM: 6240 bases
I	10966139	*	#NAME?	INS	Hom	215.42	14		Y52B11A.3	Y52B11A.3	protein_coding	Y52B11A.3a.1			UPSTREAM: 4347 bases
I	10966139	*	#NAME?	INS	Hom	215.42	14		Y52B11A.3	Y52B11A.3	protein_coding	Y52B11A.3a.2			UPSTREAM: 4347 bases
I	10966139	*	#NAME?	INS	Hom	215.42	14		Y52B11A.3	Y52B11A.3	protein_coding	Y52B11A.3b			UPSTREAM: 5877 bases
I	10966139	*	#NAME?	INS	Hom	215.42	14		Y52B11A.2	Y52B11A.2	protein_coding	Y52B11A.2b			DOWNSTREAM: 244 bases
I	10966139	*	#NAME?	INS	Hom	215.42	14		Y52B11A.2	Y52B11A.2	protein_coding	Y52B11A.2a			DOWNSTREAM: 344 bases
I	10966139	*	#NAME?	INS	Hom	215.42	14		Y52B11A.1	spe-38	protein_coding	Y52B11A.1			INTRON					540
I	11001775	C	A	SNP	Hom	684.92	20		Y52B11A.4	Y52B11A.4	protein_coding	Y52B11A.4.1			INTRON					1404
I	11001775	C	A	SNP	Hom	684.92	20		Y52B11A.4	Y52B11A.4	protein_coding	Y52B11A.4.2			INTRON					1404
I	11001775	C	A	SNP	Hom	684.92	20		Y52B11A.15	21ur-14744	ncRNA	Y52B11A.15			UPSTREAM: 1790 bases
I	11017561	*	#NAME?	DEL	Hom	431.49	28		Y52B11A.12	Y52B11A.12	pseudogene	Y52B11A.12			DOWNSTREAM: 2876 bases
I	11017561	*	#NAME?	DEL	Hom	431.49	28		Y52B11A.5	clec-92	protein_coding	Y52B11A.5			DOWNSTREAM: 71 bases
I	11017561	*	#NAME?	DEL	Hom	431.49	28		Y52B11A.7	mltn-2	protein_coding	Y52B11A.7			DOWNSTREAM: 1003 bases
I	11017561	*	#NAME?	DEL	Hom	431.49	28		Y52B11A.13	Y52B11A.13	pseudogene	Y52B11A.13			UPSTREAM: 4689 bases
I	11017561	*	#NAME?	DEL	Hom	431.49	28		Y52B11A.16	Y52B11A.16	ncRNA	Y52B11A.16			UPSTREAM: 3524 bases
I	11017561	*	#NAME?	DEL	Hom	431.49	28		Y52B11A.17	Y52B11A.17	ncRNA	Y52B11A.17			DOWNSTREAM: 3524 bases
I	11020888	C	T	SNP	Hom	139.86	7		Y52B11A.12	Y52B11A.12	pseudogene	Y52B11A.12			DOWNSTREAM: 6203 bases
I	11020888	C	T	SNP	Hom	139.86	7		Y52B11A.5	clec-92	protein_coding	Y52B11A.5			DOWNSTREAM: 3398 bases
I	11020888	C	T	SNP	Hom	139.86	7		Y52B11A.7	mltn-2	protein_coding	Y52B11A.7			INTRON					1779
I	11020888	C	T	SNP	Hom	139.86	7		Y52B11A.13	Y52B11A.13	pseudogene	Y52B11A.13			UPSTREAM: 8016 bases
I	11020888	C	T	SNP	Hom	139.86	7		Y52B11A.16	Y52B11A.16	ncRNA	Y52B11A.16			UPSTREAM: 6851 bases
I	11020888	C	T	SNP	Hom	139.86	7		Y52B11A.17	Y52B11A.17	ncRNA	Y52B11A.17			DOWNSTREAM: 6851 bases
I	11024709	C	G	SNP	Hom	702.32	21		Y52B11A.5	clec-92	protein_coding	Y52B11A.5			DOWNSTREAM: 7219 bases
I	11024709	C	G	SNP	Hom	702.32	21		Y52B11A.7	mltn-2	protein_coding	Y52B11A.7			INTRON					1779
I	11024709	C	G	SNP	Hom	702.32	21		Y52B11A.8	Y52B11A.8	protein_coding	Y52B11A.8			UPSTREAM: 7625 bases
I	11024709	C	G	SNP	Hom	702.32	21		Y52B11A.9	Y52B11A.9	protein_coding	Y52B11A.9			DOWNSTREAM: 9334 bases
I	11034970	*	#NAME?	DEL	Hom	74.31	8		Y52B11A.10	Y52B11A.10	protein_coding	Y52B11A.10			UPSTREAM: 4079 bases
I	11034970	*	#NAME?	DEL	Hom	74.31	8		Y52B11A.9	Y52B11A.9	protein_coding	Y52B11A.9			INTRON					1215
I	11034970	*	#NAME?	DEL	Hom	74.31	8		Y52B11A.8	Y52B11A.8	protein_coding	Y52B11A.8			DOWNSTREAM: 924 bases
I	11034970	*	#NAME?	DEL	Hom	74.31	8		Y52B11A.7	mltn-2	protein_coding	Y52B11A.7			UPSTREAM: 9324 bases
I	11145688	*	#NAME?	INS	Hom	483.58	11		ZK39.5	clec-96	protein_coding	ZK39.5			UPSTREAM: 5545 bases
I	11145688	*	#NAME?	INS	Hom	483.58	11		ZK39.13	ZK39.13	ncRNA	ZK39.13			UPSTREAM: 3412 bases
I	11145688	*	#NAME?	INS	Hom	483.58	11		ZK39.11	ZK39.11	ncRNA	ZK39.11			DOWNSTREAM: 3412 bases
I	11145688	*	#NAME?	INS	Hom	483.58	11		ZK39.6	clec-97	protein_coding	ZK39.6			UPSTREAM: 7018 bases
I	11145688	*	#NAME?	INS	Hom	483.58	11		ZK39.4	clec-93	protein_coding	ZK39.4			DOWNSTREAM: 1605 bases
I	11145688	*	#NAME?	INS	Hom	483.58	11		ZK39.7	clec-98	protein_coding	ZK39.7			DOWNSTREAM: 8517 bases
I	11145688	*	#NAME?	INS	Hom	483.58	11		ZK39.3	clec-94	protein_coding	ZK39.3			UPSTREAM: 752 bases
I	11145688	*	#NAME?	INS	Hom	483.58	11		ZK39.2	clec-95	protein_coding	ZK39.2			UPSTREAM: 3277 bases
I	11145688	*	#NAME?	INS	Hom	483.58	11		ZK39.9	ZK39.9	protein_coding	ZK39.9	exon_I_11145619_11145689	4	FRAME_SHIFT: ZK39.9					354
I	11221031	T	C	SNP	Hom	564.66	17		Y53H1A.5	nfya-2	protein_coding	Y53H1A.5			UPSTREAM: 3797 bases
I	11221031	T	C	SNP	Hom	564.66	17		Y53H1A.4	ins-36	protein_coding	Y53H1A.4			UPSTREAM: 5948 bases
I	11221031	T	C	SNP	Hom	564.66	17		W06H12.1	ztf-6	protein_coding	W06H12.1			DOWNSTREAM: 9103 bases
I	11221031	T	C	SNP	Hom	564.66	17		Y53H1A.2	Y53H1A.2	protein_coding	Y53H1A.2b			UPSTREAM: 1327 bases
I	11221031	T	C	SNP	Hom	564.66	17		Y53H1A.2	Y53H1A.2	protein_coding	Y53H1A.2a.1			UPSTREAM: 1469 bases
I	11221031	T	C	SNP	Hom	564.66	17		Y53H1A.1	rsy-1	protein_coding	Y53H1A.1a	exon_I_11220753_11221780	2	NON_SYNONYMOUS_CODING	N/D	Aac/Gac	266	0	1770
I	11221031	T	C	SNP	Hom	564.66	17		Y53H1A.1	rsy-1	protein_coding	Y53H1A.1b	exon_I_11220753_11221780	2	NON_SYNONYMOUS_CODING	N/D	Aac/Gac	266	0	1479
I	11231640	A	T	SNP	Hom	263.73	17		Y53H1A.1	rsy-1	protein_coding	Y53H1A.1a			UPSTREAM: 9673 bases
I	11231640	A	T	SNP	Hom	263.73	17		Y53H1A.1	rsy-1	protein_coding	Y53H1A.1b			UPSTREAM: 9673 bases
I	11231640	A	T	SNP	Hom	263.73	17		F46A8.4	F46A8.4	protein_coding	F46A8.4			DOWNSTREAM: 9577 bases
I	11231640	A	T	SNP	Hom	263.73	17		Y53H1A.2	Y53H1A.2	protein_coding	Y53H1A.2a.1			DOWNSTREAM: 7675 bases
I	11231640	A	T	SNP	Hom	263.73	17		Y53H1A.2	Y53H1A.2	protein_coding	Y53H1A.2b			DOWNSTREAM: 7484 bases
I	11231640	A	T	SNP	Hom	263.73	17		Y53H1A.3	clec-100	protein_coding	Y53H1A.3			DOWNSTREAM: 2654 bases
I	11231640	A	T	SNP	Hom	263.73	17		Y53H1A.5	nfya-2	protein_coding	Y53H1A.5			INTRON					846
I	11231640	A	T	SNP	Hom	263.73	17		Y53H1A.6	Y53H1A.6	pseudogene	Y53H1A.6			DOWNSTREAM: 3737 bases
I	11231640	A	T	SNP	Hom	263.73	17		F46A8.8	F46A8.8	protein_coding	F46A8.8			DOWNSTREAM: 4234 bases
I	11231640	A	T	SNP	Hom	263.73	17		F46A8.7	F46A8.7	protein_coding	F46A8.7			DOWNSTREAM: 6045 bases
I	11231640	A	T	SNP	Hom	263.73	17		F46A8.5	F46A8.5	protein_coding	F46A8.5			DOWNSTREAM: 8036 bases
I	11253148	*	#NAME?	DEL	Hom	239.19	16		F46A8.10	scrm-6	protein_coding	F46A8.10			UPSTREAM: 194 bases
I	11253148	*	#NAME?	DEL	Hom	239.19	16		F46A8.3	F46A8.3	protein_coding	F46A8.3			UPSTREAM: 9630 bases
I	11253148	*	#NAME?	DEL	Hom	239.19	16		F46A8.12	F46A8.12	ncRNA	F46A8.12			DOWNSTREAM: 8771 bases
I	11253148	*	#NAME?	DEL	Hom	239.19	16		F46A8.6	F46A8.6	protein_coding	F46A8.6			UPSTREAM: 8153 bases
I	11253148	*	#NAME?	DEL	Hom	239.19	16		F36D1.8	F36D1.8	protein_coding	F36D1.8			DOWNSTREAM: 3394 bases
I	11253148	*	#NAME?	DEL	Hom	239.19	16		F46A8.2	F46A8.2	pseudogene	F46A8.2			DOWNSTREAM: 6391 bases
I	11253148	*	#NAME?	DEL	Hom	239.19	16		F46A8.11	F46A8.11	pseudogene	F46A8.11			DOWNSTREAM: 3310 bases
I	11253148	*	#NAME?	DEL	Hom	239.19	16		F36D1.12	F36D1.12	protein_coding	F36D1.12			DOWNSTREAM: 8071 bases
I	11253148	*	#NAME?	DEL	Hom	239.19	16		F46A8.1	F46A8.1	pseudogene	F46A8.1			DOWNSTREAM: 1554 bases
I	11253148	*	#NAME?	DEL	Hom	239.19	16		F46A8.9	F46A8.9	pseudogene	F46A8.9			DOWNSTREAM: 175 bases
I	11253148	*	#NAME?	DEL	Hom	239.19	16		F36D1.7	F36D1.7	protein_coding	F36D1.7			UPSTREAM: 9992 bases
I	11282226	G	A	SNP	Hom	165.86	5		F36D1.19	F36D1.19	ncRNA	F36D1.19			UPSTREAM: 5514 bases
I	11282226	G	A	SNP	Hom	165.86	5		F36D1.3	sru-47	protein_coding	F36D1.3			UPSTREAM: 6810 bases
I	11282226	G	A	SNP	Hom	165.86	5		F36D1.16	F36D1.16	ncRNA	F36D1.16			DOWNSTREAM: 7197 bases
I	11282226	G	A	SNP	Hom	165.86	5		F36D1.18	F36D1.18	ncRNA	F36D1.18			UPSTREAM: 7197 bases
I	11282226	G	A	SNP	Hom	165.86	5		F36D1.1	F36D1.1	protein_coding	F36D1.1			UPSTREAM: 2214 bases
I	11282226	G	A	SNP	Hom	165.86	5		F36D1.4	F36D1.4	protein_coding	F36D1.4			DOWNSTREAM: 9848 bases
I	11282226	G	A	SNP	Hom	165.86	5		F36D1.2	sre-22	protein_coding	F36D1.2			DOWNSTREAM: 239 bases
I	11282226	G	A	SNP	Hom	165.86	5		F36D1.21	F36D1.21	ncRNA	F36D1.21			DOWNSTREAM: 2176 bases
I	11282226	G	A	SNP	Hom	165.86	5		F36D1.20	F36D1.20	ncRNA	F36D1.20			UPSTREAM: 2176 bases
I	11282226	G	A	SNP	Hom	165.86	5		F36D1.9	F36D1.9	protein_coding	F36D1.9			UPSTREAM: 5904 bases
I	11282226	G	A	SNP	Hom	165.86	5		F36D1.22	F36D1.22	ncRNA	F36D1.22			UPSTREAM: 5201 bases
I	11282226	G	A	SNP	Hom	165.86	5		F36D1.17	F36D1.17	ncRNA	F36D1.17			DOWNSTREAM: 5201 bases
I	11314134	T	C	SNP	Hom	62.61	5		Y53H1B.6	Y53H1B.6	protein_coding	Y53H1B.6			DOWNSTREAM: 8924 bases
I	11314134	T	C	SNP	Hom	62.61	5		H25P06.4	H25P06.4	protein_coding	H25P06.4			UPSTREAM: 3125 bases
I	11314134	T	C	SNP	Hom	62.61	5		H25P06.1	H25P06.1	protein_coding	H25P06.1.1			INTRON					1659
I	11314134	T	C	SNP	Hom	62.61	5		H25P06.1	H25P06.1	protein_coding	H25P06.1.2			INTRON					1659
I	11314134	T	C	SNP	Hom	62.61	5		H25P06.2	cdk-9	protein_coding	H25P06.2a			UPSTREAM: 9385 bases
I	11314134	T	C	SNP	Hom	62.61	5		H25P06.2	cdk-9	protein_coding	H25P06.2b			UPSTREAM: 9385 bases
I	11349899	A	C	SNP	Hom	195.15	9		F56G4.1	oac-34	protein_coding	F56G4.1			UPSTREAM: 2619 bases
I	11349899	A	C	SNP	Hom	195.15	9		F56G4.3	pes-2.2	protein_coding	F56G4.3			DOWNSTREAM: 8260 bases
I	11349899	A	C	SNP	Hom	195.15	9		M04D5.3	M04D5.3	protein_coding	M04D5.3.2			UPSTREAM: 8386 bases
I	11349899	A	C	SNP	Hom	195.15	9		M04D5.3	M04D5.3	protein_coding	M04D5.3.1			UPSTREAM: 8296 bases
I	11349899	A	C	SNP	Hom	195.15	9		F56G4.2	pes-2.1	protein_coding	F56G4.2			UPSTREAM: 5329 bases
I	11349916	G	C	SNP	Hom	1225.9	37		F56G4.1	oac-34	protein_coding	F56G4.1			UPSTREAM: 2636 bases
I	11349916	G	C	SNP	Hom	1225.9	37		F56G4.3	pes-2.2	protein_coding	F56G4.3			DOWNSTREAM: 8243 bases
I	11349916	G	C	SNP	Hom	1225.9	37		M04D5.3	M04D5.3	protein_coding	M04D5.3.2			UPSTREAM: 8403 bases
I	11349916	G	C	SNP	Hom	1225.9	37		M04D5.3	M04D5.3	protein_coding	M04D5.3.1			UPSTREAM: 8313 bases
I	11349916	G	C	SNP	Hom	1225.9	37		F56G4.2	pes-2.1	protein_coding	F56G4.2			UPSTREAM: 5312 bases
I	11349960	A	G	SNP	Hom	2298.55	71		F56G4.1	oac-34	protein_coding	F56G4.1			UPSTREAM: 2680 bases
I	11349960	A	G	SNP	Hom	2298.55	71		F56G4.3	pes-2.2	protein_coding	F56G4.3			DOWNSTREAM: 8199 bases
I	11349960	A	G	SNP	Hom	2298.55	71		M04D5.3	M04D5.3	protein_coding	M04D5.3.2			UPSTREAM: 8447 bases
I	11349960	A	G	SNP	Hom	2298.55	71		M04D5.3	M04D5.3	protein_coding	M04D5.3.1			UPSTREAM: 8357 bases
I	11349960	A	G	SNP	Hom	2298.55	71		F56G4.2	pes-2.1	protein_coding	F56G4.2			UPSTREAM: 5268 bases
I	11359270	A	G	SNP	Hom	50.96	3		F56G4.7	F56G4.7	protein_coding	F56G4.7			DOWNSTREAM: 1811 bases
I	11359270	A	G	SNP	Hom	50.96	3		F56G4.6	F56G4.6	protein_coding	F56G4.6			DOWNSTREAM: 5043 bases
I	11359270	A	G	SNP	Hom	50.96	3		F56G4.2	pes-2.1	protein_coding	F56G4.2			DOWNSTREAM: 2908 bases
I	11359270	A	G	SNP	Hom	50.96	3		F56G4.3	pes-2.2	protein_coding	F56G4.3	exon_I_11359220_11359293	1	SYNONYMOUS_CODING	F/F	ttT/ttC	8	1	996
I	11370165	C	T	SNP	Hom	98.84	4		F56G4.7	F56G4.7	protein_coding	F56G4.7			UPSTREAM: 7273 bases
I	11370165	C	T	SNP	Hom	98.84	4		F56G4.6	F56G4.6	protein_coding	F56G4.6			INTRON					2532
I	11370165	C	T	SNP	Hom	98.84	4		F56G4.4	F56G4.4	protein_coding	F56G4.4			UPSTREAM: 4451 bases
I	11386651	*	+C	INS	Hom	865.68	21		Y53H1C.10	Y53H1C.10	ncRNA	Y53H1C.10			DOWNSTREAM: 4857 bases
I	11386651	*	+C	INS	Hom	865.68	21		F56G4.8	F56G4.8	ncRNA	F56G4.8			UPSTREAM: 4967 bases
I	11386651	*	+C	INS	Hom	865.68	21		Y53H1C.11	Y53H1C.11	ncRNA	Y53H1C.11			DOWNSTREAM: 5154 bases
I	11386651	*	+C	INS	Hom	865.68	21		Y53H1C.7	Y53H1C.7	ncRNA	Y53H1C.7			DOWNSTREAM: 5742 bases
I	11386651	*	+C	INS	Hom	865.68	21		Y53H1C.5	Y53H1C.5	ncRNA	Y53H1C.5			UPSTREAM: 5742 bases
I	11386651	*	+C	INS	Hom	865.68	21		Y53H1C.6	Y53H1C.6	ncRNA	Y53H1C.6			UPSTREAM: 5977 bases
I	11386651	*	+C	INS	Hom	865.68	21		Y53H1C.9	Y53H1C.9	ncRNA	Y53H1C.9			DOWNSTREAM: 6075 bases
I	11386651	*	+C	INS	Hom	865.68	21		Y53H1C.4	Y53H1C.4	ncRNA	Y53H1C.4			UPSTREAM: 6151 bases
I	11386651	*	+C	INS	Hom	865.68	21		Y53H1C.1	aat-9	protein_coding	Y53H1C.1a			DOWNSTREAM: 2087 bases
I	11386651	*	+C	INS	Hom	865.68	21		Y53H1C.1	aat-9	protein_coding	Y53H1C.1b			DOWNSTREAM: 2109 bases
I	11386651	*	+C	INS	Hom	865.68	21		F56G4.4	F56G4.4	protein_coding	F56G4.4			DOWNSTREAM: 6526 bases
I	11386651	*	+C	INS	Hom	865.68	21		F56G4.5	png-1	protein_coding	F56G4.5.2			INTRON					1821
I	11386651	*	+C	INS	Hom	865.68	21		F56G4.5	png-1	protein_coding	F56G4.5.1			INTRON					1821
I	11386651	*	+C	INS	Hom	865.68	21		F56G4.5	png-1	protein_coding	F56G4.5.3			INTRON					1821
I	11408101	*	#NAME?	INS	Hom	260	10		Y53H1C.2	ego-2	protein_coding	Y53H1C.2a			INTRON					4479
I	11408101	*	#NAME?	INS	Hom	260	10		Y53H1C.2	ego-2	protein_coding	Y53H1C.2b			INTRON					801
I	11408101	*	#NAME?	INS	Hom	260	10		Y53H1C.8	Y53H1C.8	ncRNA	Y53H1C.8			DOWNSTREAM: 805 bases
I	11408101	*	#NAME?	INS	Hom	260	10		Y53H1C.3	Y53H1C.3	protein_coding	Y53H1C.3			UPSTREAM: 9734 bases
I	11410196	*	#NAME?	DEL	Hom	414.05	27		Y53H1C.2	ego-2	protein_coding	Y53H1C.2a			INTRON					4479
I	11410196	*	#NAME?	DEL	Hom	414.05	27		Y53H1C.2	ego-2	protein_coding	Y53H1C.2b			INTRON					801
I	11410196	*	#NAME?	DEL	Hom	414.05	27		Y53H1C.8	Y53H1C.8	ncRNA	Y53H1C.8			DOWNSTREAM: 2900 bases
I	11410196	*	#NAME?	DEL	Hom	414.05	27		Y53H1C.3	Y53H1C.3	protein_coding	Y53H1C.3			UPSTREAM: 7639 bases
I	11410657	*	#NAME?	INS	Hom	265.33	14		Y53H1C.2	ego-2	protein_coding	Y53H1C.2a			INTRON					4479
I	11410657	*	#NAME?	INS	Hom	265.33	14		Y53H1C.2	ego-2	protein_coding	Y53H1C.2b			INTRON					801
I	11410657	*	#NAME?	INS	Hom	265.33	14		Y53H1C.8	Y53H1C.8	ncRNA	Y53H1C.8			DOWNSTREAM: 3361 bases
I	11410657	*	#NAME?	INS	Hom	265.33	14		Y53H1C.3	Y53H1C.3	protein_coding	Y53H1C.3			UPSTREAM: 7178 bases
I	11424339	*	#NAME?	INS	Hom	451.72	11		Y53H1C.2	ego-2	protein_coding	Y53H1C.2a			UPSTREAM: 7928 bases
I	11424339	*	#NAME?	INS	Hom	451.72	11		Y53H1C.2	ego-2	protein_coding	Y53H1C.2b			UPSTREAM: 7928 bases
I	11424339	*	#NAME?	INS	Hom	451.72	11		C27C7.12	C27C7.12	ncRNA	C27C7.12			UPSTREAM: 4306 bases
I	11424339	*	#NAME?	INS	Hom	451.72	11		C27C7.10	C27C7.10	ncRNA	C27C7.10			DOWNSTREAM: 4306 bases
I	11424339	*	#NAME?	INS	Hom	451.72	11		C27C7.3	nhr-74	protein_coding	C27C7.3			UPSTREAM: 4723 bases
I	11424339	*	#NAME?	INS	Hom	451.72	11		C27C7.11	C27C7.11	ncRNA	C27C7.11			DOWNSTREAM: 5030 bases
I	11424339	*	#NAME?	INS	Hom	451.72	11		C27C7.13	C27C7.13	ncRNA	C27C7.13			UPSTREAM: 5030 bases
I	11424339	*	#NAME?	INS	Hom	451.72	11		C27C7.9	C27C7.9	ncRNA	C27C7.9			DOWNSTREAM: 5804 bases
I	11424339	*	#NAME?	INS	Hom	451.72	11		Y53H1C.3	Y53H1C.3	protein_coding	Y53H1C.3			DOWNSTREAM: 3075 bases
I	11424339	*	#NAME?	INS	Hom	451.72	11		C27C7.2	C27C7.2	pseudogene	C27C7.2			DOWNSTREAM: 8772 bases
I	11424339	*	#NAME?	INS	Hom	451.72	11		C27C7.7	C27C7.7	protein_coding	C27C7.7			DOWNSTREAM: 748 bases
I	11424339	*	#NAME?	INS	Hom	451.72	11		C27C7.4	nhr-73	protein_coding	C27C7.4			DOWNSTREAM: 9322 bases
I	11424339	*	#NAME?	INS	Hom	451.72	11		C27C7.5	C27C7.5	protein_coding	C27C7.5			INTRON					786
I	11482678	*	#NAME?	INS	Hom	1240.53	29		ZK1025.10	nhr-245	protein_coding	ZK1025.10			DOWNSTREAM: 2617 bases
I	11482678	*	#NAME?	INS	Hom	1240.53	29		K08C9.10	K08C9.10	protein_coding	K08C9.10			DOWNSTREAM: 9670 bases
I	11482678	*	#NAME?	INS	Hom	1240.53	29		K08C9.5	K08C9.5	protein_coding	K08C9.5			UPSTREAM: 704 bases
I	11482678	*	#NAME?	INS	Hom	1240.53	29		K08C9.1	K08C9.1	protein_coding	K08C9.1			DOWNSTREAM: 2082 bases
I	11482678	*	#NAME?	INS	Hom	1240.53	29		ZK1025.9	nhr-113	protein_coding	ZK1025.9			UPSTREAM: 7026 bases
I	11482678	*	#NAME?	INS	Hom	1240.53	29		K08C9.2	K08C9.2	protein_coding	K08C9.2			DOWNSTREAM: 4208 bases
I	11482678	*	#NAME?	INS	Hom	1240.53	29		K08C9.4	col-65	protein_coding	K08C9.4			DOWNSTREAM: 6469 bases
I	11505539	*	#NAME?	DEL	Hom	775.62	21		F32B4.6	F32B4.6	protein_coding	F32B4.6			UPSTREAM: 9579 bases
I	11505539	*	#NAME?	DEL	Hom	775.62	21		F32B4.t1	F32B4.t1	tRNA	F32B4.t1			UPSTREAM: 3 bases
I	11505539	*	#NAME?	DEL	Hom	775.62	21		K08C9.7	K08C9.7	protein_coding	K08C9.7			UPSTREAM: 9304 bases
I	11505539	*	#NAME?	DEL	Hom	775.62	21		K08C9.9	K08C9.9	protein_coding	K08C9.9			UPSTREAM: 6834 bases
I	11505539	*	#NAME?	DEL	Hom	775.62	21		K08C9.6	K08C9.6	protein_coding	K08C9.6			UPSTREAM: 5894 bases
I	11505539	*	#NAME?	DEL	Hom	775.62	21		F32B4.1	F32B4.1	protein_coding	F32B4.1			UPSTREAM: 4518 bases
I	11505539	*	#NAME?	DEL	Hom	775.62	21		F32B4.8	F32B4.8	protein_coding	F32B4.8			INTRON					2541
I	11505539	*	#NAME?	DEL	Hom	775.62	21		F32B4.2	F32B4.2	protein_coding	F32B4.2			DOWNSTREAM: 7273 bases
I	11515868	G	C	SNP	Hom	614.48	24		F32B4.8	F32B4.8	protein_coding	F32B4.8			DOWNSTREAM: 8748 bases
I	11515868	G	C	SNP	Hom	614.48	24		F32B4.4	F32B4.4	protein_coding	F32B4.4a			UPSTREAM: 1621 bases
I	11515868	G	C	SNP	Hom	614.48	24		F32B4.4	F32B4.4	protein_coding	F32B4.4b.1			UPSTREAM: 1795 bases
I	11515868	G	C	SNP	Hom	614.48	24		F32B4.5	F32B4.5	protein_coding	F32B4.5			DOWNSTREAM: 1970 bases
I	11515868	G	C	SNP	Hom	614.48	24		F32B4.4	F32B4.4	protein_coding	F32B4.4b.2			UPSTREAM: 5955 bases
I	11515868	G	C	SNP	Hom	614.48	24		F32B4.1	F32B4.1	protein_coding	F32B4.1			DOWNSTREAM: 3108 bases
I	11515868	G	C	SNP	Hom	614.48	24		F32B4.2	F32B4.2	protein_coding	F32B4.2			UPSTREAM: 2044 bases
I	11515868	G	C	SNP	Hom	614.48	24		F32B4.6	F32B4.6	protein_coding	F32B4.6			INTRON					894
I	11595019	*	#NAME?	DEL	Hom	228.49	15		C17D12.2	unc-75	protein_coding	C17D12.2			INTRON					1545
I	11595019	*	#NAME?	DEL	Hom	228.49	15		C17D12.7	C17D12.7	protein_coding	C17D12.7			DOWNSTREAM: 9576 bases
I	11595019	*	#NAME?	DEL	Hom	228.49	15		C17D12.t3	C17D12.t3	tRNA	C17D12.t3			UPSTREAM: 9577 bases
I	11595019	*	#NAME?	DEL	Hom	228.49	15		C17D12.15	C17D12.15	ncRNA	C17D12.15			DOWNSTREAM: 9572 bases
I	11595019	*	#NAME?	DEL	Hom	228.49	15		C17D12.6	spe-9	protein_coding	C17D12.6a			UPSTREAM: 8959 bases
I	11595019	*	#NAME?	DEL	Hom	228.49	15		C17D12.11	C17D12.11	ncRNA	C17D12.11			DOWNSTREAM: 1183 bases
I	11595019	*	#NAME?	DEL	Hom	228.49	15		C17D12.14	C17D12.14	ncRNA	C17D12.14			DOWNSTREAM: 1660 bases
I	11595019	*	#NAME?	DEL	Hom	228.49	15		C17D12.5	C17D12.5	protein_coding	C17D12.5			DOWNSTREAM: 7697 bases
I	11595019	*	#NAME?	DEL	Hom	228.49	15		C17D12.12	C17D12.12	ncRNA	C17D12.12			UPSTREAM: 7271 bases
I	11628457	A	G	SNP	Hom	683.88	20		W04G5.5	W04G5.5	protein_coding	W04G5.5			UPSTREAM: 6147 bases
I	11628457	A	G	SNP	Hom	683.88	20		Y47H9A.1	Y47H9A.1	protein_coding	Y47H9A.1			DOWNSTREAM: 1904 bases
I	11628457	A	G	SNP	Hom	683.88	20		Y47H9A.2	Y47H9A.2	snRNA	Y47H9A.2			UPSTREAM: 112 bases
I	11628457	A	G	SNP	Hom	683.88	20		Y47H9A.5	Y47H9A.5	ncRNA	Y47H9A.5			DOWNSTREAM: 111 bases
I	11628457	A	G	SNP	Hom	683.88	20		Y47H9A.3	Y47H9A.3	ncRNA	Y47H9A.3			DOWNSTREAM: 132 bases
I	11628457	A	G	SNP	Hom	683.88	20		Y47H9A.4	Y47H9A.4	ncRNA	Y47H9A.4			UPSTREAM: 132 bases
I	11628457	A	G	SNP	Hom	683.88	20		W04G5.3	W04G5.3	protein_coding	W04G5.3			UPSTREAM: 1175 bases
I	11628457	A	G	SNP	Hom	683.88	20		W04G5.4	W04G5.4	protein_coding	W04G5.4			UPSTREAM: 1598 bases
I	11628457	A	G	SNP	Hom	683.88	20		C17D12.3	C17D12.3	protein_coding	C17D12.3			UPSTREAM: 8203 bases
I	11628457	A	G	SNP	Hom	683.88	20		C17D12.16	C17D12.16	ncRNA	C17D12.16			UPSTREAM: 7193 bases
I	11628457	A	G	SNP	Hom	683.88	20		C17D12.13	C17D12.13	ncRNA	C17D12.13			DOWNSTREAM: 7193 bases
I	11628457	A	G	SNP	Hom	683.88	20		C17D12.9	C17D12.9	protein_coding	C17D12.9			UPSTREAM: 6567 bases
I	11628457	A	G	SNP	Hom	683.88	20		W04G5.2	rab-11.2	protein_coding	W04G5.2a			DOWNSTREAM: 4536 bases
I	11706258	*	#NAME?	DEL	Hom	172.35	7		T22H2.7	T22H2.7	ncRNA	T22H2.7			UPSTREAM: 206 bases
I	11706258	*	#NAME?	DEL	Hom	172.35	7		F35E2.6	oac-19	protein_coding	F35E2.6			DOWNSTREAM: 1551 bases
I	11706258	*	#NAME?	DEL	Hom	172.35	7		T22H2.3	sri-11	protein_coding	T22H2.3			UPSTREAM: 8324 bases
I	11706258	*	#NAME?	DEL	Hom	172.35	7		T22H2.1	sri-12	protein_coding	T22H2.1			DOWNSTREAM: 5089 bases
I	11706258	*	#NAME?	DEL	Hom	172.35	7		T22H2.6	pgrn-1	protein_coding	T22H2.6b			DOWNSTREAM: 2648 bases
I	11706258	*	#NAME?	DEL	Hom	172.35	7		T22H2.6	pgrn-1	protein_coding	T22H2.6a			DOWNSTREAM: 2563 bases
I	11706258	*	#NAME?	DEL	Hom	172.35	7		T22H2.2	T22H2.2	pseudogene	T22H2.2			TRANSCRIPT: T22H2.2					2142
I	11706258	*	#NAME?	DEL	Hom	172.35	7		F35E2.7	F35E2.7	pseudogene	F35E2.7			DOWNSTREAM: 8689 bases
I	11764540	*	+C	INS	Hom	433.47	12		ZK1151.1	vab-10	protein_coding	ZK1151.1e			UTR_3_PRIME: 288 bases from CDS
I	11764540	*	+C	INS	Hom	433.47	12		ZK1151.1	vab-10	protein_coding	ZK1151.1g			INTRON					13233
I	11764540	*	+C	INS	Hom	433.47	12		ZK1151.1	vab-10	protein_coding	ZK1151.1a			UTR_3_PRIME: 288 bases from CDS
I	11764540	*	+C	INS	Hom	433.47	12		ZK1151.1	vab-10	protein_coding	ZK1151.1c			INTRON					14868
I	11764540	*	+C	INS	Hom	433.47	12		ZK1151.1	vab-10	protein_coding	ZK1151.1b			INTRON					14835
I	11764540	*	+C	INS	Hom	433.47	12		ZK1151.1	vab-10	protein_coding	ZK1151.1d			DOWNSTREAM: 288 bases
I	11764540	*	+C	INS	Hom	433.47	12		ZK1151.1	vab-10	protein_coding	ZK1151.1f			DOWNSTREAM: 288 bases
I	11764540	*	+C	INS	Hom	433.47	12		ZK1151.1	vab-10	protein_coding	ZK1151.1h			DOWNSTREAM: 288 bases
I	11764540	*	+C	INS	Hom	433.47	12		ZK1151.1	vab-10	protein_coding	ZK1151.1i			DOWNSTREAM: 8581 bases
I	11764540	*	+C	INS	Hom	433.47	12		ZK1151.4	ZK1151.4	ncRNA	ZK1151.4			UPSTREAM: 9015 bases
I	11802832	A	G	SNP	Hom	638.56	21		T02G6.1	T02G6.1	protein_coding	T02G6.1			UPSTREAM: 4909 bases
I	11802832	A	G	SNP	Hom	638.56	21		T02G6.4	T02G6.4	protein_coding	T02G6.4			DOWNSTREAM: 6291 bases
I	11802832	A	G	SNP	Hom	638.56	21		T02G6.12	T02G6.12	ncRNA	T02G6.12			UPSTREAM: 417 bases
I	11802832	A	G	SNP	Hom	638.56	21		T02G6.t1	T02G6.t1	tRNA	T02G6.t1			DOWNSTREAM: 475 bases
I	11802832	A	G	SNP	Hom	638.56	21		T02G6.2	T02G6.2	protein_coding	T02G6.2			INTRON					759
I	11808053	*	#NAME?	INS	Hom	213.96	10		T02G6.4	T02G6.4	protein_coding	T02G6.4			DOWNSTREAM: 1070 bases
I	11808053	*	#NAME?	INS	Hom	213.96	10		T02G6.2	T02G6.2	protein_coding	T02G6.2			UPSTREAM: 5061 bases
I	11808053	*	#NAME?	INS	Hom	213.96	10		T02G6.t1	T02G6.t1	tRNA	T02G6.t1			UPSTREAM: 4665 bases
I	11808053	*	#NAME?	INS	Hom	213.96	10		T02G6.12	T02G6.12	ncRNA	T02G6.12			DOWNSTREAM: 4658 bases
I	11808053	*	#NAME?	INS	Hom	213.96	10		T02G6.3	T02G6.3	protein_coding	T02G6.3			UPSTREAM: 5717 bases
I	11808053	*	#NAME?	INS	Hom	213.96	10		T02G6.5	T02G6.5	protein_coding	T02G6.5a			UPSTREAM: 8966 bases
I	11808053	*	#NAME?	INS	Hom	213.96	10		T02G6.5	T02G6.5	protein_coding	T02G6.5d			UPSTREAM: 9806 bases
I	11808053	*	#NAME?	INS	Hom	213.96	10		T02G6.5	T02G6.5	protein_coding	T02G6.5b			UPSTREAM: 7849 bases
I	11808053	*	#NAME?	INS	Hom	213.96	10		T02G6.5	T02G6.5	protein_coding	T02G6.5c			UPSTREAM: 8218 bases
I	11838099	T	C	SNP	Hom	47.34	2		Y47H9C.1	Y47H9C.1	protein_coding	Y47H9C.1			UPSTREAM: 4942 bases
I	11838099	T	C	SNP	Hom	47.34	2		Y47H9C.2	dhhc-2	protein_coding	Y47H9C.2			INTRON					1215
I	11838099	T	C	SNP	Hom	47.34	2		T02G6.7	T02G6.7	protein_coding	T02G6.7			UPSTREAM: 9489 bases
I	11838099	T	C	SNP	Hom	47.34	2		Y47H9C.20	Y47H9C.20	ncRNA	Y47H9C.20			TRANSCRIPT: Y47H9C.20					134
I	11868399	C	T	SNP	Hom	36.96	2		Y47H9C.5	dnj-27	protein_coding	Y47H9C.5a			UPSTREAM: 9395 bases
I	11868399	C	T	SNP	Hom	36.96	2		Y47H9C.4	ced-1	protein_coding	Y47H9C.4b			UPSTREAM: 303 bases
I	11868399	C	T	SNP	Hom	36.96	2		Y47H9C.4	ced-1	protein_coding	Y47H9C.4c			UPSTREAM: 303 bases
I	11868399	C	T	SNP	Hom	36.96	2		Y47H9C.4	ced-1	protein_coding	Y47H9C.4a			UPSTREAM: 303 bases
I	11868399	C	T	SNP	Hom	36.96	2		Y47H9C.19	Y47H9C.19	ncRNA	Y47H9C.19			UPSTREAM: 9753 bases
I	11868399	C	T	SNP	Hom	36.96	2		Y47H9C.17	Y47H9C.17	ncRNA	Y47H9C.17			DOWNSTREAM: 9753 bases
I	11868399	C	T	SNP	Hom	36.96	2		Y47H9C.16	Y47H9C.16	ncRNA	Y47H9C.16			DOWNSTREAM: 9887 bases
I	11868399	C	T	SNP	Hom	36.96	2		Y47H9C.18	Y47H9C.18	ncRNA	Y47H9C.18			UPSTREAM: 9601 bases
I	11868423	A	G	SNP	Hom	38.39	2		Y47H9C.5	dnj-27	protein_coding	Y47H9C.5a			UPSTREAM: 9371 bases
I	11868423	A	G	SNP	Hom	38.39	2		Y47H9C.4	ced-1	protein_coding	Y47H9C.4b			UPSTREAM: 327 bases
I	11868423	A	G	SNP	Hom	38.39	2		Y47H9C.4	ced-1	protein_coding	Y47H9C.4c			UPSTREAM: 327 bases
I	11868423	A	G	SNP	Hom	38.39	2		Y47H9C.4	ced-1	protein_coding	Y47H9C.4a			UPSTREAM: 327 bases
I	11868423	A	G	SNP	Hom	38.39	2		Y47H9C.19	Y47H9C.19	ncRNA	Y47H9C.19			UPSTREAM: 9729 bases
I	11868423	A	G	SNP	Hom	38.39	2		Y47H9C.17	Y47H9C.17	ncRNA	Y47H9C.17			DOWNSTREAM: 9729 bases
I	11868423	A	G	SNP	Hom	38.39	2		Y47H9C.16	Y47H9C.16	ncRNA	Y47H9C.16			DOWNSTREAM: 9863 bases
I	11868423	A	G	SNP	Hom	38.39	2		Y47H9C.18	Y47H9C.18	ncRNA	Y47H9C.18			UPSTREAM: 9577 bases
I	11883807	G	C	SNP	Hom	653.74	20		Y47H9C.7	Y47H9C.7	protein_coding	Y47H9C.7.1			DOWNSTREAM: 7783 bases
I	11883807	G	C	SNP	Hom	653.74	20		Y47H9C.7	Y47H9C.7	protein_coding	Y47H9C.7.2			DOWNSTREAM: 7897 bases
I	11883807	G	C	SNP	Hom	653.74	20		Y47H9C.5	dnj-27	protein_coding	Y47H9C.5b			UPSTREAM: 1216 bases
I	11883807	G	C	SNP	Hom	653.74	20		Y47H9C.5	dnj-27	protein_coding	Y47H9C.5a			INTRON					2367
I	11883807	G	C	SNP	Hom	653.74	20		Y47H9C.18	Y47H9C.18	ncRNA	Y47H9C.18			DOWNSTREAM: 5737 bases
I	11883807	G	C	SNP	Hom	653.74	20		Y47H9C.19	Y47H9C.19	ncRNA	Y47H9C.19			DOWNSTREAM: 5578 bases
I	11883807	G	C	SNP	Hom	653.74	20		Y47H9C.17	Y47H9C.17	ncRNA	Y47H9C.17			UPSTREAM: 5578 bases
I	11883807	G	C	SNP	Hom	653.74	20		Y47H9C.16	Y47H9C.16	ncRNA	Y47H9C.16			UPSTREAM: 5442 bases
I	11883807	G	C	SNP	Hom	653.74	20		Y47H9C.6	csp-3	protein_coding	Y47H9C.6			DOWNSTREAM: 4687 bases
I	11883807	G	C	SNP	Hom	653.74	20		Y47H9C.15	Y47H9C.15	protein_coding	Y47H9C.15			DOWNSTREAM: 5603 bases
I	11894822	*	#NAME?	DEL	Hom	332.77	28		Y47H9C.12	Y47H9C.12	protein_coding	Y47H9C.12			UPSTREAM: 1843 bases
I	11894822	*	#NAME?	DEL	Hom	332.77	28		Y47H9C.5	dnj-27	protein_coding	Y47H9C.5b			DOWNSTREAM: 7684 bases
I	11894822	*	#NAME?	DEL	Hom	332.77	28		Y47H9C.5	dnj-27	protein_coding	Y47H9C.5a			DOWNSTREAM: 7550 bases
I	11894822	*	#NAME?	DEL	Hom	332.77	28		Y47H9C.14	Y47H9C.14	pseudogene	Y47H9C.14			UPSTREAM: 2576 bases
I	11894822	*	#NAME?	DEL	Hom	332.77	28		Y47H9C.9	Y47H9C.9	protein_coding	Y47H9C.9			DOWNSTREAM: 3958 bases
I	11894822	*	#NAME?	DEL	Hom	332.77	28		Y47H9C.6	csp-3	protein_coding	Y47H9C.6			UPSTREAM: 5491 bases
I	11894822	*	#NAME?	DEL	Hom	332.77	28		Y47H9C.15	Y47H9C.15	protein_coding	Y47H9C.15			UPSTREAM: 4084 bases
I	11894822	*	#NAME?	DEL	Hom	332.77	28		Y47H9C.10	fbxa-216	protein_coding	Y47H9C.10			UPSTREAM: 6777 bases
I	11894822	*	#NAME?	DEL	Hom	332.77	28		Y47H9C.7	Y47H9C.7	protein_coding	Y47H9C.7.2			UPSTREAM: 1104 bases
I	11894822	*	#NAME?	DEL	Hom	332.77	28		Y47H9C.7	Y47H9C.7	protein_coding	Y47H9C.7.1			UPSTREAM: 1102 bases
I	11894822	*	#NAME?	DEL	Hom	332.77	28		Y47H9C.11	Y47H9C.11	pseudogene	Y47H9C.11			UPSTREAM: 8903 bases
I	11894822	*	#NAME?	DEL	Hom	332.77	28		Y47H9C.8	Y47H9C.8	protein_coding	Y47H9C.8			INTRON					1170
I	11905517	C	A	SNP	Hom	403.92	14		R09B3.1	exo-3	protein_coding	R09B3.1a.1			DOWNSTREAM: 2029 bases
I	11905517	C	A	SNP	Hom	403.92	14		R09B3.1	exo-3	protein_coding	R09B3.1a.2			DOWNSTREAM: 2075 bases
I	11905517	C	A	SNP	Hom	403.92	14		R09B3.1	exo-3	protein_coding	R09B3.1b			DOWNSTREAM: 2101 bases
I	11905517	C	A	SNP	Hom	403.92	14		R09B3.1	exo-3	protein_coding	R09B3.1a.3			DOWNSTREAM: 2118 bases
I	11905517	C	A	SNP	Hom	403.92	14		Y47H9C.14	Y47H9C.14	pseudogene	Y47H9C.14			DOWNSTREAM: 7005 bases
I	11905517	C	A	SNP	Hom	403.92	14		R09B3.2	R09B3.2	protein_coding	R09B3.2			DOWNSTREAM: 3830 bases
I	11905517	C	A	SNP	Hom	403.92	14		R09B3.3	R09B3.3	protein_coding	R09B3.3			DOWNSTREAM: 4802 bases
I	11905517	C	A	SNP	Hom	403.92	14		R09B3.4	ubc-12	protein_coding	R09B3.4			UPSTREAM: 5798 bases
I	11905517	C	A	SNP	Hom	403.92	14		Y47H9C.9	Y47H9C.9	protein_coding	Y47H9C.9			UPSTREAM: 4050 bases
I	11905517	C	A	SNP	Hom	403.92	14		R09B3.5	mag-1	protein_coding	R09B3.5.1			DOWNSTREAM: 6229 bases
I	11905517	C	A	SNP	Hom	403.92	14		R09B3.5	mag-1	protein_coding	R09B3.5.2			DOWNSTREAM: 6479 bases
I	11905517	C	A	SNP	Hom	403.92	14		R06C1.1	hda-3	protein_coding	R06C1.1.1			DOWNSTREAM: 7265 bases
I	11905517	C	A	SNP	Hom	403.92	14		R06C1.1	hda-3	protein_coding	R06C1.1.2			DOWNSTREAM: 7599 bases
I	11905517	C	A	SNP	Hom	403.92	14		Y47H9C.10	fbxa-216	protein_coding	Y47H9C.10			DOWNSTREAM: 2356 bases
I	11905517	C	A	SNP	Hom	403.92	14		Y47H9C.11	Y47H9C.11	pseudogene	Y47H9C.11			DOWNSTREAM: 378 bases
I	11905517	C	A	SNP	Hom	403.92	14		R09B3.6	R09B3.6	pseudogene	R09B3.6			UPSTREAM: 431 bases
I	11905517	C	A	SNP	Hom	403.92	14		Y47H9C.8	Y47H9C.8	protein_coding	Y47H9C.8			DOWNSTREAM: 9238 bases
I	11905517	C	A	SNP	Hom	403.92	14		Y47H9C.12	Y47H9C.12	protein_coding	Y47H9C.12			DOWNSTREAM: 8544 bases
I	11915278	A	C	SNP	Hom	369.91	12		R09B3.6	R09B3.6	pseudogene	R09B3.6			DOWNSTREAM: 7803 bases
I	11915278	A	C	SNP	Hom	369.91	12		R09B3.1	exo-3	protein_coding	R09B3.1a.3			UPSTREAM: 6036 bases
I	11915278	A	C	SNP	Hom	369.91	12		R09B3.1	exo-3	protein_coding	R09B3.1b			UPSTREAM: 6036 bases
I	11915278	A	C	SNP	Hom	369.91	12		R09B3.1	exo-3	protein_coding	R09B3.1a.2			UPSTREAM: 6034 bases
I	11915278	A	C	SNP	Hom	369.91	12		R09B3.1	exo-3	protein_coding	R09B3.1a.1			UPSTREAM: 6007 bases
I	11915278	A	C	SNP	Hom	369.91	12		R09B3.2	R09B3.2	protein_coding	R09B3.2			UPSTREAM: 5183 bases
I	11915278	A	C	SNP	Hom	369.91	12		R09B3.3	R09B3.3	protein_coding	R09B3.3			UPSTREAM: 4266 bases
I	11915278	A	C	SNP	Hom	369.91	12		R09B3.4	ubc-12	protein_coding	R09B3.4			DOWNSTREAM: 3238 bases
I	11915278	A	C	SNP	Hom	369.91	12		R09B3.5	mag-1	protein_coding	R09B3.5.2			UPSTREAM: 2610 bases
I	11915278	A	C	SNP	Hom	369.91	12		R09B3.5	mag-1	protein_coding	R09B3.5.1			UPSTREAM: 2608 bases
I	11915278	A	C	SNP	Hom	369.91	12		R06C1.3	wve-1	protein_coding	R06C1.3			DOWNSTREAM: 9498 bases
I	11915278	A	C	SNP	Hom	369.91	12		R06C1.2	fdps-1	protein_coding	R06C1.2			DOWNSTREAM: 2455 bases
I	11915278	A	C	SNP	Hom	369.91	12		R06C1.1	hda-3	protein_coding	R06C1.1.1			INTRON					1398
I	11915278	A	C	SNP	Hom	369.91	12		R06C1.1	hda-3	protein_coding	R06C1.1.2			INTRON					1398
I	11960566	A	T	SNP	Hom	393.68	13		Y53C10A.2	Y53C10A.2	protein_coding	Y53C10A.2			DOWNSTREAM: 7079 bases
I	11960566	A	T	SNP	Hom	393.68	13		Y53C10A.3	Y53C10A.3	protein_coding	Y53C10A.3			DOWNSTREAM: 8377 bases
I	11960566	A	T	SNP	Hom	393.68	13		R06C1.11	R06C1.11	ncRNA	R06C1.11			DOWNSTREAM: 8361 bases
I	11960566	A	T	SNP	Hom	393.68	13		R06C1.6	R06C1.6	protein_coding	R06C1.6			DOWNSTREAM: 7428 bases
I	11960566	A	T	SNP	Hom	393.68	13		Y53C10A.12	hsf-1	protein_coding	Y53C10A.12.1			INTRON					2016
I	11960566	A	T	SNP	Hom	393.68	13		Y53C10A.12	hsf-1	protein_coding	Y53C10A.12.2			INTRON					2016
I	11960566	A	T	SNP	Hom	393.68	13		Y53C10A.1	Y53C10A.1	pseudogene	Y53C10A.1			UPSTREAM: 5696 bases
I	11975956	A	T	SNP	Hom	462.77	14		Y53C10A.2	Y53C10A.2	protein_coding	Y53C10A.2			UPSTREAM: 6147 bases
I	11975956	A	T	SNP	Hom	462.77	14		Y53C10A.3	Y53C10A.3	protein_coding	Y53C10A.3			UPSTREAM: 6118 bases
I	11975956	A	T	SNP	Hom	462.77	14		Y53C10A.15	Y53C10A.15	protein_coding	Y53C10A.15			UPSTREAM: 4168 bases
I	11975956	A	T	SNP	Hom	462.77	14		Y53C10A.19	Y53C10A.19	ncRNA	Y53C10A.19			DOWNSTREAM: 8259 bases
I	11975956	A	T	SNP	Hom	462.77	14		Y53C10A.16	Y53C10A.16	ncRNA	Y53C10A.16			UPSTREAM: 1212 bases
I	11975956	A	T	SNP	Hom	462.77	14		Y53C10A.t3	Y53C10A.t3	tRNA	Y53C10A.t3			DOWNSTREAM: 1226 bases
I	11975956	A	T	SNP	Hom	462.77	14		Y53C10A.1	Y53C10A.1	pseudogene	Y53C10A.1			DOWNSTREAM: 8374 bases
I	11975956	A	T	SNP	Hom	462.77	14		Y53C10A.17	Y53C10A.17	ncRNA	Y53C10A.17			DOWNSTREAM: 2013 bases
I	11975956	A	T	SNP	Hom	462.77	14		Y53C10A.t1	Y53C10A.t1	tRNA	Y53C10A.t1			UPSTREAM: 2027 bases
I	11975956	A	T	SNP	Hom	462.77	14		Y53C10A.18	Y53C10A.18	ncRNA	Y53C10A.18			DOWNSTREAM: 2792 bases
I	11975956	A	T	SNP	Hom	462.77	14		Y53C10A.t2	rte-2	tRNA	Y53C10A.t2			UPSTREAM: 2799 bases
I	11975956	A	T	SNP	Hom	462.77	14		Y53C10A.4	rga-2	protein_coding	Y53C10A.4			UPSTREAM: 3475 bases
I	11975962	C	A	SNP	Hom	473.56	14		Y53C10A.2	Y53C10A.2	protein_coding	Y53C10A.2			UPSTREAM: 6153 bases
I	11975962	C	A	SNP	Hom	473.56	14		Y53C10A.3	Y53C10A.3	protein_coding	Y53C10A.3			UPSTREAM: 6124 bases
I	11975962	C	A	SNP	Hom	473.56	14		Y53C10A.15	Y53C10A.15	protein_coding	Y53C10A.15			UPSTREAM: 4174 bases
I	11975962	C	A	SNP	Hom	473.56	14		Y53C10A.19	Y53C10A.19	ncRNA	Y53C10A.19			DOWNSTREAM: 8253 bases
I	11975962	C	A	SNP	Hom	473.56	14		Y53C10A.16	Y53C10A.16	ncRNA	Y53C10A.16			UPSTREAM: 1206 bases
I	11975962	C	A	SNP	Hom	473.56	14		Y53C10A.t3	Y53C10A.t3	tRNA	Y53C10A.t3			DOWNSTREAM: 1220 bases
I	11975962	C	A	SNP	Hom	473.56	14		Y53C10A.1	Y53C10A.1	pseudogene	Y53C10A.1			DOWNSTREAM: 8380 bases
I	11975962	C	A	SNP	Hom	473.56	14		Y53C10A.17	Y53C10A.17	ncRNA	Y53C10A.17			DOWNSTREAM: 2007 bases
I	11975962	C	A	SNP	Hom	473.56	14		Y53C10A.t1	Y53C10A.t1	tRNA	Y53C10A.t1			UPSTREAM: 2021 bases
I	11975962	C	A	SNP	Hom	473.56	14		Y53C10A.18	Y53C10A.18	ncRNA	Y53C10A.18			DOWNSTREAM: 2786 bases
I	11975962	C	A	SNP	Hom	473.56	14		Y53C10A.t2	rte-2	tRNA	Y53C10A.t2			UPSTREAM: 2793 bases
I	11975962	C	A	SNP	Hom	473.56	14		Y53C10A.4	rga-2	protein_coding	Y53C10A.4			UPSTREAM: 3469 bases
I	12055416	G	A	SNP	Hom	84.34	4		F58D5.4	ksr-2	protein_coding	F58D5.4c.3			UPSTREAM: 382 bases
I	12055416	G	A	SNP	Hom	84.34	4		F58D5.1	hrp-2	protein_coding	F58D5.1a.2			DOWNSTREAM: 4881 bases
I	12055416	G	A	SNP	Hom	84.34	4		F58D5.1	hrp-2	protein_coding	F58D5.1a.3			DOWNSTREAM: 5413 bases
I	12055416	G	A	SNP	Hom	84.34	4		F58D5.1	hrp-2	protein_coding	F58D5.1b			DOWNSTREAM: 5413 bases
I	12055416	G	A	SNP	Hom	84.34	4		F58D5.10	F58D5.10	ncRNA	F58D5.10			UPSTREAM: 5585 bases
I	12055416	G	A	SNP	Hom	84.34	4		F58D5.9	F58D5.9	protein_coding	F58D5.9			UPSTREAM: 8832 bases
I	12055416	G	A	SNP	Hom	84.34	4		F58D5.4	ksr-2	protein_coding	F58D5.4a			INTRON					1653
I	12055416	G	A	SNP	Hom	84.34	4		F58D5.4	ksr-2	protein_coding	F58D5.4c.2			INTRON					1377
I	12055416	G	A	SNP	Hom	84.34	4		F58D5.4	ksr-2	protein_coding	F58D5.4b			INTRON					1533
I	12055416	G	A	SNP	Hom	84.34	4		F58D5.4	ksr-2	protein_coding	F58D5.4c.1			INTRON					1377
I	12055416	G	A	SNP	Hom	84.34	4		F58D5.1	hrp-2	protein_coding	F58D5.1a.1			DOWNSTREAM: 4846 bases
I	12055418	G	T	SNP	Hom	43.53	3		F58D5.4	ksr-2	protein_coding	F58D5.4c.3			UPSTREAM: 384 bases
I	12055418	G	T	SNP	Hom	43.53	3		F58D5.1	hrp-2	protein_coding	F58D5.1a.2			DOWNSTREAM: 4879 bases
I	12055418	G	T	SNP	Hom	43.53	3		F58D5.1	hrp-2	protein_coding	F58D5.1a.3			DOWNSTREAM: 5411 bases
I	12055418	G	T	SNP	Hom	43.53	3		F58D5.1	hrp-2	protein_coding	F58D5.1b			DOWNSTREAM: 5411 bases
I	12055418	G	T	SNP	Hom	43.53	3		F58D5.10	F58D5.10	ncRNA	F58D5.10			UPSTREAM: 5583 bases
I	12055418	G	T	SNP	Hom	43.53	3		F58D5.9	F58D5.9	protein_coding	F58D5.9			UPSTREAM: 8834 bases
I	12055418	G	T	SNP	Hom	43.53	3		F58D5.4	ksr-2	protein_coding	F58D5.4a			INTRON					1653
I	12055418	G	T	SNP	Hom	43.53	3		F58D5.4	ksr-2	protein_coding	F58D5.4c.2			INTRON					1377
I	12055418	G	T	SNP	Hom	43.53	3		F58D5.4	ksr-2	protein_coding	F58D5.4b			INTRON					1533
I	12055418	G	T	SNP	Hom	43.53	3		F58D5.4	ksr-2	protein_coding	F58D5.4c.1			INTRON					1377
I	12055418	G	T	SNP	Hom	43.53	3		F58D5.1	hrp-2	protein_coding	F58D5.1a.1			DOWNSTREAM: 4844 bases
I	12060758	T	A	SNP	Hom	36.96	2		F58D5.4	ksr-2	protein_coding	F58D5.4c.3			UPSTREAM: 5724 bases
I	12060758	T	A	SNP	Hom	36.96	2		F58D5.t1	F58D5.t1	tRNA	F58D5.t1			UPSTREAM: 5098 bases
I	12060758	T	A	SNP	Hom	36.96	2		F58D5.2	F58D5.2	protein_coding	F58D5.2b.2			DOWNSTREAM: 5180 bases
I	12060758	T	A	SNP	Hom	36.96	2		F58D5.2	F58D5.2	protein_coding	F58D5.2b.1			DOWNSTREAM: 5180 bases
I	12060758	T	A	SNP	Hom	36.96	2		F58D5.2	F58D5.2	protein_coding	F58D5.2b.3			DOWNSTREAM: 5243 bases
I	12060758	T	A	SNP	Hom	36.96	2		F58D5.2	F58D5.2	protein_coding	F58D5.2a			DOWNSTREAM: 5278 bases
I	12060758	T	A	SNP	Hom	36.96	2		F58D5.4	ksr-2	protein_coding	F58D5.4c.1			UPSTREAM: 1059 bases
I	12060758	T	A	SNP	Hom	36.96	2		F58D5.4	ksr-2	protein_coding	F58D5.4c.2			UPSTREAM: 975 bases
I	12060758	T	A	SNP	Hom	36.96	2		F58D5.4	ksr-2	protein_coding	F58D5.4b			UPSTREAM: 969 bases
I	12060758	T	A	SNP	Hom	36.96	2		F58D5.4	ksr-2	protein_coding	F58D5.4a			UPSTREAM: 967 bases
I	12060758	T	A	SNP	Hom	36.96	2		F58D5.3	F58D5.3	protein_coding	F58D5.3			UPSTREAM: 9039 bases
I	12060758	T	A	SNP	Hom	36.96	2		F58D5.1	hrp-2	protein_coding	F58D5.1a.3			DOWNSTREAM: 71 bases
I	12060758	T	A	SNP	Hom	36.96	2		F58D5.1	hrp-2	protein_coding	F58D5.1b			DOWNSTREAM: 71 bases
I	12060758	T	A	SNP	Hom	36.96	2		F58D5.10	F58D5.10	ncRNA	F58D5.10			UPSTREAM: 243 bases
I	12060758	T	A	SNP	Hom	36.96	2		F58D5.1	hrp-2	protein_coding	F58D5.1a.2			UTR_3_PRIME: 71 bases from CDS
I	12060758	T	A	SNP	Hom	36.96	2		F58D5.1	hrp-2	protein_coding	F58D5.1a.1			UTR_3_PRIME: 71 bases from CDS
I	12079430	C	T	SNP	Hom	367.61	13		F58D5.3	F58D5.3	protein_coding	F58D5.3			DOWNSTREAM: 6546 bases
I	12079430	C	T	SNP	Hom	367.61	13		Y47H10A.1	clp-3	protein_coding	Y47H10A.1			INTRON					2109
I	12079430	C	T	SNP	Hom	367.61	13		Y47H10A.2	Y47H10A.2	protein_coding	Y47H10A.2			DOWNSTREAM: 5588 bases
I	12079430	C	T	SNP	Hom	367.61	13		Y47H10A.3	Y47H10A.3	protein_coding	Y47H10A.3			DOWNSTREAM: 8681 bases
I	12079430	C	T	SNP	Hom	367.61	13		Y47H10A.6	Y47H10A.6	pseudogene	Y47H10A.6			DOWNSTREAM: 711 bases
I	12119976	G	A	SNP	Hom	160.95	7		M01G12.9	M01G12.9	protein_coding	M01G12.9			UPSTREAM: 7472 bases
I	12119976	G	A	SNP	Hom	160.95	7		M01G12.4	srw-111	protein_coding	M01G12.4			UPSTREAM: 2826 bases
I	12119976	G	A	SNP	Hom	160.95	7		M01G12.8	M01G12.8	pseudogene	M01G12.8			DOWNSTREAM: 6389 bases
I	12119976	G	A	SNP	Hom	160.95	7		M01G12.7	M01G12.7	protein_coding	M01G12.7			UPSTREAM: 3681 bases
I	12119976	G	A	SNP	Hom	160.95	7		M01G12.3	M01G12.3	pseudogene	M01G12.3			UPSTREAM: 6470 bases
I	12119976	G	A	SNP	Hom	160.95	7		M01G12.11	M01G12.11	pseudogene	M01G12.11			UPSTREAM: 2857 bases
I	12119976	G	A	SNP	Hom	160.95	7		M01G12.10	M01G12.10	protein_coding	M01G12.10			DOWNSTREAM: 399 bases
I	12119976	G	A	SNP	Hom	160.95	7		M01G12.6	M01G12.6	protein_coding	M01G12.6			INTRON					1500
I	12129576	A	C	SNP	Hom	228.91	9		M01G12.6	M01G12.6	protein_coding	M01G12.6			UPSTREAM: 7303 bases
I	12129576	A	C	SNP	Hom	228.91	9		M01G12.2	M01G12.2	protein_coding	M01G12.2			DOWNSTREAM: 2968 bases
I	12129576	A	C	SNP	Hom	228.91	9		M01G12.1	sri-14	protein_coding	M01G12.1			DOWNSTREAM: 4683 bases
I	12129576	A	C	SNP	Hom	228.91	9		M01G12.4	srw-111	protein_coding	M01G12.4			DOWNSTREAM: 3999 bases
I	12129576	A	C	SNP	Hom	228.91	9		M01G12.3	M01G12.3	pseudogene	M01G12.3			DOWNSTREAM: 620 bases
I	12129576	A	C	SNP	Hom	228.91	9		M01G12.10	M01G12.10	protein_coding	M01G12.10			DOWNSTREAM: 9999 bases
I	12129576	A	C	SNP	Hom	228.91	9		M01G12.5	M01G12.5	protein_coding	M01G12.5			UPSTREAM: 485 bases
I	12132732	T	A	SNP	Hom	301.23	14		M01G12.1	sri-14	protein_coding	M01G12.1			DOWNSTREAM: 1527 bases
I	12132732	T	A	SNP	Hom	301.23	14		M01G12.4	srw-111	protein_coding	M01G12.4			DOWNSTREAM: 7155 bases
I	12132732	T	A	SNP	Hom	301.23	14		M01G12.3	M01G12.3	pseudogene	M01G12.3			DOWNSTREAM: 3776 bases
I	12132732	T	A	SNP	Hom	301.23	14		M01G12.13	sri-13	protein_coding	M01G12.13			UPSTREAM: 7819 bases
I	12132732	T	A	SNP	Hom	301.23	14		M01G12.5	M01G12.5	protein_coding	M01G12.5			DOWNSTREAM: 1360 bases
I	12132732	T	A	SNP	Hom	301.23	14		M01G12.2	M01G12.2	protein_coding	M01G12.2	exon_I_12132544_12132852	4	NON_SYNONYMOUS_CODING	T/S	Acc/Tcc	132	0	582
I	12150660	T	A	SNP	Hom	69.56	3		F15H9.2	sri-15	protein_coding	F15H9.2			DOWNSTREAM: 352 bases
I	12150660	T	A	SNP	Hom	69.56	3		M01G12.13	sri-13	protein_coding	M01G12.13			DOWNSTREAM: 7912 bases
I	12150660	T	A	SNP	Hom	69.56	3		F15H9.t1	F15H9.t1	tRNA	F15H9.t1			DOWNSTREAM: 7687 bases
I	12150660	T	A	SNP	Hom	69.56	3		F15H9.5	F15H9.5	snRNA	F15H9.5			DOWNSTREAM: 5500 bases
I	12150660	T	A	SNP	Hom	69.56	3		F15H9.8	F15H9.8	pseudogene	F15H9.8			DOWNSTREAM: 4868 bases
I	12150660	T	A	SNP	Hom	69.56	3		F15H9.3	sri-17	protein_coding	F15H9.3			DOWNSTREAM: 3692 bases
I	12150660	T	A	SNP	Hom	69.56	3		F15H9.1	F15H9.1	protein_coding	F15H9.1			UPSTREAM: 6482 bases
I	12150660	T	A	SNP	Hom	69.56	3		F15H9.6	F15H9.6	snRNA	F15H9.6			UPSTREAM: 904 bases
I	12150660	T	A	SNP	Hom	69.56	3		F15H9.9	F15H9.9	ncRNA	F15H9.9			DOWNSTREAM: 903 bases
I	12150660	T	A	SNP	Hom	69.56	3		F15H9.7	F15H9.7	pseudogene	F15H9.7			UPSTREAM: 9431 bases
I	12150660	T	A	SNP	Hom	69.56	3		F15H9.4	sri-16	protein_coding	F15H9.4	exon_I_12150568_12150732	1	NON_SYNONYMOUS_CODING	I/F	Att/Ttt	25	0	1068
I	12154984	*	#NAME?	INS	Hom	408.16	15		F15H9.5	F15H9.5	snRNA	F15H9.5			DOWNSTREAM: 9824 bases
I	12154984	*	#NAME?	INS	Hom	408.16	15		F15H9.8	F15H9.8	pseudogene	F15H9.8			DOWNSTREAM: 544 bases
I	12154984	*	#NAME?	INS	Hom	408.16	15		F15H9.3	sri-17	protein_coding	F15H9.3			DOWNSTREAM: 8016 bases
I	12154984	*	#NAME?	INS	Hom	408.16	15		F15H9.1	F15H9.1	protein_coding	F15H9.1			UPSTREAM: 2158 bases
I	12154984	*	#NAME?	INS	Hom	408.16	15		F15H9.6	F15H9.6	snRNA	F15H9.6			UPSTREAM: 5228 bases
I	12154984	*	#NAME?	INS	Hom	408.16	15		F15H9.9	F15H9.9	ncRNA	F15H9.9			DOWNSTREAM: 5227 bases
I	12154984	*	#NAME?	INS	Hom	408.16	15		F15H9.7	F15H9.7	pseudogene	F15H9.7			UPSTREAM: 5107 bases
I	12154984	*	#NAME?	INS	Hom	408.16	15		F15H9.4	sri-16	protein_coding	F15H9.4			UPSTREAM: 4252 bases
I	12154984	*	#NAME?	INS	Hom	408.16	15		R05D7.1	R05D7.1	protein_coding	R05D7.1			DOWNSTREAM: 7405 bases
I	12154984	*	#NAME?	INS	Hom	408.16	15		F15H9.2	sri-15	protein_coding	F15H9.2			UPSTREAM: 660 bases
I	12187622	*	#NAME?	INS	Hom	516.55	20		R05D7.7	R05D7.7	protein_coding	R05D7.7			DOWNSTREAM: 1890 bases
I	12187622	*	#NAME?	INS	Hom	516.55	20		R05D7.4	R05D7.4	protein_coding	R05D7.4			UPSTREAM: 4377 bases
I	12187622	*	#NAME?	INS	Hom	516.55	20		R05D7.5	R05D7.5	protein_coding	R05D7.5			INTRON					996
I	12187622	*	#NAME?	INS	Hom	516.55	20		R05D7.9	R05D7.9	ncRNA	R05D7.9			UPSTREAM: 7637 bases
I	12344914	*	#NAME?	INS	Hom	443	13		T09E11.10	T09E11.10	protein_coding	T09E11.10			DOWNSTREAM: 896 bases
I	12344914	*	#NAME?	INS	Hom	443	13		C47F8.1	C47F8.1	protein_coding	C47F8.1			DOWNSTREAM: 8321 bases
I	12344914	*	#NAME?	INS	Hom	443	13		T09E11.9	T09E11.9	protein_coding	T09E11.9			DOWNSTREAM: 2777 bases
I	12344914	*	#NAME?	INS	Hom	443	13		T09E11.1	glct-1	protein_coding	T09E11.1			DOWNSTREAM: 5684 bases
I	12344914	*	#NAME?	INS	Hom	443	13		T09E11.8	T09E11.8	protein_coding	T09E11.8			UPSTREAM: 5769 bases
I	12344914	*	#NAME?	INS	Hom	443	13		T09E11.2	nhr-217	protein_coding	T09E11.2			DOWNSTREAM: 2097 bases
I	12344914	*	#NAME?	INS	Hom	443	13		T09E11.7	oac-45	protein_coding	T09E11.7			UPSTREAM: 8583 bases
I	12344914	*	#NAME?	INS	Hom	443	13		T09E11.14	T09E11.14	ncRNA	T09E11.14			DOWNSTREAM: 8601 bases
I	12344914	*	#NAME?	INS	Hom	443	13		T09E11.11	T09E11.11	pseudogene	T09E11.11			TRANSCRIPT: T09E11.11					858
I	12388791	*	#NAME?	DEL	Hom	297.64	24		T15D6.8	T15D6.8	protein_coding	T15D6.8			UPSTREAM: 959 bases
I	12388791	*	#NAME?	DEL	Hom	297.64	24		T15D6.2	gly-16	protein_coding	T15D6.2			UPSTREAM: 7768 bases
I	12388791	*	#NAME?	DEL	Hom	297.64	24		T15D6.9	T15D6.9	protein_coding	T15D6.9			UPSTREAM: 3208 bases
I	12388791	*	#NAME?	DEL	Hom	297.64	24		T15D6.5	T15D6.5	protein_coding	T15D6.5			DOWNSTREAM: 5541 bases
I	12388791	*	#NAME?	DEL	Hom	297.64	24		T15D6.10	T15D6.10	protein_coding	T15D6.10			UPSTREAM: 5319 bases
I	12388791	*	#NAME?	DEL	Hom	297.64	24		T15D6.6	nhr-77	protein_coding	T15D6.6			UPSTREAM: 3069 bases
I	12388791	*	#NAME?	DEL	Hom	297.64	24		T15D6.11	T15D6.11	protein_coding	T15D6.11			DOWNSTREAM: 7843 bases
I	12388791	*	#NAME?	DEL	Hom	297.64	24		T15D6.7	glct-3	protein_coding	T15D6.7			DOWNSTREAM: 9 bases
I	12736809	*	#NAME?	INS	Hom	788.1	25		T06G6.14	T06G6.14	ncRNA	T06G6.14			DOWNSTREAM: 8924 bases
I	12736809	*	#NAME?	INS	Hom	788.1	25		T06G6.13	T06G6.13	ncRNA	T06G6.13			UPSTREAM: 8890 bases
I	12736809	*	#NAME?	INS	Hom	788.1	25		W02A11.3	toe-4	protein_coding	W02A11.3			UPSTREAM: 1268 bases
I	12736809	*	#NAME?	INS	Hom	788.1	25		T06G6.15	T06G6.15	ncRNA	T06G6.15			UPSTREAM: 8668 bases
I	12736809	*	#NAME?	INS	Hom	788.1	25		T06G6.9	pfd-3	protein_coding	T06G6.9			DOWNSTREAM: 6948 bases
I	12736809	*	#NAME?	INS	Hom	788.1	25		W02A11.4	uba-2	protein_coding	W02A11.4			UPSTREAM: 4786 bases
I	12736809	*	#NAME?	INS	Hom	788.1	25		W02A11.t1	W02A11.t1	pseudogene	W02A11.t1			UPSTREAM: 5090 bases
I	12736809	*	#NAME?	INS	Hom	788.1	25		W02A11.1	W02A11.1	protein_coding	W02A11.1			UPSTREAM: 4092 bases
I	12736809	*	#NAME?	INS	Hom	788.1	25		W02A11.2	vps-25	protein_coding	W02A11.2.1			INTRON					552
I	12736809	*	#NAME?	INS	Hom	788.1	25		W02A11.2	vps-25	protein_coding	W02A11.2.2			UPSTREAM: 86 bases
I	12865216	G	A	SNP	Hom	473.12	15		Y18D10A.23	Y18D10A.23	protein_coding	Y18D10A.23			DOWNSTREAM: 1844 bases
I	12865216	G	A	SNP	Hom	473.12	15		Y18D10A.9	Y18D10A.9	protein_coding	Y18D10A.9			UPSTREAM: 6954 bases
I	12865216	G	A	SNP	Hom	473.12	15		Y18D10A.10	clec-104	protein_coding	Y18D10A.10			DOWNSTREAM: 3933 bases
I	12865216	G	A	SNP	Hom	473.12	15		Y18D10A.11	Y18D10A.11	protein_coding	Y18D10A.11			UPSTREAM: 1694 bases
I	12865216	G	A	SNP	Hom	473.12	15		Y18D10A.12	clec-106	protein_coding	Y18D10A.12			DOWNSTREAM: 894 bases
I	12865216	G	A	SNP	Hom	473.12	15		Y18D10A.24	clec-105	protein_coding	Y18D10A.24			INTRON					600
I	12871731	T	C	SNP	Hom	1215.19	32		Y18D10A.11	Y18D10A.11	protein_coding	Y18D10A.11			UPSTREAM: 8209 bases
I	12871731	T	C	SNP	Hom	1215.19	32		Y18D10A.24	clec-105	protein_coding	Y18D10A.24			UPSTREAM: 6173 bases
[truncated: 25,283 more rows]

## Sheet: LSC463 rab-10(lst463)
# SnpEff version 2.1a (build 2012-04-20), by Pablo Cingolani
# Command line: SnpEff eff -c /galaxy/home/g2main/galaxy_main/tool-data/snpeff/snpEff.config -i vcf -o txt -upDownStreamLen 10000 -no None -stats /galaxy/main_pool/pool1/tmp/job_working_directory/005/076/5076079/galaxy_dataset_5798269.dat WS220.64 /galaxy/main_pool/pool1/files/005/798/dataset_5798262.dat
# Chromo	Position	Reference	Change	Change_type	Homozygous	Quality	Coverage	Warnings	Gene_ID	Gene_name	Bio_type	Trancript_ID	Exon_ID	Exon_Rank	Effect	old_AA/new_AA	Old_codon/New_codon	Codon_Num(CDS)	Codon_Degeneracy	CDS_size	Codons_around	AAs_around	Custom_interval_ID
I	275139	G	A	SNP	Hom	710.85	22		C53D5.8	21ur-15400	ncRNA	C53D5.8			UPSTREAM: 2516 bases
I	275139	G	A	SNP	Hom	710.85	22		C53D5.7	21ur-13405	ncRNA	C53D5.7			UPSTREAM: 2512 bases
I	275139	G	A	SNP	Hom	710.85	22		C53D5.2	C53D5.2	protein_coding	C53D5.2			UPSTREAM: 8361 bases
I	275139	G	A	SNP	Hom	710.85	22		C53D5.3	C53D5.3	protein_coding	C53D5.3			UPSTREAM: 4981 bases
I	288368	*	#NAME?	DEL	Hom	40.67	7		C53D5.3	C53D5.3	protein_coding	C53D5.3			DOWNSTREAM: 7923 bases
I	288368	*	#NAME?	DEL	Hom	40.67	7		C53D5.1	C53D5.1	protein_coding	C53D5.1a			UPSTREAM: 2848 bases
I	288368	*	#NAME?	DEL	Hom	40.67	7		C53D5.1	C53D5.1	protein_coding	C53D5.1c.1			UPSTREAM: 2848 bases
I	288368	*	#NAME?	DEL	Hom	40.67	7		C53D5.1	C53D5.1	protein_coding	C53D5.1b			UPSTREAM: 6996 bases
I	288368	*	#NAME?	DEL	Hom	40.67	7		C53D5.4	ztf-3	protein_coding	C53D5.4			INTRON					1011
I	288368	*	#NAME?	DEL	Hom	40.67	7		C53D5.2	C53D5.2	protein_coding	C53D5.2			DOWNSTREAM: 2215 bases
I	318215	*	#NAME?	INS	Hom	132.25	5		Y48G1A.5	xpo-2	protein_coding	Y48G1A.5			DOWNSTREAM: 328 bases
I	318215	*	#NAME?	INS	Hom	132.25	5		C53D5.5	C53D5.5	protein_coding	C53D5.5.2			UPSTREAM: 7412 bases
I	318215	*	#NAME?	INS	Hom	132.25	5		C53D5.5	C53D5.5	protein_coding	C53D5.5.1			UPSTREAM: 7327 bases
I	318215	*	#NAME?	INS	Hom	132.25	5		Y48G1A.4	Y48G1A.4	protein_coding	Y48G1A.4			UPSTREAM: 5646 bases
I	318215	*	#NAME?	INS	Hom	132.25	5		C53D5.6	imb-3	protein_coding	C53D5.6.2			UPSTREAM: 3225 bases
I	318215	*	#NAME?	INS	Hom	132.25	5		C53D5.6	imb-3	protein_coding	C53D5.6.1			UPSTREAM: 3223 bases
I	337951	*	#NAME?	DEL	Hom	642.07	19		Y48G1A.4	Y48G1A.4	protein_coding	Y48G1A.4			DOWNSTREAM: 6960 bases
I	337951	*	#NAME?	DEL	Hom	642.07	19		Y48G1A.6	mbtr-1	protein_coding	Y48G1A.6b			DOWNSTREAM: 5167 bases
I	337951	*	#NAME?	DEL	Hom	642.07	19		Y48G1A.6	mbtr-1	protein_coding	Y48G1A.6a			DOWNSTREAM: 5593 bases
I	337951	*	#NAME?	DEL	Hom	642.07	19		Y48G1A.3	Y48G1A.3	protein_coding	Y48G1A.3			DOWNSTREAM: 106 bases
I	337951	*	#NAME?	DEL	Hom	642.07	19		Y48G1A.2	Y48G1A.2	protein_coding	Y48G1A.2.2			UPSTREAM: 9514 bases
I	337951	*	#NAME?	DEL	Hom	642.07	19		Y48G1A.2	Y48G1A.2	protein_coding	Y48G1A.2.1			UPSTREAM: 9521 bases
I	341300	*	#NAME?	DEL	Hom	1139.57	35		Y48G1A.6	mbtr-1	protein_coding	Y48G1A.6b			DOWNSTREAM: 1818 bases
I	341300	*	#NAME?	DEL	Hom	1139.57	35		Y48G1A.6	mbtr-1	protein_coding	Y48G1A.6a			DOWNSTREAM: 2244 bases
I	341300	*	#NAME?	DEL	Hom	1139.57	35		Y48G1A.3	Y48G1A.3	protein_coding	Y48G1A.3			DOWNSTREAM: 3455 bases
I	341300	*	#NAME?	DEL	Hom	1139.57	35		Y48G1A.1	Y48G1A.1	protein_coding	Y48G1A.1			UPSTREAM: 7238 bases
I	341300	*	#NAME?	DEL	Hom	1139.57	35		Y48G1A.2	Y48G1A.2	protein_coding	Y48G1A.2.2			UPSTREAM: 6165 bases
I	341300	*	#NAME?	DEL	Hom	1139.57	35		Y48G1A.2	Y48G1A.2	protein_coding	Y48G1A.2.1			UPSTREAM: 6172 bases
I	361325	C	A	SNP	Hom	1146.69	32		R119.7	rnp-8	protein_coding	R119.7			UPSTREAM: 3197 bases
I	361325	C	A	SNP	Hom	1146.69	32		Y48G1A.1	Y48G1A.1	protein_coding	Y48G1A.1			DOWNSTREAM: 4090 bases
I	361325	C	A	SNP	Hom	1146.69	32		R119.1	R119.1	protein_coding	R119.1	exon_I_361252_361587	4	NON_SYNONYMOUS_CODING	K/N	aaG/aaT	329	1	2193
I	361325	C	A	SNP	Hom	1146.69	32		R119.2	R119.2	protein_coding	R119.2			DOWNSTREAM: 7048 bases
I	369897	T	C	SNP	Hom	292.34	9		R119.3	R119.3	protein_coding	R119.3.1			DOWNSTREAM: 3453 bases
I	369897	T	C	SNP	Hom	292.34	9		R119.3	R119.3	protein_coding	R119.3.2			DOWNSTREAM: 3677 bases
I	369897	T	C	SNP	Hom	292.34	9		R119.1	R119.1	protein_coding	R119.1			UPSTREAM: 5993 bases
I	369897	T	C	SNP	Hom	292.34	9		R119.4	pqn-59	protein_coding	R119.4.1			DOWNSTREAM: 7581 bases
I	369897	T	C	SNP	Hom	292.34	9		R119.2	R119.2	protein_coding	R119.2			INTRON					1089
I	369897	T	C	SNP	Hom	292.34	9		R119.7	rnp-8	protein_coding	R119.7			DOWNSTREAM: 1386 bases
I	369897	T	C	SNP	Hom	292.34	9		R119.4	pqn-59	protein_coding	R119.4.2			DOWNSTREAM: 9350 bases
I	438153	*	-C	DEL	Hom	53.18	11		C07F11.1	tol-1	protein_coding	C07F11.1			UPSTREAM: 5849 bases
I	708783	G	T	SNP	Hom	358.98	12		Y18H1A.3	Y18H1A.3	protein_coding	Y18H1A.3			INTRON					3777
I	708783	G	T	SNP	Hom	358.98	12		Y18H1A.7	Y18H1A.7	protein_coding	Y18H1A.7			DOWNSTREAM: 9159 bases
I	714648	G	C	SNP	Hom	230.15	8		Y18H1A.3	Y18H1A.3	protein_coding	Y18H1A.3			INTRON					3777
I	714648	G	C	SNP	Hom	230.15	8		Y18H1A.6	pif-1	protein_coding	Y18H1A.6			UPSTREAM: 5366 bases
I	714648	G	C	SNP	Hom	230.15	8		Y18H1A.7	Y18H1A.7	protein_coding	Y18H1A.7			DOWNSTREAM: 3294 bases
I	714649	C	G	SNP	Hom	227.12	8		Y18H1A.3	Y18H1A.3	protein_coding	Y18H1A.3			INTRON					3777
I	714649	C	G	SNP	Hom	227.12	8		Y18H1A.6	pif-1	protein_coding	Y18H1A.6			UPSTREAM: 5365 bases
I	714649	C	G	SNP	Hom	227.12	8		Y18H1A.7	Y18H1A.7	protein_coding	Y18H1A.7			DOWNSTREAM: 3293 bases
I	774907	*	#NAME?	INS	Hom	1089.98	24		T06A4.3	T06A4.3	protein_coding	T06A4.3b			DOWNSTREAM: 5987 bases
I	774907	*	#NAME?	INS	Hom	1089.98	24		T06A4.6	T06A4.6	ncRNA	T06A4.6			DOWNSTREAM: 4253 bases
I	774907	*	#NAME?	INS	Hom	1089.98	24		T06A4.3	T06A4.3	protein_coding	T06A4.3a			DOWNSTREAM: 4184 bases
I	774907	*	#NAME?	INS	Hom	1089.98	24		T06A4.1	T06A4.1	protein_coding	T06A4.1b			INTRON					1821
I	774907	*	#NAME?	INS	Hom	1089.98	24		T06A4.1	T06A4.1	protein_coding	T06A4.1a			INTRON					1740
I	774907	*	#NAME?	INS	Hom	1089.98	24		T06A4.4	T06A4.4	ncRNA	T06A4.4			UPSTREAM: 320 bases
I	774907	*	#NAME?	INS	Hom	1089.98	24		T06A4.5	T06A4.5	ncRNA	T06A4.5			DOWNSTREAM: 319 bases
I	968803	G	C	SNP	Hom	1206.74	34		F54A5.3	shc-1	protein_coding	F54A5.3a			DOWNSTREAM: 303 bases
I	968803	G	C	SNP	Hom	1206.74	34		F54A5.3	shc-1	protein_coding	F54A5.3c			DOWNSTREAM: 2906 bases
I	968803	G	C	SNP	Hom	1206.74	34		F54A5.3	shc-1	protein_coding	F54A5.3d			DOWNSTREAM: 2914 bases
I	968803	G	C	SNP	Hom	1206.74	34		F54A5.3	shc-1	protein_coding	F54A5.3b			DOWNSTREAM: 3099 bases
I	968803	G	C	SNP	Hom	1206.74	34		F54A5.2	cutl-20	protein_coding	F54A5.2			INTRON					1083
I	1100873	T	G	SNP	Hom	74.57	4		R06A10.6	21ur-15525	ncRNA	R06A10.6			UPSTREAM: 7713 bases
I	1100873	T	G	SNP	Hom	74.57	4		R06A10.4	R06A10.4	protein_coding	R06A10.4			UPSTREAM: 5074 bases
I	1100873	T	G	SNP	Hom	74.57	4		ZK993.2	ZK993.2	protein_coding	ZK993.2			UPSTREAM: 6708 bases
I	1225885	*	+C	INS	Hom	1023.6	24		Y48G8AL.1	Y48G8AL.1	protein_coding	Y48G8AL.1.1			INTRON					3060
I	1225885	*	+C	INS	Hom	1023.6	24		Y48G8AL.1	Y48G8AL.1	protein_coding	Y48G8AL.1.2			INTRON					3060
I	1225885	*	+C	INS	Hom	1023.6	24		Y48G8AL.16	Y48G8AL.16	protein_coding	Y48G8AL.16			UPSTREAM: 8608 bases
I	1225885	*	+C	INS	Hom	1023.6	24		Y48G8AL.12	Y48G8AL.12	protein_coding	Y48G8AL.12			UPSTREAM: 6900 bases
I	1225885	*	+C	INS	Hom	1023.6	24		Y48G8AL.13	Y48G8AL.13	protein_coding	Y48G8AL.13.3			INTRON					837
I	1225885	*	+C	INS	Hom	1023.6	24		Y48G8AL.13	Y48G8AL.13	protein_coding	Y48G8AL.13.4			INTRON					837
I	1225885	*	+C	INS	Hom	1023.6	24		Y48G8AL.13	Y48G8AL.13	protein_coding	Y48G8AL.13.1			INTRON					837
I	1225885	*	+C	INS	Hom	1023.6	24		Y48G8AL.13	Y48G8AL.13	protein_coding	Y48G8AL.13.2			INTRON					837
I	1259238	G	A	SNP	Hom	738.6	22		Y48G8AL.19	Y48G8AL.19	ncRNA	Y48G8AL.19			UPSTREAM: 7914 bases
I	1259238	G	A	SNP	Hom	738.6	22		Y48G8AL.1	Y48G8AL.1	protein_coding	Y48G8AL.1.2			DOWNSTREAM: 4737 bases
I	1259238	G	A	SNP	Hom	738.6	22		Y48G8AL.1	Y48G8AL.1	protein_coding	Y48G8AL.1.1			DOWNSTREAM: 4538 bases
I	1259238	G	A	SNP	Hom	738.6	22		Y48G8AL.15	Y48G8AL.15	protein_coding	Y48G8AL.15			DOWNSTREAM: 640 bases
I	1259238	G	A	SNP	Hom	738.6	22		Y48G8AR.1	grh-1	protein_coding	Y48G8AR.1			DOWNSTREAM: 253 bases
I	1302564	G	T	SNP	Hom	82.75	4		K12C11.8	K12C11.8	ncRNA	K12C11.8			DOWNSTREAM: 4918 bases
I	1302564	G	T	SNP	Hom	82.75	4		K12C11.4	dapk-1	protein_coding	K12C11.4			UPSTREAM: 3013 bases
I	1335730	A	C	SNP	Hom	318.11	18		K12C11.6	K12C11.6	protein_coding	K12C11.6			UPSTREAM: 1292 bases
I	1335730	A	C	SNP	Hom	318.11	18		K12C11.4	dapk-1	protein_coding	K12C11.4			DOWNSTREAM: 7283 bases
I	1335730	A	C	SNP	Hom	318.11	18		K12C11.7	K12C11.7	protein_coding	K12C11.7			UPSTREAM: 3057 bases
I	1335730	A	C	SNP	Hom	318.11	18		K12C11.2	smo-1	protein_coding	K12C11.2			UPSTREAM: 4950 bases
I	1335730	A	C	SNP	Hom	318.11	18		K12C11.1	K12C11.1	protein_coding	K12C11.1.1			DOWNSTREAM: 5013 bases
I	1335730	A	C	SNP	Hom	318.11	18		K12C11.5	K12C11.5	protein_coding	K12C11.5			DOWNSTREAM: 1650 bases
I	1335730	A	C	SNP	Hom	318.11	18		K12C11.3	K12C11.3	protein_coding	K12C11.3a			INTRON					402
I	1335730	A	C	SNP	Hom	318.11	18		K12C11.3	K12C11.3	protein_coding	K12C11.3b			INTRON					213
I	1376721	*	#NAME?	DEL	Hom	410.89	11		Y92H12BL.5	Y92H12BL.5	protein_coding	Y92H12BL.5			DOWNSTREAM: 836 bases
I	1376721	*	#NAME?	DEL	Hom	410.89	11		Y92H12BM.1	Y92H12BM.1	protein_coding	Y92H12BM.1			DOWNSTREAM: 9538 bases
I	1376721	*	#NAME?	DEL	Hom	410.89	11		Y92H12BL.4	Y92H12BL.4	protein_coding	Y92H12BL.4			DOWNSTREAM: 223 bases
I	1376721	*	#NAME?	DEL	Hom	410.89	11		Y92H12BL.2	Y92H12BL.2	protein_coding	Y92H12BL.2			UPSTREAM: 2110 bases
I	1388451	*	#NAME?	DEL	Hom	122.54	5		Y92H12BL.2	Y92H12BL.2	protein_coding	Y92H12BL.2			DOWNSTREAM: 9345 bases
I	1388451	*	#NAME?	DEL	Hom	122.54	5		Y92H12BR.7	Y92H12BR.7	protein_coding	Y92H12BR.7			UPSTREAM: 6120 bases
I	1388451	*	#NAME?	DEL	Hom	122.54	5		Y92H12BL.4	Y92H12BL.4	protein_coding	Y92H12BL.4			UPSTREAM: 3392 bases
I	1388451	*	#NAME?	DEL	Hom	122.54	5		Y92H12BM.1	Y92H12BM.1	protein_coding	Y92H12BM.1			INTRON					687
I	1388458	T	G	SNP	Hom	130.84	5		Y92H12BL.2	Y92H12BL.2	protein_coding	Y92H12BL.2			DOWNSTREAM: 9352 bases
I	1388458	T	G	SNP	Hom	130.84	5		Y92H12BR.7	Y92H12BR.7	protein_coding	Y92H12BR.7			UPSTREAM: 6113 bases
I	1388458	T	G	SNP	Hom	130.84	5		Y92H12BL.4	Y92H12BL.4	protein_coding	Y92H12BL.4			UPSTREAM: 3399 bases
I	1388458	T	G	SNP	Hom	130.84	5		Y92H12BM.1	Y92H12BM.1	protein_coding	Y92H12BM.1			INTRON					687
I	1388460	C	T	SNP	Hom	144.35	5		Y92H12BL.2	Y92H12BL.2	protein_coding	Y92H12BL.2			DOWNSTREAM: 9354 bases
I	1388460	C	T	SNP	Hom	144.35	5		Y92H12BR.7	Y92H12BR.7	protein_coding	Y92H12BR.7			UPSTREAM: 6111 bases
I	1388460	C	T	SNP	Hom	144.35	5		Y92H12BL.4	Y92H12BL.4	protein_coding	Y92H12BL.4			UPSTREAM: 3401 bases
I	1388460	C	T	SNP	Hom	144.35	5		Y92H12BM.1	Y92H12BM.1	protein_coding	Y92H12BM.1			INTRON					687
I	1388461	A	T	SNP	Hom	106.08	4		Y92H12BL.2	Y92H12BL.2	protein_coding	Y92H12BL.2			DOWNSTREAM: 9355 bases
I	1388461	A	T	SNP	Hom	106.08	4		Y92H12BR.7	Y92H12BR.7	protein_coding	Y92H12BR.7			UPSTREAM: 6110 bases
I	1388461	A	T	SNP	Hom	106.08	4		Y92H12BL.4	Y92H12BL.4	protein_coding	Y92H12BL.4			UPSTREAM: 3402 bases
I	1388461	A	T	SNP	Hom	106.08	4		Y92H12BM.1	Y92H12BM.1	protein_coding	Y92H12BM.1			INTRON					687
I	1435708	*	#NAME?	DEL	Hom	221.04	24		F37F2.2	F37F2.2	protein_coding	F37F2.2.1			DOWNSTREAM: 5960 bases
I	1435708	*	#NAME?	DEL	Hom	221.04	24		Y92H12BR.4	Y92H12BR.4	protein_coding	Y92H12BR.4			UPSTREAM: 1855 bases
I	1435708	*	#NAME?	DEL	Hom	221.04	24		Y92H12BR.8	Y92H12BR.8	protein_coding	Y92H12BR.8			UPSTREAM: 573 bases
I	1441967	*	#NAME?	INS	Hom	256.71	10		Y92H12BR.4	Y92H12BR.4	protein_coding	Y92H12BR.4			UPSTREAM: 8114 bases
I	1441967	*	#NAME?	INS	Hom	256.71	10		F47G6.4	spe-15	protein_coding	F47G6.4			UPSTREAM: 4701 bases
I	1441967	*	#NAME?	INS	Hom	256.71	10		F47G6.6	F47G6.6	ncRNA	F47G6.6			DOWNSTREAM: 5170 bases
I	1441967	*	#NAME?	INS	Hom	256.71	10		F47G6.t1	F47G6.t1	tRNA	F47G6.t1			UPSTREAM: 5173 bases
I	1441967	*	#NAME?	INS	Hom	256.71	10		F37F2.3	gst-25	protein_coding	F37F2.3			DOWNSTREAM: 9157 bases
I	1441967	*	#NAME?	INS	Hom	256.71	10		Y92H12BR.8	Y92H12BR.8	protein_coding	Y92H12BR.8			DOWNSTREAM: 651 bases
I	1441967	*	#NAME?	INS	Hom	256.71	10		F37F2.2	F37F2.2	protein_coding	F37F2.2.1			INTRON					483
I	1521709	G	A	SNP	Hom	78.6	12		Y92H12A.4	Y92H12A.4	protein_coding	Y92H12A.4			INTRON					2349
I	1521709	G	A	SNP	Hom	78.6	12		Y92H12A.3	Y92H12A.3	protein_coding	Y92H12A.3			UPSTREAM: 8182 bases
I	1521709	G	A	SNP	Hom	78.6	12		Y92H12A.5	Y92H12A.5	protein_coding	Y92H12A.5			UPSTREAM: 7298 bases
I	1696290	*	#NAME?	INS	Hom	220.78	10		Y71G12B.15	ubc-3	protein_coding	Y71G12B.15.1			UPSTREAM: 1806 bases
I	1696290	*	#NAME?	INS	Hom	220.78	10		Y71G12B.15	ubc-3	protein_coding	Y71G12B.15.2			UPSTREAM: 2061 bases
I	1696290	*	#NAME?	INS	Hom	220.78	10		Y71G12B.14	lsm-6	protein_coding	Y71G12B.14			UPSTREAM: 5070 bases
I	1696290	*	#NAME?	INS	Hom	220.78	10		Y71G12B.31	Y71G12B.31	protein_coding	Y71G12B.31			UPSTREAM: 4677 bases
I	1696290	*	#NAME?	INS	Hom	220.78	10		Y71G12B.37	Y71G12B.37	ncRNA	Y71G12B.37			DOWNSTREAM: 4643 bases
I	1696290	*	#NAME?	INS	Hom	220.78	10		Y71G12B.13	Y71G12B.13	protein_coding	Y71G12B.13			UPSTREAM: 5835 bases
I	1748224	*	#NAME?	INS	Hom	778.17	30		Y71G12B.36	Y71G12B.36	ncRNA	Y71G12B.36			UPSTREAM: 9498 bases
I	1748224	*	#NAME?	INS	Hom	778.17	30		Y71G12B.9	lin-65	protein_coding	Y71G12B.9a			UPSTREAM: 7107 bases
I	1748224	*	#NAME?	INS	Hom	778.17	30		Y71G12B.9	lin-65	protein_coding	Y71G12B.9b			UPSTREAM: 7107 bases
I	1748224	*	#NAME?	INS	Hom	778.17	30		Y71G12B.24	mppa-1	protein_coding	Y71G12B.24			INTRON					1434
I	1748224	*	#NAME?	INS	Hom	778.17	30		Y71G12B.11	Y71G12B.11	protein_coding	Y71G12B.11a			DOWNSTREAM: 7304 bases
I	1748224	*	#NAME?	INS	Hom	778.17	30		Y71G12B.10	Y71G12B.10	protein_coding	Y71G12B.10			UPSTREAM: 3259 bases
I	1753325	*	#NAME?	DEL	Hom	235.03	15		Y71G12B.9	lin-65	protein_coding	Y71G12B.9a			UPSTREAM: 2006 bases
I	1753325	*	#NAME?	DEL	Hom	235.03	15		Y71G12B.9	lin-65	protein_coding	Y71G12B.9b			UPSTREAM: 2006 bases
I	1753325	*	#NAME?	DEL	Hom	235.03	15		Y71G12B.24	mppa-1	protein_coding	Y71G12B.24			UPSTREAM: 2268 bases
I	1753325	*	#NAME?	DEL	Hom	235.03	15		Y71G12B.10	Y71G12B.10	protein_coding	Y71G12B.10			INTRON					957
I	1880827	G	A	SNP	Hom	349.99	11		M01D7.2	scm-1	protein_coding	M01D7.2			UPSTREAM: 8519 bases
I	1880827	G	A	SNP	Hom	349.99	11		Y71G12A.3	tub-2	protein_coding	Y71G12A.3			INTRON					2610
I	1880827	G	A	SNP	Hom	349.99	11		Y71G12A.4	Y71G12A.4	protein_coding	Y71G12A.4			DOWNSTREAM: 4380 bases
I	1883170	G	A	SNP	Hom	1246.35	39		Y71G12A.3	tub-2	protein_coding	Y71G12A.3			INTRON					2610
I	1883170	G	A	SNP	Hom	1246.35	39		Y71G12A.4	Y71G12A.4	protein_coding	Y71G12A.4			DOWNSTREAM: 2037 bases
I	1957152	*	#NAME?	DEL	Hom	250.3	13		Y51F10.10	Y51F10.10	protein_coding	Y51F10.10			INTRON					1014
I	1957152	*	#NAME?	DEL	Hom	250.3	13		Y51F10.11	Y51F10.11	protein_coding	Y51F10.11			UPSTREAM: 4466 bases
I	2033987	*	#NAME?	INS	Hom	395.27	12		Y20F4.2	Y20F4.2	protein_coding	Y20F4.2			DOWNSTREAM: 36 bases
I	2033987	*	#NAME?	INS	Hom	395.27	12		Y20F4.4	Y20F4.4	protein_coding	Y20F4.4			DOWNSTREAM: 340 bases
I	2189933	G	A	SNP	Hom	1602.42	44		W03F11.6	afd-1	protein_coding	W03F11.6d			INTRON					3555
I	2189933	G	A	SNP	Hom	1602.42	44		W03F11.6	afd-1	protein_coding	W03F11.6a			INTRON					4977
I	2189933	G	A	SNP	Hom	1602.42	44		W03F11.6	afd-1	protein_coding	W03F11.6c			INTRON					4260
I	2189933	G	A	SNP	Hom	1602.42	44		W03F11.6	afd-1	protein_coding	W03F11.6b			UPSTREAM: 8048 bases
I	2379644	C	T	SNP	Hom	492.64	14		Y39G10AR.27	Y39G10AR.27	ncRNA	Y39G10AR.27			UPSTREAM: 8784 bases
I	2379644	C	T	SNP	Hom	492.64	14		Y39G10AR.18	Y39G10AR.18	protein_coding	Y39G10AR.18a.2			DOWNSTREAM: 3310 bases
I	2379644	C	T	SNP	Hom	492.64	14		Y39G10AR.18	Y39G10AR.18	protein_coding	Y39G10AR.18a.1			DOWNSTREAM: 3323 bases
I	2379644	C	T	SNP	Hom	492.64	14		Y39G10AR.3	nekl-1	protein_coding	Y39G10AR.3			DOWNSTREAM: 6678 bases
I	2379644	C	T	SNP	Hom	492.64	14		Y39G10AR.18	Y39G10AR.18	protein_coding	Y39G10AR.18b			DOWNSTREAM: 4949 bases
I	2379644	C	T	SNP	Hom	492.64	14		Y39G10AR.17	sydn-1	protein_coding	Y39G10AR.17	exon_I_2379561_2379707	2	NON_SYNONYMOUS_CODING	M/I	atG/atA	301	0	1737
I	2579330	A	T	SNP	Hom	782.11	21		C55C2.1	scrt-1	protein_coding	C55C2.1			DOWNSTREAM: 8582 bases
I	2579330	A	T	SNP	Hom	782.11	21		K07A3.1	fbp-1	protein_coding	K07A3.1.1			DOWNSTREAM: 1607 bases
I	2579330	A	T	SNP	Hom	782.11	21		K07A3.1	fbp-1	protein_coding	K07A3.1.3			DOWNSTREAM: 1687 bases
I	2579330	A	T	SNP	Hom	782.11	21		K07A3.1	fbp-1	protein_coding	K07A3.1.2			DOWNSTREAM: 1875 bases
I	2579330	A	T	SNP	Hom	782.11	21		C55C2.5	aat-5	protein_coding	C55C2.5c.1			UPSTREAM: 3306 bases
I	2579330	A	T	SNP	Hom	782.11	21		K07A3.2	ptr-12	protein_coding	K07A3.2a			DOWNSTREAM: 8213 bases
I	2579330	A	T	SNP	Hom	782.11	21		K07A3.2	ptr-12	protein_coding	K07A3.2b			DOWNSTREAM: 8368 bases
I	2579330	A	T	SNP	Hom	782.11	21		C55C2.5	aat-5	protein_coding	C55C2.5b			UPSTREAM: 3308 bases
I	2579330	A	T	SNP	Hom	782.11	21		C55C2.5	aat-5	protein_coding	C55C2.5a			UPSTREAM: 3308 bases
I	2579330	A	T	SNP	Hom	782.11	21		C55C2.5	aat-5	protein_coding	C55C2.5c.2			UPSTREAM: 3308 bases
I	2713230	A	T	SNP	Hom	794.24	25		Y71F9B.16	dnj-30	protein_coding	Y71F9B.16			DOWNSTREAM: 4798 bases
I	2713230	A	T	SNP	Hom	794.24	25		Y71F9B.6	Y71F9B.6	protein_coding	Y71F9B.6			DOWNSTREAM: 9291 bases
I	2713230	A	T	SNP	Hom	794.24	25		Y71F9B.21	Y71F9B.21	ncRNA	Y71F9B.21			UPSTREAM: 9770 bases
I	2713230	A	T	SNP	Hom	794.24	25		Y71F9B.5	lin-17	protein_coding	Y71F9B.5b.3			INTRON					1671
I	2713230	A	T	SNP	Hom	794.24	25		Y71F9B.5	lin-17	protein_coding	Y71F9B.5b.1			INTRON					1671
I	2713230	A	T	SNP	Hom	794.24	25		Y71F9B.5	lin-17	protein_coding	Y71F9B.5b.2			INTRON					1671
I	2713230	A	T	SNP	Hom	794.24	25		Y71F9B.5	lin-17	protein_coding	Y71F9B.5a			INTRON					1677
I	2777374	C	G	SNP	Hom	603.42	19		Y71F9B.14	Y71F9B.14	protein_coding	Y71F9B.14			DOWNSTREAM: 3478 bases
I	2777374	C	G	SNP	Hom	603.42	19		Y71F9B.15	Y71F9B.15	protein_coding	Y71F9B.15			DOWNSTREAM: 4077 bases
I	2777374	C	G	SNP	Hom	603.42	19		W03D8.9	W03D8.9	protein_coding	W03D8.9.1			DOWNSTREAM: 7245 bases
I	2777374	C	G	SNP	Hom	603.42	19		W03D8.9	W03D8.9	protein_coding	W03D8.9.2			DOWNSTREAM: 7257 bases
I	2777374	C	G	SNP	Hom	603.42	19		Y71F9B.1	Y71F9B.1	protein_coding	Y71F9B.1			DOWNSTREAM: 1950 bases
I	2777374	C	G	SNP	Hom	603.42	19		W03D8.10	W03D8.10	protein_coding	W03D8.10			UPSTREAM: 8763 bases
I	2777374	C	G	SNP	Hom	603.42	19		Y71F9B.10	sop-3	protein_coding	Y71F9B.10b			UPSTREAM: 1275 bases
I	2777374	C	G	SNP	Hom	603.42	19		Y71F9B.10	sop-3	protein_coding	Y71F9B.10a.2			UPSTREAM: 1275 bases
I	2777374	C	G	SNP	Hom	603.42	19		Y71F9B.10	sop-3	protein_coding	Y71F9B.10a.1			UPSTREAM: 1269 bases
I	2777374	C	G	SNP	Hom	603.42	19		Y71F9B.13	Y71F9B.13	protein_coding	Y71F9B.13a	exon_I_2777150_2777451	2	SYNONYMOUS_CODING	A/A	gcG/gcC	70	3	663
I	2777374	C	G	SNP	Hom	603.42	19		Y71F9B.13	Y71F9B.13	protein_coding	Y71F9B.13b	exon_I_2777150_2777451	2	SYNONYMOUS_CODING	A/A	gcG/gcC	42	3	579
I	2777374	C	G	SNP	Hom	603.42	19		Y71F9B.13	Y71F9B.13	protein_coding	Y71F9B.13c	exon_I_2777150_2777451	2	UTR_5_PRIME: 166 bases from TSS
I	2889895	A	G	SNP	Hom	735.43	21		Y71F9AL.14	dnc-5	protein_coding	Y71F9AL.14.2			UPSTREAM: 6453 bases
I	2889895	A	G	SNP	Hom	735.43	21		Y71F9AL.14	dnc-5	protein_coding	Y71F9AL.14.1			UPSTREAM: 6439 bases
I	2889895	A	G	SNP	Hom	735.43	21		Y71F9AL.16	arx-1	protein_coding	Y71F9AL.16			INTRON					1278
I	2889895	A	G	SNP	Hom	735.43	21		Y71F9AL.17	Y71F9AL.17	protein_coding	Y71F9AL.17			DOWNSTREAM: 5435 bases
I	2889895	A	G	SNP	Hom	735.43	21		Y71F9AL.7	Y71F9AL.7	protein_coding	Y71F9AL.7			DOWNSTREAM: 459 bases
I	2889895	A	G	SNP	Hom	735.43	21		Y71F9AL.6	Y71F9AL.6	protein_coding	Y71F9AL.6			UPSTREAM: 553 bases
I	2889895	A	G	SNP	Hom	735.43	21		Y71F9AL.8	Y71F9AL.8	protein_coding	Y71F9AL.8			DOWNSTREAM: 8957 bases
I	2905528	*	#NAME?	DEL	Hom	865.82	22		Y71F9AL.18	pme-1	protein_coding	Y71F9AL.18.1			DOWNSTREAM: 2196 bases
I	2905528	*	#NAME?	DEL	Hom	865.82	22		Y71F9AL.18	pme-1	protein_coding	Y71F9AL.18.2			DOWNSTREAM: 2196 bases
I	2905528	*	#NAME?	DEL	Hom	865.82	22		Y71F9AL.17	Y71F9AL.17	protein_coding	Y71F9AL.17			UPSTREAM: 4666 bases
I	2905528	*	#NAME?	DEL	Hom	865.82	22		Y71F9AL.5	gst-43	protein_coding	Y71F9AL.5			DOWNSTREAM: 2521 bases
I	2905528	*	#NAME?	DEL	Hom	865.82	22		Y71F9AL.4	Y71F9AL.4	protein_coding	Y71F9AL.4	exon_I_2905408_2905700	6	FRAME_SHIFT: Y71F9AL.4					1674
I	2905528	*	#NAME?	DEL	Hom	865.82	22		Y71F9AL.2	Y71F9AL.2	protein_coding	Y71F9AL.2			UPSTREAM: 9650 bases
I	2954206	G	A	SNP	Hom	731.93	24		Y71F9AM.4	cogc-3	protein_coding	Y71F9AM.4b.1			DOWNSTREAM: 9594 bases
I	2954206	G	A	SNP	Hom	731.93	24		Y71F9AM.4	cogc-3	protein_coding	Y71F9AM.4b.2			DOWNSTREAM: 9594 bases
I	2954206	G	A	SNP	Hom	731.93	24		Y71F9AM.4	cogc-3	protein_coding	Y71F9AM.4a.1			DOWNSTREAM: 7052 bases
I	2954206	G	A	SNP	Hom	731.93	24		Y71F9AR.1	bam-2	protein_coding	Y71F9AR.1			INTRON					3024
I	3002903	*	#NAME?	DEL	Hom	534.51	21		Y54E10BL.3	Y54E10BL.3	protein_coding	Y54E10BL.3			UPSTREAM: 626 bases
I	3002903	*	#NAME?	DEL	Hom	534.51	21		Y54E10BL.1	Y54E10BL.1	protein_coding	Y54E10BL.1			UPSTREAM: 9210 bases
I	3002903	*	#NAME?	DEL	Hom	534.51	21		Y54E10BL.5	nduf-5	protein_coding	Y54E10BL.5			UPSTREAM: 52 bases
I	3002903	*	#NAME?	DEL	Hom	534.51	21		Y54E10BL.6	mek-2	protein_coding	Y54E10BL.6			DOWNSTREAM: 2526 bases
I	3002903	*	#NAME?	DEL	Hom	534.51	21		Y71F9AR.3	Y71F9AR.3	protein_coding	Y71F9AR.3			UPSTREAM: 6988 bases
I	3002903	*	#NAME?	DEL	Hom	534.51	21		Y54E10BL.8	Y54E10BL.8	ncRNA	Y54E10BL.8			UPSTREAM: 7592 bases
I	3002903	*	#NAME?	DEL	Hom	534.51	21		Y54E10BL.2	col-48	protein_coding	Y54E10BL.2			UPSTREAM: 7789 bases
I	3002903	*	#NAME?	DEL	Hom	534.51	21		Y54E10BL.4	dnj-28	protein_coding	Y54E10BL.4			DOWNSTREAM: 1523 bases
I	3062020	*	#NAME?	INS	Hom	191.45	9		Y54E10BR.8	ztf-23	protein_coding	Y54E10BR.8			UPSTREAM: 2853 bases
I	3062020	*	#NAME?	INS	Hom	191.45	9		M01B12.3	arx-7	protein_coding	M01B12.3			DOWNSTREAM: 7214 bases
I	3062020	*	#NAME?	INS	Hom	191.45	9		Y54E10BR.1	Y54E10BR.1	protein_coding	Y54E10BR.1a			INTRON					2739
I	3062020	*	#NAME?	INS	Hom	191.45	9		Y54E10BR.1	Y54E10BR.1	protein_coding	Y54E10BR.1b			INTRON					2721
I	3062020	*	#NAME?	INS	Hom	191.45	9		M01B12.4	M01B12.4	protein_coding	M01B12.4c			DOWNSTREAM: 8952 bases
I	3062020	*	#NAME?	INS	Hom	191.45	9		M01B12.4	M01B12.4	protein_coding	M01B12.4a.1			DOWNSTREAM: 8958 bases
I	3123881	G	A	SNP	Hom	900.03	24		C45E1.4	C45E1.4	protein_coding	C45E1.4			INTRON					477
I	3123881	G	A	SNP	Hom	900.03	24		C45E1.8	C45E1.8	ncRNA	C45E1.8			UPSTREAM: 7704 bases
I	3146646	C	T	SNP	Hom	715.86	21		K09H9.3	col-49	protein_coding	K09H9.3			DOWNSTREAM: 8198 bases
I	3146646	C	T	SNP	Hom	715.86	21		K09H9.7	K09H9.7	protein_coding	K09H9.7			DOWNSTREAM: 3765 bases
I	3146646	C	T	SNP	Hom	715.86	21		K09H9.8	K09H9.8	protein_coding	K09H9.8			UPSTREAM: 6043 bases
I	3146646	C	T	SNP	Hom	715.86	21		K09H9.1	K09H9.1	protein_coding	K09H9.1			UPSTREAM: 6191 bases
I	3146646	C	T	SNP	Hom	715.86	21		K09H9.5	K09H9.5	protein_coding	K09H9.5			UPSTREAM: 3469 bases
I	3146646	C	T	SNP	Hom	715.86	21		K09H9.2	K09H9.2	protein_coding	K09H9.2.1			UPSTREAM: 1352 bases
I	3146646	C	T	SNP	Hom	715.86	21		K09H9.2	K09H9.2	protein_coding	K09H9.2.2			UPSTREAM: 1370 bases
I	3146646	C	T	SNP	Hom	715.86	21		K09H9.6	lpd-6	protein_coding	K09H9.6.1			INTRON					1722
I	3146646	C	T	SNP	Hom	715.86	21		K09H9.6	lpd-6	protein_coding	K09H9.6.2			INTRON					1722
I	3201022	G	A	SNP	Hom	747.45	25		Y54E10A.11	Y54E10A.11	protein_coding	Y54E10A.11			UPSTREAM: 8177 bases
I	3201022	G	A	SNP	Hom	747.45	25		Y54E10A.17	Y54E10A.17	protein_coding	Y54E10A.17.1			UPSTREAM: 5690 bases
I	3201022	G	A	SNP	Hom	747.45	25		Y54E10A.17	Y54E10A.17	protein_coding	Y54E10A.17.2			UPSTREAM: 5781 bases
I	3201022	G	A	SNP	Hom	747.45	25		Y54E10A.12	Y54E10A.12	protein_coding	Y54E10A.12			UPSTREAM: 2180 bases
I	3201022	G	A	SNP	Hom	747.45	25		Y54E10A.13	Y54E10A.13	protein_coding	Y54E10A.13			INTRON					498
I	3258595	*	#NAME?	DEL	Hom	1847.58	55		Y54E10A.27	Y54E10A.27	ncRNA	Y54E10A.27			DOWNSTREAM: 9966 bases
I	3258595	*	#NAME?	DEL	Hom	1847.58	55		Y54E10A.22	Y54E10A.22	ncRNA	Y54E10A.22			DOWNSTREAM: 407 bases
I	3258595	*	#NAME?	DEL	Hom	1847.58	55		Y54E10A.20	Y54E10A.20	ncRNA	Y54E10A.20			UPSTREAM: 407 bases
I	3258595	*	#NAME?	DEL	Hom	1847.58	55		Y44E3B.2	tyr-5	protein_coding	Y44E3B.2			UPSTREAM: 1278 bases
I	3258595	*	#NAME?	DEL	Hom	1847.58	55		Y54E10A.21	Y54E10A.21	ncRNA	Y54E10A.21			UPSTREAM: 1716 bases
I	3258595	*	#NAME?	DEL	Hom	1847.58	55		Y54E10A.23	Y54E10A.23	ncRNA	Y54E10A.23			DOWNSTREAM: 1973 bases
I	3258595	*	#NAME?	DEL	Hom	1847.58	55		Y44E3B.1	zip-4	protein_coding	Y44E3B.1b.1			DOWNSTREAM: 5663 bases
I	3258595	*	#NAME?	DEL	Hom	1847.58	55		Y44E3B.1	zip-4	protein_coding	Y44E3B.1b.2			DOWNSTREAM: 5663 bases
I	3258595	*	#NAME?	DEL	Hom	1847.58	55		Y44E3B.1	zip-4	protein_coding	Y44E3B.1c			DOWNSTREAM: 5666 bases
I	3258595	*	#NAME?	DEL	Hom	1847.58	55		Y44E3B.1	zip-4	protein_coding	Y44E3B.1a			DOWNSTREAM: 5812 bases
I	3258595	*	#NAME?	DEL	Hom	1847.58	55		Y54E10A.2	cogc-1	protein_coding	Y54E10A.2			DOWNSTREAM: 3028 bases
I	3258595	*	#NAME?	DEL	Hom	1847.58	55		Y54E10A.19	Y54E10A.19	ncRNA	Y54E10A.19			UPSTREAM: 1829 bases
I	3258595	*	#NAME?	DEL	Hom	1847.58	55		Y54E10A.28	Y54E10A.28	ncRNA	Y54E10A.28			DOWNSTREAM: 1829 bases
I	3258595	*	#NAME?	DEL	Hom	1847.58	55		W01B11.3	nol-5	protein_coding	W01B11.3.1			UPSTREAM: 8499 bases
I	3258595	*	#NAME?	DEL	Hom	1847.58	55		W01B11.3	nol-5	protein_coding	W01B11.3.2			UPSTREAM: 8499 bases
I	3258595	*	#NAME?	DEL	Hom	1847.58	55		W01B11.3	nol-5	protein_coding	W01B11.3.3			UPSTREAM: 8501 bases
I	3259388	*	#NAME?	DEL	Hom	1724.84	46		Y54E10A.22	Y54E10A.22	ncRNA	Y54E10A.22			UPSTREAM: 297 bases
I	3259388	*	#NAME?	DEL	Hom	1724.84	46		Y54E10A.20	Y54E10A.20	ncRNA	Y54E10A.20			DOWNSTREAM: 297 bases
I	3259388	*	#NAME?	DEL	Hom	1724.84	46		Y44E3B.2	tyr-5	protein_coding	Y44E3B.2			UPSTREAM: 485 bases
I	3259388	*	#NAME?	DEL	Hom	1724.84	46		Y54E10A.21	Y54E10A.21	ncRNA	Y54E10A.21			UPSTREAM: 923 bases
I	3259388	*	#NAME?	DEL	Hom	1724.84	46		Y54E10A.23	Y54E10A.23	ncRNA	Y54E10A.23			DOWNSTREAM: 1180 bases
I	3259388	*	#NAME?	DEL	Hom	1724.84	46		Y44E3B.1	zip-4	protein_coding	Y44E3B.1b.1			DOWNSTREAM: 4870 bases
I	3259388	*	#NAME?	DEL	Hom	1724.84	46		Y44E3B.1	zip-4	protein_coding	Y44E3B.1b.2			DOWNSTREAM: 4870 bases
I	3259388	*	#NAME?	DEL	Hom	1724.84	46		Y44E3B.1	zip-4	protein_coding	Y44E3B.1c			DOWNSTREAM: 4873 bases
I	3259388	*	#NAME?	DEL	Hom	1724.84	46		Y44E3B.1	zip-4	protein_coding	Y44E3B.1a			DOWNSTREAM: 5019 bases
I	3259388	*	#NAME?	DEL	Hom	1724.84	46		Y54E10A.2	cogc-1	protein_coding	Y54E10A.2			DOWNSTREAM: 3821 bases
I	3259388	*	#NAME?	DEL	Hom	1724.84	46		Y54E10A.19	Y54E10A.19	ncRNA	Y54E10A.19			UPSTREAM: 2622 bases
I	3259388	*	#NAME?	DEL	Hom	1724.84	46		Y54E10A.28	Y54E10A.28	ncRNA	Y54E10A.28			DOWNSTREAM: 2622 bases
I	3259388	*	#NAME?	DEL	Hom	1724.84	46		W01B11.3	nol-5	protein_coding	W01B11.3.1			UPSTREAM: 7706 bases
I	3259388	*	#NAME?	DEL	Hom	1724.84	46		W01B11.3	nol-5	protein_coding	W01B11.3.2			UPSTREAM: 7706 bases
I	3259388	*	#NAME?	DEL	Hom	1724.84	46		W01B11.3	nol-5	protein_coding	W01B11.3.3			UPSTREAM: 7708 bases
I	3392437	C	T	SNP	Hom	290.13	21		W05F2.4	W05F2.4	protein_coding	W05F2.4a.2			INTRON					6369
I	3392437	C	T	SNP	Hom	290.13	21		W05F2.4	W05F2.4	protein_coding	W05F2.4a.1			INTRON					6369
I	3392437	C	T	SNP	Hom	290.13	21		K03E5.7	K03E5.7	ncRNA	K03E5.7			UPSTREAM: 9819 bases
I	3392437	C	T	SNP	Hom	290.13	21		W05F2.4	W05F2.4	protein_coding	W05F2.4c			UPSTREAM: 9333 bases
I	3392437	C	T	SNP	Hom	290.13	21		W05F2.4	W05F2.4	protein_coding	W05F2.4b.2			UPSTREAM: 9218 bases
I	3392437	C	T	SNP	Hom	290.13	21		F25F1.3	F25F1.3	ncRNA	F25F1.3			UPSTREAM: 7351 bases
I	3392437	C	T	SNP	Hom	290.13	21		F25F1.4	F25F1.4	ncRNA	F25F1.4			DOWNSTREAM: 7351 bases
I	3392437	C	T	SNP	Hom	290.13	21		W05F2.4	W05F2.4	protein_coding	W05F2.4b.1			UPSTREAM: 5936 bases
I	3392450	C	A	SNP	Hom	223.83	19		W05F2.4	W05F2.4	protein_coding	W05F2.4a.2			INTRON					6369
I	3392450	C	A	SNP	Hom	223.83	19		W05F2.4	W05F2.4	protein_coding	W05F2.4a.1			INTRON					6369
I	3392450	C	A	SNP	Hom	223.83	19		K03E5.7	K03E5.7	ncRNA	K03E5.7			UPSTREAM: 9806 bases
I	3392450	C	A	SNP	Hom	223.83	19		W05F2.4	W05F2.4	protein_coding	W05F2.4c			UPSTREAM: 9346 bases
I	3392450	C	A	SNP	Hom	223.83	19		W05F2.4	W05F2.4	protein_coding	W05F2.4b.2			UPSTREAM: 9231 bases
I	3392450	C	A	SNP	Hom	223.83	19		F25F1.3	F25F1.3	ncRNA	F25F1.3			UPSTREAM: 7364 bases
I	3392450	C	A	SNP	Hom	223.83	19		F25F1.4	F25F1.4	ncRNA	F25F1.4			DOWNSTREAM: 7364 bases
I	3392450	C	A	SNP	Hom	223.83	19		W05F2.4	W05F2.4	protein_coding	W05F2.4b.1			UPSTREAM: 5949 bases
I	3428590	A	G	SNP	Hom	217.23	9		K03E5.2	K03E5.2	protein_coding	K03E5.2c.1			DOWNSTREAM: 4411 bases
I	3428590	A	G	SNP	Hom	217.23	9		K03E5.2	K03E5.2	protein_coding	K03E5.2b			DOWNSTREAM: 4378 bases
I	3428590	A	G	SNP	Hom	217.23	9		K03E5.2	K03E5.2	protein_coding	K03E5.2a			DOWNSTREAM: 4377 bases
I	3428590	A	G	SNP	Hom	217.23	9		K03E5.2	K03E5.2	protein_coding	K03E5.2c.2			DOWNSTREAM: 4377 bases
I	3428590	A	G	SNP	Hom	217.23	9		K03E5.2	K03E5.2	protein_coding	K03E5.2d			DOWNSTREAM: 4377 bases
I	3428590	A	G	SNP	Hom	217.23	9		Y47G6A.12	2001-09-01	protein_coding	Y47G6A.12			DOWNSTREAM: 4569 bases
I	3428590	A	G	SNP	Hom	217.23	9		K03E5.1	K03E5.1	protein_coding	K03E5.1			INTRON					1122
I	3428595	A	G	SNP	Hom	210.56	8		K03E5.2	K03E5.2	protein_coding	K03E5.2c.1			DOWNSTREAM: 4416 bases
I	3428595	A	G	SNP	Hom	210.56	8		K03E5.2	K03E5.2	protein_coding	K03E5.2b			DOWNSTREAM: 4383 bases
I	3428595	A	G	SNP	Hom	210.56	8		K03E5.2	K03E5.2	protein_coding	K03E5.2a			DOWNSTREAM: 4382 bases
I	3428595	A	G	SNP	Hom	210.56	8		K03E5.2	K03E5.2	protein_coding	K03E5.2c.2			DOWNSTREAM: 4382 bases
I	3428595	A	G	SNP	Hom	210.56	8		K03E5.2	K03E5.2	protein_coding	K03E5.2d			DOWNSTREAM: 4382 bases
I	3428595	A	G	SNP	Hom	210.56	8		Y47G6A.12	2001-09-01	protein_coding	Y47G6A.12			DOWNSTREAM: 4564 bases
I	3428595	A	G	SNP	Hom	210.56	8		K03E5.1	K03E5.1	protein_coding	K03E5.1			INTRON					1122
I	3485156	*	-C	DEL	Hom	1101.52	34		Y47G6A.15	Y47G6A.15	protein_coding	Y47G6A.15			UPSTREAM: 8843 bases
I	3485156	*	-C	DEL	Hom	1101.52	34		Y47G6A.17	Y47G6A.17	protein_coding	Y47G6A.17			DOWNSTREAM: 2650 bases
I	3485156	*	-C	DEL	Hom	1101.52	34		Y47G6A.10	spg-7	protein_coding	Y47G6A.10			DOWNSTREAM: 7183 bases
I	3485156	*	-C	DEL	Hom	1101.52	34		Y47G6A.9	Y47G6A.9	protein_coding	Y47G6A.9			DOWNSTREAM: 3715 bases
I	3485156	*	-C	DEL	Hom	1101.52	34		Y47G6A.8	crn-1	protein_coding	Y47G6A.8			DOWNSTREAM: 654 bases
I	3487598	*	#NAME?	DEL	Hom	1073.35	30		Y47G6A.17	Y47G6A.17	protein_coding	Y47G6A.17			DOWNSTREAM: 208 bases
I	3487598	*	#NAME?	DEL	Hom	1073.35	30		Y47G6A.10	spg-7	protein_coding	Y47G6A.10			DOWNSTREAM: 9625 bases
I	3487598	*	#NAME?	DEL	Hom	1073.35	30		Y47G6A.9	Y47G6A.9	protein_coding	Y47G6A.9			DOWNSTREAM: 6157 bases
I	3487598	*	#NAME?	DEL	Hom	1073.35	30		Y47G6A.8	crn-1	protein_coding	Y47G6A.8			DOWNSTREAM: 3096 bases
I	3690737	*	#NAME?	INS	Hom	418.09	20		D1037.1	D1037.1	protein_coding	D1037.1			DOWNSTREAM: 580 bases
I	3690737	*	#NAME?	INS	Hom	418.09	20		D1037.3	ftn-2	protein_coding	D1037.3			UPSTREAM: 9790 bases
I	3690737	*	#NAME?	INS	Hom	418.09	20		D1037.4	rab-8	protein_coding	D1037.4			UPSTREAM: 6616 bases
I	3690737	*	#NAME?	INS	Hom	418.09	20		H26D21.2	msh-2	protein_coding	H26D21.2.1			DOWNSTREAM: 3565 bases
I	3690737	*	#NAME?	INS	Hom	418.09	20		H26D21.2	msh-2	protein_coding	H26D21.2.2			DOWNSTREAM: 3637 bases
I	3690737	*	#NAME?	INS	Hom	418.09	20		H26D21.3	21ur-13866	ncRNA	H26D21.3			DOWNSTREAM: 6862 bases
I	3690737	*	#NAME?	INS	Hom	418.09	20		H26D21.1	hus-1	protein_coding	H26D21.1			UPSTREAM: 7361 bases
I	3690737	*	#NAME?	INS	Hom	418.09	20		D1037.5	D1037.5	protein_coding	D1037.5			INTRON					1674
I	3700304	A	G	SNP	Hom	978.55	28		D1037.5	D1037.5	protein_coding	D1037.5			UPSTREAM: 6287 bases
I	3700304	A	G	SNP	Hom	978.55	28		F21A9.2	F21A9.2	protein_coding	F21A9.2			DOWNSTREAM: 5735 bases
I	3700304	A	G	SNP	Hom	978.55	28		H26D21.2	msh-2	protein_coding	H26D21.2.2			UPSTREAM: 2752 bases
I	3700304	A	G	SNP	Hom	978.55	28		H26D21.2	msh-2	protein_coding	H26D21.2.1			UPSTREAM: 2750 bases
I	3700304	A	G	SNP	Hom	978.55	28		H26D21.3	21ur-13866	ncRNA	H26D21.3			UPSTREAM: 2685 bases
I	3700304	A	G	SNP	Hom	978.55	28		H26D21.1	hus-1	protein_coding	H26D21.1			DOWNSTREAM: 1001 bases
I	3774394	G	A	SNP	Hom	987.68	27		C32E8.6	C32E8.6	protein_coding	C32E8.6a			UPSTREAM: 315 bases
I	3774394	G	A	SNP	Hom	987.68	27		C32E8.6	C32E8.6	protein_coding	C32E8.6b			UPSTREAM: 324 bases
I	3774394	G	A	SNP	Hom	987.68	27		C32E8.7	ric-19	protein_coding	C32E8.7			DOWNSTREAM: 3699 bases
I	3774394	G	A	SNP	Hom	987.68	27		C32E8.5	C32E8.5	protein_coding	C32E8.5.1			UPSTREAM: 7727 bases
I	3774394	G	A	SNP	Hom	987.68	27		C32E8.5	C32E8.5	protein_coding	C32E8.5.2			UPSTREAM: 7727 bases
I	3774394	G	A	SNP	Hom	987.68	27		C32E8.4	C32E8.4	protein_coding	C32E8.4.1			UPSTREAM: 9444 bases
I	3774394	G	A	SNP	Hom	987.68	27		ZK770.1	asic-1	protein_coding	ZK770.1			DOWNSTREAM: 515 bases
I	3774394	G	A	SNP	Hom	987.68	27		C32E8.4	C32E8.4	protein_coding	C32E8.4.2			UPSTREAM: 9549 bases
I	3774394	G	A	SNP	Hom	987.68	27		C32E8.12	C32E8.12	protein_coding	C32E8.12			INTRON					129
I	3929762	*	#NAME?	INS	Hom	1355.72	36		T21E3.1	egg-4	protein_coding	T21E3.1			UPSTREAM: 2451 bases
I	3929762	*	#NAME?	INS	Hom	1355.72	36		T20F5.6	T20F5.6	protein_coding	T20F5.6.1			UPSTREAM: 4596 bases
I	3929762	*	#NAME?	INS	Hom	1355.72	36		T20F5.6	T20F5.6	protein_coding	T20F5.6.2			UPSTREAM: 4588 bases
I	3929762	*	#NAME?	INS	Hom	1355.72	36		T21E3.3	lrp-2	protein_coding	T21E3.3			DOWNSTREAM: 5510 bases
I	3929762	*	#NAME?	INS	Hom	1355.72	36		T20F5.7	T20F5.7	protein_coding	T20F5.7			UPSTREAM: 1872 bases
I	3929762	*	#NAME?	INS	Hom	1355.72	36		T20F5.5	T20F5.5	protein_coding	T20F5.5			UPSTREAM: 9587 bases
I	3929762	*	#NAME?	INS	Hom	1355.72	36		T21E3.2	T21E3.2	protein_coding	T21E3.2			UPSTREAM: 1071 bases
I	3935001	*	#NAME?	INS	Hom	614.6	15		T20F5.6	T20F5.6	protein_coding	T20F5.6.1			UPSTREAM: 9835 bases
I	3935001	*	#NAME?	INS	Hom	614.6	15		T20F5.6	T20F5.6	protein_coding	T20F5.6.2			UPSTREAM: 9827 bases
I	3935001	*	#NAME?	INS	Hom	614.6	15		T21E3.3	lrp-2	protein_coding	T21E3.3			DOWNSTREAM: 271 bases
I	3935001	*	#NAME?	INS	Hom	614.6	15		T20F5.7	T20F5.7	protein_coding	T20F5.7			UPSTREAM: 7111 bases
I	3935001	*	#NAME?	INS	Hom	614.6	15		T21E3.2	T21E3.2	protein_coding	T21E3.2			DOWNSTREAM: 3446 bases
I	3935001	*	#NAME?	INS	Hom	614.6	15		T21E3.1	egg-4	protein_coding	T21E3.1			DOWNSTREAM: 184 bases
I	3935099	T	C	SNP	Hom	540.03	15		T20F5.6	T20F5.6	protein_coding	T20F5.6.1			UPSTREAM: 9933 bases
I	3935099	T	C	SNP	Hom	540.03	15		T20F5.6	T20F5.6	protein_coding	T20F5.6.2			UPSTREAM: 9925 bases
I	3935099	T	C	SNP	Hom	540.03	15		T21E3.3	lrp-2	protein_coding	T21E3.3			DOWNSTREAM: 173 bases
I	3935099	T	C	SNP	Hom	540.03	15		T20F5.7	T20F5.7	protein_coding	T20F5.7			UPSTREAM: 7209 bases
I	3935099	T	C	SNP	Hom	540.03	15		T21E3.2	T21E3.2	protein_coding	T21E3.2			DOWNSTREAM: 3544 bases
I	3935099	T	C	SNP	Hom	540.03	15		T21E3.1	egg-4	protein_coding	T21E3.1			DOWNSTREAM: 282 bases
I	3935122	A	C	SNP	Hom	681.47	19		T20F5.6	T20F5.6	protein_coding	T20F5.6.1			UPSTREAM: 9956 bases
I	3935122	A	C	SNP	Hom	681.47	19		T20F5.6	T20F5.6	protein_coding	T20F5.6.2			UPSTREAM: 9948 bases
I	3935122	A	C	SNP	Hom	681.47	19		T21E3.3	lrp-2	protein_coding	T21E3.3			DOWNSTREAM: 150 bases
I	3935122	A	C	SNP	Hom	681.47	19		T20F5.7	T20F5.7	protein_coding	T20F5.7			UPSTREAM: 7232 bases
I	3935122	A	C	SNP	Hom	681.47	19		T21E3.2	T21E3.2	protein_coding	T21E3.2			DOWNSTREAM: 3567 bases
I	3935122	A	C	SNP	Hom	681.47	19		T21E3.1	egg-4	protein_coding	T21E3.1			DOWNSTREAM: 305 bases
I	3935149	G	C	SNP	Hom	580.31	17		T20F5.6	T20F5.6	protein_coding	T20F5.6.1			UPSTREAM: 9983 bases
I	3935149	G	C	SNP	Hom	580.31	17		T20F5.6	T20F5.6	protein_coding	T20F5.6.2			UPSTREAM: 9975 bases
I	3935149	G	C	SNP	Hom	580.31	17		T21E3.3	lrp-2	protein_coding	T21E3.3			DOWNSTREAM: 123 bases
I	3935149	G	C	SNP	Hom	580.31	17		T20F5.7	T20F5.7	protein_coding	T20F5.7			UPSTREAM: 7259 bases
I	3935149	G	C	SNP	Hom	580.31	17		T21E3.2	T21E3.2	protein_coding	T21E3.2			DOWNSTREAM: 3594 bases
I	3935149	G	C	SNP	Hom	580.31	17		T21E3.1	egg-4	protein_coding	T21E3.1			DOWNSTREAM: 332 bases
I	4007392	*	#NAME?	INS	Hom	1382.91	33		F55C7.7	unc-73	protein_coding	F55C7.7d.2			INTRON					1659
I	4007392	*	#NAME?	INS	Hom	1382.91	33		F55C7.7	unc-73	protein_coding	F55C7.7d.1			INTRON					1659
I	4007392	*	#NAME?	INS	Hom	1382.91	33		F55C7.7	unc-73	protein_coding	F55C7.7a			INTRON					7467
I	4007392	*	#NAME?	INS	Hom	1382.91	33		F55C7.7	unc-73	protein_coding	F55C7.7h			INTRON					2772
I	4007392	*	#NAME?	INS	Hom	1382.91	33		F55C7.7	unc-73	protein_coding	F55C7.7g			INTRON					1917
I	4007392	*	#NAME?	INS	Hom	1382.91	33		F55C7.7	unc-73	protein_coding	F55C7.7i			INTRON					6423
I	4007392	*	#NAME?	INS	Hom	1382.91	33		F55C7.7	unc-73	protein_coding	F55C7.7c			INTRON					2787
I	4007392	*	#NAME?	INS	Hom	1382.91	33		F55C7.7	unc-73	protein_coding	F55C7.7f			INTRON					1941
I	4007392	*	#NAME?	INS	Hom	1382.91	33		F55C7.7	unc-73	protein_coding	F55C7.7e			INTRON					1902
I	4007392	*	#NAME?	INS	Hom	1382.91	33		F55C7.7	unc-73	protein_coding	F55C7.7b			DOWNSTREAM: 8373 bases
I	4007392	*	#NAME?	INS	Hom	1382.91	33		F55C7.2	F55C7.2	protein_coding	F55C7.2			DOWNSTREAM: 1370 bases
I	4220894	*	#NAME?	INS	Hom	633.4	22		C18E3.2	C18E3.2	protein_coding	C18E3.2.3			DOWNSTREAM: 8380 bases
I	4220894	*	#NAME?	INS	Hom	633.4	22		C18E3.2	C18E3.2	protein_coding	C18E3.2.2			DOWNSTREAM: 8316 bases
I	4220894	*	#NAME?	INS	Hom	633.4	22		C18E3.2	C18E3.2	protein_coding	C18E3.2.1			DOWNSTREAM: 8225 bases
I	4220894	*	#NAME?	INS	Hom	633.4	22		C18E3.10	C18E3.10	ncRNA	C18E3.10			UPSTREAM: 8107 bases
I	4220894	*	#NAME?	INS	Hom	633.4	22		C18E3.1	C18E3.1	protein_coding	C18E3.1			DOWNSTREAM: 6631 bases
I	4220894	*	#NAME?	INS	Hom	633.4	22		C18E3.9	C18E3.9	protein_coding	C18E3.9b			UPSTREAM: 5225 bases
I	4220894	*	#NAME?	INS	Hom	633.4	22		C18E3.9	C18E3.9	protein_coding	C18E3.9a			UPSTREAM: 5140 bases
I	4220894	*	#NAME?	INS	Hom	633.4	22		C43E11.6	nab-1	protein_coding	C43E11.6a.1			UPSTREAM: 8995 bases
I	4220894	*	#NAME?	INS	Hom	633.4	22		C43E11.6	nab-1	protein_coding	C43E11.6b			UPSTREAM: 9022 bases
I	4220894	*	#NAME?	INS	Hom	633.4	22		C43E11.6	nab-1	protein_coding	C43E11.6c			UPSTREAM: 9022 bases
I	4220894	*	#NAME?	INS	Hom	633.4	22		C43E11.6	nab-1	protein_coding	C43E11.6e.2			UPSTREAM: 8684 bases
I	4220894	*	#NAME?	INS	Hom	633.4	22		C43E11.6	nab-1	protein_coding	C43E11.6a.2			UPSTREAM: 8684 bases
I	4220894	*	#NAME?	INS	Hom	633.4	22		C43E11.6	nab-1	protein_coding	C43E11.6d.1			UPSTREAM: 8684 bases
I	4220894	*	#NAME?	INS	Hom	633.4	22		C43E11.6	nab-1	protein_coding	C43E11.6d.2			UPSTREAM: 8684 bases
I	4260707	*	#NAME?	INS	Hom	346.06	17		C43E11.11	cogc-5	protein_coding	C43E11.11.2			DOWNSTREAM: 7634 bases
I	4260707	*	#NAME?	INS	Hom	346.06	17		C43E11.11	cogc-5	protein_coding	C43E11.11.1			DOWNSTREAM: 7537 bases
I	4260707	*	#NAME?	INS	Hom	346.06	17		C43E11.12	C43E11.12	protein_coding	C43E11.12b			DOWNSTREAM: 6862 bases
I	4260707	*	#NAME?	INS	Hom	346.06	17		C43E11.12	C43E11.12	protein_coding	C43E11.12a.2			DOWNSTREAM: 6789 bases
I	4260707	*	#NAME?	INS	Hom	346.06	17		C43E11.12	C43E11.12	protein_coding	C43E11.12a.1			DOWNSTREAM: 6567 bases
I	4260707	*	#NAME?	INS	Hom	346.06	17		C43E11.3	met-1	protein_coding	C43E11.3b			INTRON					4773
I	4260707	*	#NAME?	INS	Hom	346.06	17		C43E11.3	met-1	protein_coding	C43E11.3a			INTRON					4815
I	4260707	*	#NAME?	INS	Hom	346.06	17		C43E11.2	mus-81	protein_coding	C43E11.2a.1			UPSTREAM: 4401 bases
I	4260707	*	#NAME?	INS	Hom	346.06	17		C43E11.2	mus-81	protein_coding	C43E11.2b			UPSTREAM: 5862 bases
I	4260707	*	#NAME?	INS	Hom	346.06	17		C43E11.9	C43E11.9	protein_coding	C43E11.9.1			DOWNSTREAM: 6222 bases
I	4260707	*	#NAME?	INS	Hom	346.06	17		C43E11.1	acin-1	protein_coding	C43E11.1			UPSTREAM: 9940 bases
I	4260707	*	#NAME?	INS	Hom	346.06	17		C43E11.9	C43E11.9	protein_coding	C43E11.9.2			DOWNSTREAM: 6565 bases
I	4260707	*	#NAME?	INS	Hom	346.06	17		C43E11.10	cdc-6	protein_coding	C43E11.10			DOWNSTREAM: 7363 bases
I	4359199	T	C	SNP	Hom	561.91	18		ZK973.8	ZK973.8	protein_coding	ZK973.8			DOWNSTREAM: 5708 bases
I	4359199	T	C	SNP	Hom	561.91	18		ZK973.12	ZK973.12	ncRNA	ZK973.12			UPSTREAM: 3717 bases
I	4359199	T	C	SNP	Hom	561.91	18		ZK973.14	ZK973.14	ncRNA	ZK973.14			UPSTREAM: 3417 bases
I	4359199	T	C	SNP	Hom	561.91	18		ZK973.3	pdp-1	protein_coding	ZK973.3.1			UPSTREAM: 8889 bases
I	4359199	T	C	SNP	Hom	561.91	18		ZK973.3	pdp-1	protein_coding	ZK973.3.2			UPSTREAM: 8891 bases
I	4359199	T	C	SNP	Hom	561.91	18		ZK973.6	anc-1	protein_coding	ZK973.6			DOWNSTREAM: 93 bases
I	4359199	T	C	SNP	Hom	561.91	18		ZK973.22	ZK973.22	ncRNA	ZK973.22			UPSTREAM: 9491 bases
I	4359199	T	C	SNP	Hom	561.91	18		ZK973.20	ZK973.20	ncRNA	ZK973.20			UPSTREAM: 9191 bases
I	4359199	T	C	SNP	Hom	561.91	18		ZK973.21	ZK973.21	ncRNA	ZK973.21			UPSTREAM: 6604 bases
I	4359199	T	C	SNP	Hom	561.91	18		ZK973.25	ZK973.25	ncRNA	ZK973.25			UPSTREAM: 6304 bases
I	4359199	T	C	SNP	Hom	561.91	18		ZK973.4	ZK973.4	protein_coding	ZK973.4			UPSTREAM: 4217 bases
I	4359199	T	C	SNP	Hom	561.91	18		ZK973.5	acr-6	protein_coding	ZK973.5			INTRON					1689
I	4503135	G	A	SNP	Hom	612.48	17		T01A4.1	gcy-28	protein_coding	T01A4.1c			INTRON					3831
I	4503135	G	A	SNP	Hom	612.48	17		T01A4.1	gcy-28	protein_coding	T01A4.1d			INTRON					3717
I	4503135	G	A	SNP	Hom	612.48	17		T01A4.1	gcy-28	protein_coding	T01A4.1a			INTRON					3654
I	4503135	G	A	SNP	Hom	612.48	17		T01A4.1	gcy-28	protein_coding	T01A4.1b			INTRON					1914
I	4503135	G	A	SNP	Hom	612.48	17		T01A4.5	T01A4.5	ncRNA	T01A4.5			UPSTREAM: 8076 bases
I	4503135	G	A	SNP	Hom	612.48	17		Y119C1B.5	Y119C1B.5	protein_coding	Y119C1B.5			DOWNSTREAM: 8306 bases
I	4503135	G	A	SNP	Hom	612.48	17		T01A4.6	T01A4.6	ncRNA	T01A4.6			UPSTREAM: 6320 bases
I	4503135	G	A	SNP	Hom	612.48	17		Y119C1B.4	Y119C1B.4	protein_coding	Y119C1B.4			DOWNSTREAM: 5466 bases
I	4503136	G	A	SNP	Hom	637.02	17		T01A4.1	gcy-28	protein_coding	T01A4.1c			INTRON					3831
I	4503136	G	A	SNP	Hom	637.02	17		T01A4.1	gcy-28	protein_coding	T01A4.1d			INTRON					3717
I	4503136	G	A	SNP	Hom	637.02	17		T01A4.1	gcy-28	protein_coding	T01A4.1a			INTRON					3654
I	4503136	G	A	SNP	Hom	637.02	17		T01A4.1	gcy-28	protein_coding	T01A4.1b			INTRON					1914
I	4503136	G	A	SNP	Hom	637.02	17		T01A4.5	T01A4.5	ncRNA	T01A4.5			UPSTREAM: 8077 bases
I	4503136	G	A	SNP	Hom	637.02	17		Y119C1B.5	Y119C1B.5	protein_coding	Y119C1B.5			DOWNSTREAM: 8305 bases
I	4503136	G	A	SNP	Hom	637.02	17		T01A4.6	T01A4.6	ncRNA	T01A4.6			UPSTREAM: 6321 bases
I	4503136	G	A	SNP	Hom	637.02	17		Y119C1B.4	Y119C1B.4	protein_coding	Y119C1B.4			DOWNSTREAM: 5465 bases
I	4542574	C	T	SNP	Hom	42.95	4		Y119C1B.3	Y119C1B.3	protein_coding	Y119C1B.3			UPSTREAM: 7905 bases
I	4542574	C	T	SNP	Hom	42.95	4		Y119C1B.8	bet-1	protein_coding	Y119C1B.8a			UPSTREAM: 7775 bases
I	4542574	C	T	SNP	Hom	42.95	4		Y119C1B.8	bet-1	protein_coding	Y119C1B.8b.1			UPSTREAM: 7773 bases
I	4542574	C	T	SNP	Hom	42.95	4		Y119C1B.9	Y119C1B.9	protein_coding	Y119C1B.9			UPSTREAM: 2848 bases
I	4542826	C	T	SNP	Hom	134.8	27		Y119C1B.3	Y119C1B.3	protein_coding	Y119C1B.3			UPSTREAM: 7653 bases
I	4542826	C	T	SNP	Hom	134.8	27		Y119C1B.8	bet-1	protein_coding	Y119C1B.8a			UPSTREAM: 8027 bases
I	4542826	C	T	SNP	Hom	134.8	27		Y119C1B.8	bet-1	protein_coding	Y119C1B.8b.1			UPSTREAM: 8025 bases
I	4542826	C	T	SNP	Hom	134.8	27		Y119C1B.9	Y119C1B.9	protein_coding	Y119C1B.9			UPSTREAM: 3100 bases
I	4543495	A	T	SNP	Hom	179.77	29		Y119C1B.3	Y119C1B.3	protein_coding	Y119C1B.3			UPSTREAM: 6984 bases
I	4543495	A	T	SNP	Hom	179.77	29		Y119C1B.11	Y119C1B.11	protein_coding	Y119C1B.11			DOWNSTREAM: 9357 bases
I	4543495	A	T	SNP	Hom	179.77	29		Y119C1B.8	bet-1	protein_coding	Y119C1B.8a			UPSTREAM: 8696 bases
I	4543495	A	T	SNP	Hom	179.77	29		Y119C1B.8	bet-1	protein_coding	Y119C1B.8b.1			UPSTREAM: 8694 bases
I	4543495	A	T	SNP	Hom	179.77	29		Y119C1B.9	Y119C1B.9	protein_coding	Y119C1B.9			UPSTREAM: 3769 bases
I	4543834	A	G	SNP	Hom	84.55	5		Y119C1B.3	Y119C1B.3	protein_coding	Y119C1B.3			UPSTREAM: 6645 bases
I	4543834	A	G	SNP	Hom	84.55	5		Y119C1B.11	Y119C1B.11	protein_coding	Y119C1B.11			DOWNSTREAM: 9018 bases
I	4543834	A	G	SNP	Hom	84.55	5		Y119C1B.8	bet-1	protein_coding	Y119C1B.8a			UPSTREAM: 9035 bases
I	4543834	A	G	SNP	Hom	84.55	5		Y119C1B.8	bet-1	protein_coding	Y119C1B.8b.1			UPSTREAM: 9033 bases
I	4543834	A	G	SNP	Hom	84.55	5		Y119C1B.9	Y119C1B.9	protein_coding	Y119C1B.9			UPSTREAM: 4108 bases
I	4543841	A	G	SNP	Hom	164.71	8		Y119C1B.3	Y119C1B.3	protein_coding	Y119C1B.3			UPSTREAM: 6638 bases
I	4543841	A	G	SNP	Hom	164.71	8		Y119C1B.11	Y119C1B.11	protein_coding	Y119C1B.11			DOWNSTREAM: 9011 bases
I	4543841	A	G	SNP	Hom	164.71	8		Y119C1B.8	bet-1	protein_coding	Y119C1B.8a			UPSTREAM: 9042 bases
I	4543841	A	G	SNP	Hom	164.71	8		Y119C1B.8	bet-1	protein_coding	Y119C1B.8b.1			UPSTREAM: 9040 bases
I	4543841	A	G	SNP	Hom	164.71	8		Y119C1B.9	Y119C1B.9	protein_coding	Y119C1B.9			UPSTREAM: 4115 bases
I	4545424	C	A	SNP	Hom	367.73	12		Y119C1B.3	Y119C1B.3	protein_coding	Y119C1B.3			UPSTREAM: 5055 bases
I	4545424	C	A	SNP	Hom	367.73	12		Y119C1B.11	Y119C1B.11	protein_coding	Y119C1B.11			DOWNSTREAM: 7428 bases
I	4545424	C	A	SNP	Hom	367.73	12		Y119C1B.1	Y119C1B.1	protein_coding	Y119C1B.1			UPSTREAM: 8727 bases
I	4545424	C	A	SNP	Hom	367.73	12		Y119C1B.10	Y119C1B.10	protein_coding	Y119C1B.10a			DOWNSTREAM: 9927 bases
I	4545424	C	A	SNP	Hom	367.73	12		Y119C1B.10	Y119C1B.10	protein_coding	Y119C1B.10b			DOWNSTREAM: 9979 bases
I	4545424	C	A	SNP	Hom	367.73	12		Y119C1B.9	Y119C1B.9	protein_coding	Y119C1B.9			UPSTREAM: 5698 bases
I	4545596	G	T	SNP	Hom	101.02	12		Y119C1B.3	Y119C1B.3	protein_coding	Y119C1B.3			UPSTREAM: 4883 bases
I	4545596	G	T	SNP	Hom	101.02	12		Y119C1B.11	Y119C1B.11	protein_coding	Y119C1B.11			DOWNSTREAM: 7256 bases
I	4545596	G	T	SNP	Hom	101.02	12		Y119C1B.1	Y119C1B.1	protein_coding	Y119C1B.1			UPSTREAM: 8555 bases
I	4545596	G	T	SNP	Hom	101.02	12		Y119C1B.10	Y119C1B.10	protein_coding	Y119C1B.10a			DOWNSTREAM: 9755 bases
I	4545596	G	T	SNP	Hom	101.02	12		Y119C1B.10	Y119C1B.10	protein_coding	Y119C1B.10b			DOWNSTREAM: 9807 bases
I	4545596	G	T	SNP	Hom	101.02	12		Y119C1B.9	Y119C1B.9	protein_coding	Y119C1B.9			UPSTREAM: 5870 bases
I	4546195	T	G	SNP	Hom	211.52	16		Y119C1B.3	Y119C1B.3	protein_coding	Y119C1B.3			UPSTREAM: 4284 bases
I	4546195	T	G	SNP	Hom	211.52	16		Y119C1B.11	Y119C1B.11	protein_coding	Y119C1B.11			DOWNSTREAM: 6657 bases
I	4546195	T	G	SNP	Hom	211.52	16		Y119C1B.1	Y119C1B.1	protein_coding	Y119C1B.1			UPSTREAM: 7956 bases
I	4546195	T	G	SNP	Hom	211.52	16		Y119C1B.10	Y119C1B.10	protein_coding	Y119C1B.10a			DOWNSTREAM: 9156 bases
I	4546195	T	G	SNP	Hom	211.52	16		Y119C1B.10	Y119C1B.10	protein_coding	Y119C1B.10b			DOWNSTREAM: 9208 bases
I	4546195	T	G	SNP	Hom	211.52	16		Y119C1B.9	Y119C1B.9	protein_coding	Y119C1B.9			UPSTREAM: 6469 bases
I	4573343	C	A	SNP	Hom	36.43	23		D1007.5	D1007.5	protein_coding	D1007.5a			DOWNSTREAM: 7350 bases
I	4573343	C	A	SNP	Hom	36.43	23		D1007.5	D1007.5	protein_coding	D1007.5b.1			DOWNSTREAM: 7391 bases
I	4573343	C	A	SNP	Hom	36.43	23		D1007.5	D1007.5	protein_coding	D1007.5b.2			DOWNSTREAM: 7871 bases
I	4573343	C	A	SNP	Hom	36.43	23		D1007.2	col-52	protein_coding	D1007.2			UPSTREAM: 454 bases
I	4573343	C	A	SNP	Hom	36.43	23		D1007.15	D1007.15	protein_coding	D1007.15			DOWNSTREAM: 9585 bases
I	4573343	C	A	SNP	Hom	36.43	23		D1007.3	D1007.3	protein_coding	D1007.3			DOWNSTREAM: 2100 bases
I	4573343	C	A	SNP	Hom	36.43	23		D1007.14	pqn-24	protein_coding	D1007.14			DOWNSTREAM: 7356 bases
I	4573343	C	A	SNP	Hom	36.43	23		D1007.13	D1007.13	protein_coding	D1007.13a			DOWNSTREAM: 5030 bases
I	4573343	C	A	SNP	Hom	36.43	23		D1007.13	D1007.13	protein_coding	D1007.13b			DOWNSTREAM: 4953 bases
I	4573343	C	A	SNP	Hom	36.43	23		D1007.18	D1007.18	protein_coding	D1007.18			DOWNSTREAM: 5350 bases
I	4573343	C	A	SNP	Hom	36.43	23		D1007.4	D1007.4	protein_coding	D1007.4			DOWNSTREAM: 6622 bases
I	4573343	C	A	SNP	Hom	36.43	23		D1007.1	ceh-17	protein_coding	D1007.1			UPSTREAM: 3315 bases
I	4573365	A	T	SNP	Hom	36.43	47		D1007.5	D1007.5	protein_coding	D1007.5a			DOWNSTREAM: 7328 bases
I	4573365	A	T	SNP	Hom	36.43	47		D1007.5	D1007.5	protein_coding	D1007.5b.1			DOWNSTREAM: 7369 bases
I	4573365	A	T	SNP	Hom	36.43	47		D1007.5	D1007.5	protein_coding	D1007.5b.2			DOWNSTREAM: 7849 bases
I	4573365	A	T	SNP	Hom	36.43	47		D1007.2	col-52	protein_coding	D1007.2			UPSTREAM: 476 bases
I	4573365	A	T	SNP	Hom	36.43	47		D1007.15	D1007.15	protein_coding	D1007.15			DOWNSTREAM: 9607 bases
I	4573365	A	T	SNP	Hom	36.43	47		D1007.3	D1007.3	protein_coding	D1007.3			DOWNSTREAM: 2078 bases
I	4573365	A	T	SNP	Hom	36.43	47		D1007.14	pqn-24	protein_coding	D1007.14			DOWNSTREAM: 7378 bases
I	4573365	A	T	SNP	Hom	36.43	47		D1007.13	D1007.13	protein_coding	D1007.13a			DOWNSTREAM: 5052 bases
I	4573365	A	T	SNP	Hom	36.43	47		D1007.13	D1007.13	protein_coding	D1007.13b			DOWNSTREAM: 4975 bases
I	4573365	A	T	SNP	Hom	36.43	47		D1007.18	D1007.18	protein_coding	D1007.18			DOWNSTREAM: 5328 bases
I	4573365	A	T	SNP	Hom	36.43	47		D1007.4	D1007.4	protein_coding	D1007.4			DOWNSTREAM: 6600 bases
I	4573365	A	T	SNP	Hom	36.43	47		D1007.1	ceh-17	protein_coding	D1007.1			UPSTREAM: 3337 bases
I	4719685	C	G	SNP	Hom	45.13	2		W09C3.2	W09C3.2	protein_coding	W09C3.2			DOWNSTREAM: 6238 bases
I	4719685	C	G	SNP	Hom	45.13	2		C10H11.5	ugt-27	protein_coding	C10H11.5			UPSTREAM: 4381 bases
I	4719685	C	G	SNP	Hom	45.13	2		W09C3.7	W09C3.7	protein_coding	W09C3.7			UPSTREAM: 4199 bases
I	4719685	C	G	SNP	Hom	45.13	2		C10H11.4	ugt-28	protein_coding	C10H11.4			UPSTREAM: 7617 bases
I	4719685	C	G	SNP	Hom	45.13	2		W09C3.8	W09C3.8	protein_coding	W09C3.8			UPSTREAM: 2243 bases
I	4719685	C	G	SNP	Hom	45.13	2		W09C3.1	W09C3.1	protein_coding	W09C3.1			DOWNSTREAM: 109 bases
I	4719685	C	G	SNP	Hom	45.13	2		C10H11.7	C10H11.7	protein_coding	C10H11.7			UPSTREAM: 105 bases
I	4719685	C	G	SNP	Hom	45.13	2		W09C3.6	gsp-3	protein_coding	W09C3.6			UPSTREAM: 8976 bases
I	4719685	C	G	SNP	Hom	45.13	2		C10H11.6	ugt-26	protein_coding	C10H11.6a			UPSTREAM: 1494 bases
I	4719685	C	G	SNP	Hom	45.13	2		C10H11.6	ugt-26	protein_coding	C10H11.6b			UPSTREAM: 1522 bases
I	4770673	G	A	SNP	Hom	1601.36	47		C10H11.10	kca-1	protein_coding	C10H11.10			UPSTREAM: 9349 bases
I	4770673	G	A	SNP	Hom	1601.36	47		M04F3.4	M04F3.4	protein_coding	M04F3.4b			DOWNSTREAM: 814 bases
I	4770673	G	A	SNP	Hom	1601.36	47		M04F3.4	M04F3.4	protein_coding	M04F3.4a			DOWNSTREAM: 819 bases
I	4770673	G	A	SNP	Hom	1601.36	47		M04F3.6	M04F3.6	pseudogene	M04F3.6			UPSTREAM: 8313 bases
I	4770673	G	A	SNP	Hom	1601.36	47		M04F3.5	M04F3.5	protein_coding	M04F3.5			DOWNSTREAM: 3146 bases
I	4770673	G	A	SNP	Hom	1601.36	47		M04F3.3	M04F3.3	protein_coding	M04F3.3			UPSTREAM: 5467 bases
I	4770673	G	A	SNP	Hom	1601.36	47		M04F3.2	M04F3.2	protein_coding	M04F3.2			DOWNSTREAM: 2788 bases
I	4770673	G	A	SNP	Hom	1601.36	47		F54D7.8	F54D7.8	ncRNA	F54D7.8			UPSTREAM: 8218 bases
I	4770673	G	A	SNP	Hom	1601.36	47		F54D7.9	F54D7.9	ncRNA	F54D7.9			DOWNSTREAM: 9558 bases
I	4770673	G	A	SNP	Hom	1601.36	47		M04F3.1	rpa-2	protein_coding	M04F3.1.1	exon_I_4770436_4770757	2	NON_SYNONYMOUS_CODING	G/S	Ggt/Agt	108	0	867
I	4770673	G	A	SNP	Hom	1601.36	47		M04F3.1	rpa-2	protein_coding	M04F3.1.2	exon_I_4770436_4770757	3	NON_SYNONYMOUS_CODING	G/S	Ggt/Agt	108	0	867
I	4770673	G	A	SNP	Hom	1601.36	47		M04F3.1	rpa-2	protein_coding	M04F3.1.3	exon_I_4770436_4770757	2	NON_SYNONYMOUS_CODING	G/S	Ggt/Agt	108	0	867
I	4807830	*	#NAME?	INS	Hom	352.84	14		F54D7.3	gnrr-1	protein_coding	F54D7.3			DOWNSTREAM: 3658 bases
I	4807830	*	#NAME?	INS	Hom	352.84	14		F54D7.2	F54D7.2	protein_coding	F54D7.2.2			INTRON					1182
I	4807830	*	#NAME?	INS	Hom	352.84	14		F54D7.2	F54D7.2	protein_coding	F54D7.2.1			INTRON					1182
I	5003391	*	+C	INS	Hom	937.15	23		F54C1.3	mes-3	protein_coding	F54C1.3a			DOWNSTREAM: 1040 bases
I	5003391	*	+C	INS	Hom	937.15	23		F54C1.3	mes-3	protein_coding	F54C1.3b			DOWNSTREAM: 1040 bases
I	5003391	*	+C	INS	Hom	937.15	23		F54C1.2	dom-3	protein_coding	F54C1.2.2			UPSTREAM: 60 bases
I	5003391	*	+C	INS	Hom	937.15	23		F54C1.5	dyf-1	protein_coding	F54C1.5b.2			UPSTREAM: 9884 bases
I	5003391	*	+C	INS	Hom	937.15	23		F54C1.5	dyf-1	protein_coding	F54C1.5a			UPSTREAM: 8683 bases
I	5003391	*	+C	INS	Hom	937.15	23		F54C1.5	dyf-1	protein_coding	F54C1.5b.1			UPSTREAM: 8683 bases
I	5003391	*	+C	INS	Hom	937.15	23		F54C1.8	F54C1.8	protein_coding	F54C1.8			DOWNSTREAM: 1569 bases
I	5003391	*	+C	INS	Hom	937.15	23		F54C1.9	sst-20	protein_coding	F54C1.9			UPSTREAM: 3355 bases
I	5003391	*	+C	INS	Hom	937.15	23		F54C1.1	F54C1.1	protein_coding	F54C1.1			UPSTREAM: 5382 bases
I	5003391	*	+C	INS	Hom	937.15	23		F54C1.2	dom-3	protein_coding	F54C1.2.1	exon_I_5003352_5003579	1	UTR_5_PRIME: 74 bases from TSS
I	5042625	*	#NAME?	DEL	Hom	1900.94	47		C46H11.8	phat-1	protein_coding	C46H11.8			DOWNSTREAM: 1579 bases
I	5042625	*	#NAME?	DEL	Hom	1900.94	47		C46H11.12	C46H11.12	ncRNA	C46H11.12			UPSTREAM: 2118 bases
I	5042625	*	#NAME?	DEL	Hom	1900.94	47		C46H11.9	phat-2	protein_coding	C46H11.9			DOWNSTREAM: 3774 bases
I	5042625	*	#NAME?	DEL	Hom	1900.94	47		C46H11.2	C46H11.2	protein_coding	C46H11.2			UPSTREAM: 7427 bases
I	5042625	*	#NAME?	DEL	Hom	1900.94	47		C46H11.4	lfe-2	protein_coding	C46H11.4f			DOWNSTREAM: 1860 bases
I	5042625	*	#NAME?	DEL	Hom	1900.94	47		C46H11.4	lfe-2	protein_coding	C46H11.4e			DOWNSTREAM: 1860 bases
I	5042625	*	#NAME?	DEL	Hom	1900.94	47		C46H11.4	lfe-2	protein_coding	C46H11.4b			DOWNSTREAM: 1860 bases
I	5042625	*	#NAME?	DEL	Hom	1900.94	47		C46H11.4	lfe-2	protein_coding	C46H11.4a			DOWNSTREAM: 1860 bases
I	5042625	*	#NAME?	DEL	Hom	1900.94	47		C46H11.4	lfe-2	protein_coding	C46H11.4c			DOWNSTREAM: 1860 bases
I	5042625	*	#NAME?	DEL	Hom	1900.94	47		C46H11.4	lfe-2	protein_coding	C46H11.4d			DOWNSTREAM: 1468 bases
I	5042625	*	#NAME?	DEL	Hom	1900.94	47		C46H11.3	C46H11.3	protein_coding	C46H11.3			DOWNSTREAM: 570 bases
I	5042625	*	#NAME?	DEL	Hom	1900.94	47		C46H11.10	C46H11.10	protein_coding	C46H11.10b.1			DOWNSTREAM: 9906 bases
I	5042625	*	#NAME?	DEL	Hom	1900.94	47		C46H11.10	C46H11.10	protein_coding	C46H11.10b.2			DOWNSTREAM: 9906 bases
I	5042625	*	#NAME?	DEL	Hom	1900.94	47		C46H11.7	C46H11.7	protein_coding	C46H11.7	exon_I_5042381_5042812	4	CODON_DELETION	T/-	acc/-	113	0	723
I	5056752	*	#NAME?	INS	Hom	336.16	21		C46H11.2	C46H11.2	protein_coding	C46H11.2			DOWNSTREAM: 4225 bases
I	5056752	*	#NAME?	INS	Hom	336.16	21		C46H11.10	C46H11.10	protein_coding	C46H11.10b.3			UPSTREAM: 2446 bases
I	5056752	*	#NAME?	INS	Hom	336.16	21		C46H11.10	C46H11.10	protein_coding	C46H11.10b.1			UPSTREAM: 2389 bases
I	5056752	*	#NAME?	INS	Hom	336.16	21		C46H11.10	C46H11.10	protein_coding	C46H11.10b.2			UPSTREAM: 1891 bases
I	5056752	*	#NAME?	INS	Hom	336.16	21		C46H11.10	C46H11.10	protein_coding	C46H11.10a			UPSTREAM: 1866 bases
I	5056752	*	#NAME?	INS	Hom	336.16	21		C46H11.1	C46H11.1	protein_coding	C46H11.1			DOWNSTREAM: 710 bases
I	5056752	*	#NAME?	INS	Hom	336.16	21		C46H11.9	phat-2	protein_coding	C46H11.9			UPSTREAM: 8731 bases
I	5056752	*	#NAME?	INS	Hom	336.16	21		C46H11.11	fhod-1	protein_coding	C46H11.11			DOWNSTREAM: 1502 bases
I	5153818	C	T	SNP	Hom	127.8	35		Y110A7A.18	ppw-2	protein_coding	Y110A7A.18			DOWNSTREAM: 4693 bases
I	5153818	C	T	SNP	Hom	127.8	35		Y110A7A.3	unc-63	protein_coding	Y110A7A.3			DOWNSTREAM: 4589 bases
I	5153818	C	T	SNP	Hom	127.8	35		Y110A7A.19	Y110A7A.19	protein_coding	Y110A7A.19.1			DOWNSTREAM: 8786 bases
I	5153818	C	T	SNP	Hom	127.8	35		Y110A7A.19	Y110A7A.19	protein_coding	Y110A7A.19.2			DOWNSTREAM: 8883 bases
I	5153818	C	T	SNP	Hom	127.8	35		Y110A7A.2	Y110A7A.2	protein_coding	Y110A7A.2			UPSTREAM: 714 bases
I	5153878	A	T	SNP	Hom	529.4	15		Y110A7A.18	ppw-2	protein_coding	Y110A7A.18			DOWNSTREAM: 4633 bases
I	5153878	A	T	SNP	Hom	529.4	15		Y110A7A.3	unc-63	protein_coding	Y110A7A.3			DOWNSTREAM: 4649 bases
I	5153878	A	T	SNP	Hom	529.4	15		Y110A7A.19	Y110A7A.19	protein_coding	Y110A7A.19.1			DOWNSTREAM: 8726 bases
I	5153878	A	T	SNP	Hom	529.4	15		Y110A7A.19	Y110A7A.19	protein_coding	Y110A7A.19.2			DOWNSTREAM: 8823 bases
I	5153878	A	T	SNP	Hom	529.4	15		Y110A7A.2	Y110A7A.2	protein_coding	Y110A7A.2			UPSTREAM: 654 bases
I	5153907	A	T	SNP	Hom	883.54	24		Y110A7A.18	ppw-2	protein_coding	Y110A7A.18			DOWNSTREAM: 4604 bases
I	5153907	A	T	SNP	Hom	883.54	24		Y110A7A.3	unc-63	protein_coding	Y110A7A.3			DOWNSTREAM: 4678 bases
I	5153907	A	T	SNP	Hom	883.54	24		Y110A7A.19	Y110A7A.19	protein_coding	Y110A7A.19.1			DOWNSTREAM: 8697 bases
I	5153907	A	T	SNP	Hom	883.54	24		Y110A7A.19	Y110A7A.19	protein_coding	Y110A7A.19.2			DOWNSTREAM: 8794 bases
I	5153907	A	T	SNP	Hom	883.54	24		Y110A7A.2	Y110A7A.2	protein_coding	Y110A7A.2			UPSTREAM: 625 bases
I	5221052	C	A	SNP	Hom	1315.97	35		C32E12.5	sem-2	protein_coding	C32E12.5.1			UPSTREAM: 5831 bases
I	5221052	C	A	SNP	Hom	1315.97	35		C32E12.4	C32E12.4	protein_coding	C32E12.4			DOWNSTREAM: 9503 bases
I	5221052	C	A	SNP	Hom	1315.97	35		C32E12.7	C32E12.7	ncRNA	C32E12.7			DOWNSTREAM: 4679 bases
I	5357114	*	#NAME?	DEL	Hom	400.07	19		F55A12.13	F55A12.13	ncRNA	F55A12.13			DOWNSTREAM: 430 bases
I	5357114	*	#NAME?	DEL	Hom	400.07	19		F55A12.14	F55A12.14	ncRNA	F55A12.14			DOWNSTREAM: 1035 bases
I	5357114	*	#NAME?	DEL	Hom	400.07	19		F55A12.12	F55A12.12	ncRNA	F55A12.12			DOWNSTREAM: 1258 bases
I	5357114	*	#NAME?	DEL	Hom	400.07	19		F55A12.3	ppk-1	protein_coding	F55A12.3			UPSTREAM: 1409 bases
I	5357114	*	#NAME?	DEL	Hom	400.07	19		F55A12.5	F55A12.5	protein_coding	F55A12.5			DOWNSTREAM: 7466 bases
I	5357114	*	#NAME?	DEL	Hom	400.07	19		F55A12.8	F55A12.8	protein_coding	F55A12.8			UPSTREAM: 3344 bases
I	5357114	*	#NAME?	DEL	Hom	400.07	19		F55A12.2	F55A12.2	protein_coding	F55A12.2c.1			UPSTREAM: 8084 bases
I	5357114	*	#NAME?	DEL	Hom	400.07	19		F55A12.2	F55A12.2	protein_coding	F55A12.2b			UPSTREAM: 8154 bases
I	5357114	*	#NAME?	DEL	Hom	400.07	19		F55A12.2	F55A12.2	protein_coding	F55A12.2a			UPSTREAM: 8154 bases
I	5357114	*	#NAME?	DEL	Hom	400.07	19		F55A12.2	F55A12.2	protein_coding	F55A12.2d			UPSTREAM: 8154 bases
I	5357114	*	#NAME?	DEL	Hom	400.07	19		F55A12.4	dhs-2	protein_coding	F55A12.4b			DOWNSTREAM: 635 bases
I	5357114	*	#NAME?	DEL	Hom	400.07	19		F55A12.4	dhs-2	protein_coding	F55A12.4c			DOWNSTREAM: 179 bases
I	5357114	*	#NAME?	DEL	Hom	400.07	19		F55A12.10	F55A12.10	protein_coding	F55A12.10.1			DOWNSTREAM: 9833 bases
I	5357114	*	#NAME?	DEL	Hom	400.07	19		F55A12.10	F55A12.10	protein_coding	F55A12.10.2			DOWNSTREAM: 9899 bases
I	5357114	*	#NAME?	DEL	Hom	400.07	19		F55A12.4	dhs-2	protein_coding	F55A12.4a			DOWNSTREAM: 83 bases
I	5370604	G	A	SNP	Hom	1659.41	44		F55A12.3	ppk-1	protein_coding	F55A12.3			DOWNSTREAM: 5431 bases
I	5370604	G	A	SNP	Hom	1659.41	44		F55A12.2	F55A12.2	protein_coding	F55A12.2d			DOWNSTREAM: 4810 bases
I	5370604	G	A	SNP	Hom	1659.41	44		F55A12.2	F55A12.2	protein_coding	F55A12.2b			DOWNSTREAM: 3814 bases
I	5370604	G	A	SNP	Hom	1659.41	44		F55A12.2	F55A12.2	protein_coding	F55A12.2a			DOWNSTREAM: 3760 bases
I	5370604	G	A	SNP	Hom	1659.41	44		F55A12.2	F55A12.2	protein_coding	F55A12.2c.1			DOWNSTREAM: 3728 bases
I	5370604	G	A	SNP	Hom	1659.41	44		F55A12.10	F55A12.10	protein_coding	F55A12.10.2			UPSTREAM: 2772 bases
I	5370604	G	A	SNP	Hom	1659.41	44		F55A12.10	F55A12.10	protein_coding	F55A12.10.1			UPSTREAM: 2766 bases
I	5370604	G	A	SNP	Hom	1659.41	44		C24A11.2	C24A11.2	protein_coding	C24A11.2			UPSTREAM: 9559 bases
I	5370604	G	A	SNP	Hom	1659.41	44		F55A12.9	pqn-44	protein_coding	F55A12.9d.1			DOWNSTREAM: 2250 bases
I	5370604	G	A	SNP	Hom	1659.41	44		F55A12.9	pqn-44	protein_coding	F55A12.9d.2			DOWNSTREAM: 2250 bases
I	5370604	G	A	SNP	Hom	1659.41	44		F55A12.9	pqn-44	protein_coding	F55A12.9d.3			DOWNSTREAM: 2254 bases
I	5370604	G	A	SNP	Hom	1659.41	44		F55A12.9	pqn-44	protein_coding	F55A12.9d.4			DOWNSTREAM: 2254 bases
I	5370604	G	A	SNP	Hom	1659.41	44		F55A12.9	pqn-44	protein_coding	F55A12.9d.5			DOWNSTREAM: 2808 bases
I	5370604	G	A	SNP	Hom	1659.41	44		F55A12.9	pqn-44	protein_coding	F55A12.9c			DOWNSTREAM: 2808 bases
I	5370604	G	A	SNP	Hom	1659.41	44		F55A12.9	pqn-44	protein_coding	F55A12.9b			DOWNSTREAM: 2808 bases
I	5370604	G	A	SNP	Hom	1659.41	44		F55A12.9	pqn-44	protein_coding	F55A12.9a			DOWNSTREAM: 2808 bases
I	5370604	G	A	SNP	Hom	1659.41	44		F55A12.1	F55A12.1	protein_coding	F55A12.1	exon_I_5370110_5370842	4	NON_SYNONYMOUS_CODING	C/Y	tGt/tAt	381	0	2679
I	5451259	G	A	SNP	Hom	586.78	19		F27C1.11	F27C1.11	protein_coding	F27C1.11			UPSTREAM: 8230 bases
I	5451259	G	A	SNP	Hom	586.78	19		T05E8.1	ferl-1	protein_coding	T05E8.1			DOWNSTREAM: 4474 bases
I	5451259	G	A	SNP	Hom	586.78	19		F27C1.15	21ur-14376	ncRNA	F27C1.15			DOWNSTREAM: 800 bases
I	5451259	G	A	SNP	Hom	586.78	19		T05E8.4	21ur-13508	ncRNA	T05E8.4			DOWNSTREAM: 9275 bases
I	5451259	G	A	SNP	Hom	586.78	19		F27C1.13	F27C1.13	protein_coding	F27C1.13			UPSTREAM: 4401 bases
I	5475205	G	A	SNP	Hom	842.67	23		C09D4.5	rpl-19	protein_coding	C09D4.5.1			DOWNSTREAM: 9565 bases
I	5475205	G	A	SNP	Hom	842.67	23		C09D4.5	rpl-19	protein_coding	C09D4.5.2			DOWNSTREAM: 9577 bases
I	5475205	G	A	SNP	Hom	842.67	23		C09D4.5	rpl-19	protein_coding	C09D4.5.3			DOWNSTREAM: 9628 bases
I	5475205	G	A	SNP	Hom	842.67	23		C09D4.4	C09D4.4	protein_coding	C09D4.4c			DOWNSTREAM: 4339 bases
I	5475205	G	A	SNP	Hom	842.67	23		T05E8.2	hil-8	protein_coding	T05E8.2			UPSTREAM: 5575 bases
I	5475205	G	A	SNP	Hom	842.67	23		C09D4.4	C09D4.4	protein_coding	C09D4.4b			DOWNSTREAM: 4741 bases
I	5475205	G	A	SNP	Hom	842.67	23		C09D4.4	C09D4.4	protein_coding	C09D4.4a			DOWNSTREAM: 4741 bases
I	5475205	G	A	SNP	Hom	842.67	23		T05E8.3	T05E8.3	protein_coding	T05E8.3			INTRON					2571
I	5590738	*	+C	INS	Hom	888.07	25		M01E11.7	tag-163	protein_coding	M01E11.7a			INTRON					3339
I	5590738	*	+C	INS	Hom	888.07	25		M01E11.7	tag-163	protein_coding	M01E11.7c			INTRON					2850
I	5590738	*	+C	INS	Hom	888.07	25		M01E11.7	tag-163	protein_coding	M01E11.7d			INTRON					1995
I	5590738	*	+C	INS	Hom	888.07	25		M01E11.9	M01E11.9	ncRNA	M01E11.9			UPSTREAM: 4243 bases
I	5590738	*	+C	INS	Hom	888.07	25		M01E11.7	tag-163	protein_coding	M01E11.7b.2			UPSTREAM: 1177 bases
I	5590738	*	+C	INS	Hom	888.07	25		M01E11.7	tag-163	protein_coding	M01E11.7b.1			UPSTREAM: 1155 bases
I	5590738	*	+C	INS	Hom	888.07	25		M01E11.8	21ur-9108	ncRNA	M01E11.8			DOWNSTREAM: 613 bases
I	5590738	*	+C	INS	Hom	888.07	25		M01E11.2	M01E11.2	protein_coding	M01E11.2.1			DOWNSTREAM: 8856 bases
I	5590738	*	+C	INS	Hom	888.07	25		M01E11.1	M01E11.1	protein_coding	M01E11.1			DOWNSTREAM: 7297 bases
I	5910284	*	#NAME?	INS	Hom	1896.48	47		C34G6.2	tyr-4	protein_coding	C34G6.2			DOWNSTREAM: 8168 bases
I	5910284	*	#NAME?	INS	Hom	1896.48	47		C34G6.7	stam-1	protein_coding	C34G6.7b.2			UPSTREAM: 5954 bases
I	5910284	*	#NAME?	INS	Hom	1896.48	47		C34G6.7	stam-1	protein_coding	C34G6.7a			UPSTREAM: 5592 bases
I	5910284	*	#NAME?	INS	Hom	1896.48	47		C34G6.7	stam-1	protein_coding	C34G6.7b.3			UPSTREAM: 5592 bases
I	5910284	*	#NAME?	INS	Hom	1896.48	47		C34G6.7	stam-1	protein_coding	C34G6.7b.1			UPSTREAM: 5584 bases
I	5910284	*	#NAME?	INS	Hom	1896.48	47		C34G6.8	21ur-13804	ncRNA	C34G6.8			DOWNSTREAM: 4823 bases
I	5910284	*	#NAME?	INS	Hom	1896.48	47		C34G6.1	C34G6.1	protein_coding	C34G6.1			INTRON					5307
I	5910284	*	#NAME?	INS	Hom	1896.48	47		B0207.14	B0207.14	ncRNA	B0207.14			DOWNSTREAM: 9098 bases
I	5910284	*	#NAME?	INS	Hom	1896.48	47		B0207.5	B0207.5	protein_coding	B0207.5			UPSTREAM: 9505 bases
I	5986117	G	A	SNP	Hom	1010.18	28		C06A5.5	C06A5.5	protein_coding	C06A5.5			UPSTREAM: 3663 bases
I	5986117	G	A	SNP	Hom	1010.18	28		C06A5.7	unc-94	protein_coding	C06A5.7a.2			DOWNSTREAM: 6548 bases
I	5986117	G	A	SNP	Hom	1010.18	28		C06A5.7	unc-94	protein_coding	C06A5.7a.1			DOWNSTREAM: 6555 bases
I	5986117	G	A	SNP	Hom	1010.18	28		C06A5.10	C06A5.10	protein_coding	C06A5.10			UPSTREAM: 3146 bases
I	5986117	G	A	SNP	Hom	1010.18	28		C06A5.7	unc-94	protein_coding	C06A5.7b			DOWNSTREAM: 7186 bases
I	5986117	G	A	SNP	Hom	1010.18	28		C06A5.6	C06A5.6	protein_coding	C06A5.6.2			UPSTREAM: 246 bases
I	5986117	G	A	SNP	Hom	1010.18	28		C06A5.6	C06A5.6	protein_coding	C06A5.6.1			UPSTREAM: 244 bases
I	5986117	G	A	SNP	Hom	1010.18	28		C06A5.3	C06A5.3	protein_coding	C06A5.3a.1			UPSTREAM: 377 bases
I	5986117	G	A	SNP	Hom	1010.18	28		C06A5.3	C06A5.3	protein_coding	C06A5.3a.2			UPSTREAM: 377 bases
I	5986117	G	A	SNP	Hom	1010.18	28		C06A5.3	C06A5.3	protein_coding	C06A5.3b			UPSTREAM: 377 bases
I	5986117	G	A	SNP	Hom	1010.18	28		Y76G2A.2	Y76G2A.2	protein_coding	Y76G2A.2			DOWNSTREAM: 6682 bases
I	5986117	G	A	SNP	Hom	1010.18	28		Y76G2A.1	Y76G2A.1	protein_coding	Y76G2A.1			DOWNSTREAM: 5979 bases
I	5986117	G	A	SNP	Hom	1010.18	28		C06A5.11	sir-2.4	protein_coding	C06A5.11			UPSTREAM: 4956 bases
I	5986117	G	A	SNP	Hom	1010.18	28		C06A5.4	C06A5.4	protein_coding	C06A5.4			UPSTREAM: 4527 bases
I	6139031	A	T	SNP	Hom	661.71	19		F56F4.3	F56F4.3	protein_coding	F56F4.3			UPSTREAM: 2440 bases
I	6139031	A	T	SNP	Hom	661.71	19		T27A3.11	T27A3.11	ncRNA	T27A3.11			UPSTREAM: 5900 bases
I	6139031	A	T	SNP	Hom	661.71	19		F56F4.2	ttr-55	protein_coding	F56F4.2			UPSTREAM: 6426 bases
I	6139031	A	T	SNP	Hom	661.71	19		F56F4.t1	F56F4.t1	tRNA	F56F4.t1			DOWNSTREAM: 3116 bases
I	6139031	A	T	SNP	Hom	661.71	19		F56F4.10	F56F4.10	ncRNA	F56F4.10			UPSTREAM: 3109 bases
I	6139031	A	T	SNP	Hom	661.71	19		F56F4.9	ttr-56	protein_coding	F56F4.9			UPSTREAM: 7521 bases
I	6139031	A	T	SNP	Hom	661.71	19		F56F4.t2	F56F4.t2	tRNA	F56F4.t2			DOWNSTREAM: 2360 bases
I	6139031	A	T	SNP	Hom	661.71	19		F56F4.11	F56F4.11	ncRNA	F56F4.11			UPSTREAM: 2343 bases
I	6139031	A	T	SNP	Hom	661.71	19		F56F4.5	pept-3	protein_coding	F56F4.5			DOWNSTREAM: 1049 bases
I	6139031	A	T	SNP	Hom	661.71	19		F56F4.1	ttr-58	protein_coding	F56F4.1			UPSTREAM: 9071 bases
I	6139031	A	T	SNP	Hom	661.71	19		F56F4.4	F56F4.4	protein_coding	F56F4.4			DOWNSTREAM: 74 bases
I	6139031	A	T	SNP	Hom	661.71	19		F56F4.6	abt-6	protein_coding	F56F4.6			DOWNSTREAM: 187 bases
I	6151525	*	#NAME?	DEL	Hom	929.64	22		T09B4.5	T09B4.5	protein_coding	T09B4.5a			UPSTREAM: 2552 bases
I	6151525	*	#NAME?	DEL	Hom	929.64	22		F56F4.3	F56F4.3	protein_coding	F56F4.3			DOWNSTREAM: 7137 bases
I	6151525	*	#NAME?	DEL	Hom	929.64	22		T09B4.5	T09B4.5	protein_coding	T09B4.5b			UPSTREAM: 5038 bases
I	6151525	*	#NAME?	DEL	Hom	929.64	22		T09B4.6	T09B4.6	protein_coding	T09B4.6			DOWNSTREAM: 5317 bases
I	6151525	*	#NAME?	DEL	Hom	929.64	22		F56F4.2	ttr-55	protein_coding	F56F4.2			DOWNSTREAM: 4424 bases
I	6151525	*	#NAME?	DEL	Hom	929.64	22		F56F4.9	ttr-56	protein_coding	F56F4.9			DOWNSTREAM: 4293 bases
I	6151525	*	#NAME?	DEL	Hom	929.64	22		F56F4.1	ttr-58	protein_coding	F56F4.1			DOWNSTREAM: 2382 bases
I	6151525	*	#NAME?	DEL	Hom	929.64	22		T09B4.7	T09B4.7	protein_coding	T09B4.7			DOWNSTREAM: 8557 bases
I	6151525	*	#NAME?	DEL	Hom	929.64	22		F56F4.8	F56F4.8	protein_coding	F56F4.8			DOWNSTREAM: 1032 bases
I	6164916	G	A	SNP	Hom	1762.77	47		T09B4.5	T09B4.5	protein_coding	T09B4.5b			DOWNSTREAM: 8120 bases
I	6164916	G	A	SNP	Hom	1762.77	47		T09B4.5	T09B4.5	protein_coding	T09B4.5a			DOWNSTREAM: 7493 bases
I	6164916	G	A	SNP	Hom	1762.77	47		T09B4.4	T09B4.4	protein_coding	T09B4.4			UPSTREAM: 3034 bases
I	6164916	G	A	SNP	Hom	1762.77	47		T09B4.6	T09B4.6	protein_coding	T09B4.6			UPSTREAM: 5746 bases
I	6164916	G	A	SNP	Hom	1762.77	47		T09B4.t2	T09B4.t2	tRNA	T09B4.t2			UPSTREAM: 1370 bases
I	6164916	G	A	SNP	Hom	1762.77	47		T09B4.19	T09B4.19	ncRNA	T09B4.19			DOWNSTREAM: 1315 bases
I	6164916	G	A	SNP	Hom	1762.77	47		T09B4.t1	T09B4.t1	tRNA	T09B4.t1			DOWNSTREAM: 650 bases
I	6164916	G	A	SNP	Hom	1762.77	47		T09B4.16	T09B4.16	ncRNA	T09B4.16			UPSTREAM: 6681 bases
I	6164916	G	A	SNP	Hom	1762.77	47		T09B4.7	T09B4.7	protein_coding	T09B4.7			UPSTREAM: 3249 bases
I	6164916	G	A	SNP	Hom	1762.77	47		T09B4.14	T09B4.14	ncRNA	T09B4.14			UPSTREAM: 7757 bases
I	6164916	G	A	SNP	Hom	1762.77	47		T09B4.17	T09B4.17	ncRNA	T09B4.17			UPSTREAM: 8085 bases
I	6164916	G	A	SNP	Hom	1762.77	47		T09B4.8	T09B4.8	protein_coding	T09B4.8	exon_I_6164717_6164973	7	NON_SYNONYMOUS_CODING	P/S	Cca/Tca	420	0	1335
I	6219851	T	C	SNP	Hom	45.13	3		T08B2.7	T08B2.7	protein_coding	T08B2.7b.2			UPSTREAM: 9910 bases
I	6219851	T	C	SNP	Hom	45.13	3		T08B2.7	T08B2.7	protein_coding	T08B2.7b.1			UPSTREAM: 9902 bases
I	6219851	T	C	SNP	Hom	45.13	3		T08B2.10	rps-17	protein_coding	T08B2.10.1			DOWNSTREAM: 240 bases
I	6219851	T	C	SNP	Hom	45.13	3		T08B2.10	rps-17	protein_coding	T08B2.10.2			DOWNSTREAM: 241 bases
I	6219851	T	C	SNP	Hom	45.13	3		T08B2.7	T08B2.7	protein_coding	T08B2.7a			UPSTREAM: 8742 bases
I	6219851	T	C	SNP	Hom	45.13	3		T08B2.7	T08B2.7	protein_coding	T08B2.7c			UPSTREAM: 8694 bases
I	6219851	T	C	SNP	Hom	45.13	3		T08B2.11	T08B2.11	protein_coding	T08B2.11			DOWNSTREAM: 1396 bases
I	6219851	T	C	SNP	Hom	45.13	3		T08B2.8	T08B2.8	protein_coding	T08B2.8.2			UPSTREAM: 7964 bases
I	6219851	T	C	SNP	Hom	45.13	3		T08B2.8	T08B2.8	protein_coding	T08B2.8.1			UPSTREAM: 7962 bases
I	6219851	T	C	SNP	Hom	45.13	3		T08B2.13	T08B2.13	snoRNA	T08B2.13			UPSTREAM: 7025 bases
I	6219851	T	C	SNP	Hom	45.13	3		T08B2.t1	T08B2.t1	pseudogene	T08B2.t1			UPSTREAM: 6957 bases
I	6219851	T	C	SNP	Hom	45.13	3		T08B2.14	T08B2.14	ncRNA	T08B2.14			DOWNSTREAM: 6934 bases
I	6219851	T	C	SNP	Hom	45.13	3		T08B2.9	fars-1	protein_coding	T08B2.9b.3			UPSTREAM: 5633 bases
I	6219851	T	C	SNP	Hom	45.13	3		T08B2.9	fars-1	protein_coding	T08B2.9b.1			UPSTREAM: 5631 bases
I	6219851	T	C	SNP	Hom	45.13	3		T08B2.9	fars-1	protein_coding	T08B2.9b.2			UPSTREAM: 5273 bases
I	6219851	T	C	SNP	Hom	45.13	3		T08B2.9	fars-1	protein_coding	T08B2.9a			UPSTREAM: 5263 bases
I	6219851	T	C	SNP	Hom	45.13	3		T08B2.9	fars-1	protein_coding	T08B2.9b.4			UPSTREAM: 5263 bases
I	6219851	T	C	SNP	Hom	45.13	3		T08B2.5	T08B2.5	protein_coding	T08B2.5a			UTR_3_PRIME: 12 bases from CDS
I	6219851	T	C	SNP	Hom	45.13	3		T08B2.4	T08B2.4	protein_coding	T08B2.4			UPSTREAM: 5247 bases
I	6219851	T	C	SNP	Hom	45.13	3		T08B2.5	T08B2.5	protein_coding	T08B2.5d			DOWNSTREAM: 3232 bases
I	6219851	T	C	SNP	Hom	45.13	3		T08B2.5	T08B2.5	protein_coding	T08B2.5e			DOWNSTREAM: 3205 bases
I	6219851	T	C	SNP	Hom	45.13	3		T08B2.3	T08B2.3	protein_coding	T08B2.3			UPSTREAM: 8250 bases
I	6219851	T	C	SNP	Hom	45.13	3		T08B2.5	T08B2.5	protein_coding	T08B2.5g			DOWNSTREAM: 12 bases
I	6219851	T	C	SNP	Hom	45.13	3		T08B2.5	T08B2.5	protein_coding	T08B2.5f			DOWNSTREAM: 12 bases
I	6219851	T	C	SNP	Hom	45.13	3		T08B2.5	T08B2.5	protein_coding	T08B2.5c			DOWNSTREAM: 12 bases
I	6219851	T	C	SNP	Hom	45.13	3		T08B2.5	T08B2.5	protein_coding	T08B2.5b			DOWNSTREAM: 12 bases
I	6458232	C	T	SNP	Hom	823.38	22		K06A5.10	K06A5.10	ncRNA	K06A5.10			UPSTREAM: 1247 bases
I	6458232	C	T	SNP	Hom	823.38	22		K06A5.4	knl-2	protein_coding	K06A5.4			UPSTREAM: 2203 bases
I	6458232	C	T	SNP	Hom	823.38	22		T23H2.1	npp-12	protein_coding	T23H2.1			DOWNSTREAM: 4281 bases
I	6458232	C	T	SNP	Hom	823.38	22		K06A5.6	acdh-3	protein_coding	K06A5.6.1			DOWNSTREAM: 5966 bases
I	6458232	C	T	SNP	Hom	823.38	22		K06A5.6	acdh-3	protein_coding	K06A5.6.2			DOWNSTREAM: 6068 bases
I	6458232	C	T	SNP	Hom	823.38	22		T23H2.6	T23H2.6	ncRNA	T23H2.6			UPSTREAM: 1743 bases
I	6458232	C	T	SNP	Hom	823.38	22		K06A5.3	K06A5.3	protein_coding	K06A5.3			UPSTREAM: 8620 bases
I	6458232	C	T	SNP	Hom	823.38	22		T23H2.4	T23H2.4	protein_coding	T23H2.4			UPSTREAM: 1304 bases
I	6458232	C	T	SNP	Hom	823.38	22		K06A5.2	K06A5.2	protein_coding	K06A5.2			UPSTREAM: 9899 bases
I	6458232	C	T	SNP	Hom	823.38	22		T23H2.5	rab-10	protein_coding	T23H2.5.2	exon_I_6457980_6458292	2	STOP_GAINED	W/*	tGg/tAg	63	0	606
I	6458232	C	T	SNP	Hom	823.38	22		T23H2.5	rab-10	protein_coding	T23H2.5.1	exon_I_6457980_6458292	2	STOP_GAINED	W/*	tGg/tAg	63	0	606
I	6506263	*	#NAME?	INS	Hom	1205.64	28		C55B7.2	gly-2	protein_coding	C55B7.2			UPSTREAM: 1632 bases
I	6506263	*	#NAME?	INS	Hom	1205.64	28		C55B7.4	acdh-1	protein_coding	C55B7.4b.5			DOWNSTREAM: 7324 bases
I	6506263	*	#NAME?	INS	Hom	1205.64	28		C55B7.4	acdh-1	protein_coding	C55B7.4b.6			DOWNSTREAM: 7324 bases
I	6506263	*	#NAME?	INS	Hom	1205.64	28		C55B7.4	acdh-1	protein_coding	C55B7.4b.1			DOWNSTREAM: 6945 bases
I	6506263	*	#NAME?	INS	Hom	1205.64	28		C55B7.4	acdh-1	protein_coding	C55B7.4b.4			DOWNSTREAM: 6704 bases
I	6506263	*	#NAME?	INS	Hom	1205.64	28		C55B7.4	acdh-1	protein_coding	C55B7.4b.2			DOWNSTREAM: 6704 bases
I	6506263	*	#NAME?	INS	Hom	1205.64	28		C55B7.4	acdh-1	protein_coding	C55B7.4b.3			DOWNSTREAM: 6704 bases
I	6506263	*	#NAME?	INS	Hom	1205.64	28		C55B7.4	acdh-1	protein_coding	C55B7.4a			DOWNSTREAM: 6702 bases
I	6506263	*	#NAME?	INS	Hom	1205.64	28		C55B7.11	C55B7.11	protein_coding	C55B7.11			DOWNSTREAM: 5129 bases
I	6506263	*	#NAME?	INS	Hom	1205.64	28		C55B7.10	C55B7.10	protein_coding	C55B7.10			UPSTREAM: 2341 bases
I	6506263	*	#NAME?	INS	Hom	1205.64	28		C55B7.1	glh-2	protein_coding	C55B7.1			UPSTREAM: 7759 bases
I	6506263	*	#NAME?	INS	Hom	1205.64	28		C55B7.3	C55B7.3	protein_coding	C55B7.3			DOWNSTREAM: 4848 bases
I	6772594	A	C	SNP	Hom	588.37	22		C37A2.5	pqn-21	protein_coding	C37A2.5b			DOWNSTREAM: 1383 bases
I	6772594	A	C	SNP	Hom	588.37	22		C37A2.5	pqn-21	protein_coding	C37A2.5a			DOWNSTREAM: 1923 bases
I	6772594	A	C	SNP	Hom	588.37	22		F08B6.4	unc-87	protein_coding	F08B6.4a			UPSTREAM: 6982 bases
I	6772594	A	C	SNP	Hom	588.37	22		F08B6.4	unc-87	protein_coding	F08B6.4c.2			UPSTREAM: 6982 bases
I	6772594	A	C	SNP	Hom	588.37	22		F08B6.4	unc-87	protein_coding	F08B6.4c.1			UPSTREAM: 6881 bases
I	6772594	A	C	SNP	Hom	588.37	22		F08B6.4	unc-87	protein_coding	F08B6.4c.3			UPSTREAM: 4796 bases
I	6772594	A	C	SNP	Hom	588.37	22		F08B6.4	unc-87	protein_coding	F08B6.4b.2			UPSTREAM: 4796 bases
I	6772594	A	C	SNP	Hom	588.37	22		F08B6.4	unc-87	protein_coding	F08B6.4b.1			UPSTREAM: 4794 bases
I	6772594	A	C	SNP	Hom	588.37	22		C37A2.4	cye-1	protein_coding	C37A2.4a			UPSTREAM: 8213 bases
I	6772594	A	C	SNP	Hom	588.37	22		C37A2.4	cye-1	protein_coding	C37A2.4b			UPSTREAM: 8228 bases
I	6772594	A	C	SNP	Hom	588.37	22		C37A2.t1	C37A2.t1	tRNA	C37A2.t1			UPSTREAM: 9210 bases
I	6801829	*	#NAME?	INS	Hom	801.37	16		E02D9.1	E02D9.1	protein_coding	E02D9.1a			UPSTREAM: 370 bases
I	6801829	*	#NAME?	INS	Hom	801.37	16		K02F2.5	K02F2.5	protein_coding	K02F2.5			DOWNSTREAM: 1790 bases
I	6801829	*	#NAME?	INS	Hom	801.37	16		E02D9.1	E02D9.1	protein_coding	E02D9.1d			UPSTREAM: 1870 bases
I	6801829	*	#NAME?	INS	Hom	801.37	16		C37A2.2	pqn-20	protein_coding	C37A2.2			DOWNSTREAM: 4358 bases
I	6801829	*	#NAME?	INS	Hom	801.37	16		C37A2.8	C37A2.8	protein_coding	C37A2.8b			UPSTREAM: 2208 bases
I	6801829	*	#NAME?	INS	Hom	801.37	16		C37A2.8	C37A2.8	protein_coding	C37A2.8a			UPSTREAM: 2200 bases
I	6801829	*	#NAME?	INS	Hom	801.37	16		E02D9.1	E02D9.1	protein_coding	E02D9.1b.1			UTR_3_PRIME: 173 bases from CDS
I	6801829	*	#NAME?	INS	Hom	801.37	16		E02D9.1	E02D9.1	protein_coding	E02D9.1b.2			INTRON					948
I	6801829	*	#NAME?	INS	Hom	801.37	16		E02D9.1	E02D9.1	protein_coding	E02D9.1c			INTRON					954
I	6801829	*	#NAME?	INS	Hom	801.37	16		K02F2.8	K02F2.8	ncRNA	K02F2.8			UPSTREAM: 8609 bases
I	6801829	*	#NAME?	INS	Hom	801.37	16		E02D9.1	E02D9.1	protein_coding	E02D9.1b.3			DOWNSTREAM: 173 bases
I	6801829	*	#NAME?	INS	Hom	801.37	16		E02D9.1	E02D9.1	protein_coding	E02D9.1b.2			SPLICE_SITE_ACCEPTOR
I	6852097	C	A	SNP	Hom	1493.24	42		T21G5.3	glh-1	protein_coding	T21G5.3			UPSTREAM: 2590 bases
I	6852097	C	A	SNP	Hom	1493.24	42		H27M09.4	dpy-14	protein_coding	H27M09.4			DOWNSTREAM: 6962 bases
I	6852097	C	A	SNP	Hom	1493.24	42		H27M09.5	H27M09.5	protein_coding	H27M09.5			UPSTREAM: 5144 bases
I	6852097	C	A	SNP	Hom	1493.24	42		H27M09.6	H27M09.6	snRNA	H27M09.6			UPSTREAM: 4795 bases
I	6852097	C	A	SNP	Hom	1493.24	42		H27M09.7	H27M09.7	ncRNA	H27M09.7			DOWNSTREAM: 4790 bases
I	6852097	C	A	SNP	Hom	1493.24	42		H27M09.3	syp-4	protein_coding	H27M09.3			DOWNSTREAM: 2174 bases
I	6852097	C	A	SNP	Hom	1493.24	42		T21G5.10	T21G5.10	ncRNA	T21G5.10			UPSTREAM: 8487 bases
I	6852097	C	A	SNP	Hom	1493.24	42		T21G5.9	T21G5.9	ncRNA	T21G5.9			DOWNSTREAM: 8487 bases
I	6852097	C	A	SNP	Hom	1493.24	42		H27M09.2	rpb-5	protein_coding	H27M09.2			DOWNSTREAM: 777 bases
I	6852097	C	A	SNP	Hom	1493.24	42		H27M09.1	H27M09.1	protein_coding	H27M09.1	exon_I_6852090_6852302	4	NON_SYNONYMOUS_CODING	P/T	Cca/Aca	156	0	1893
I	6852097	C	A	SNP	Hom	1493.24	42		K02F2.1	dpf-3	protein_coding	K02F2.1a			DOWNSTREAM: 8998 bases
I	6852097	C	A	SNP	Hom	1493.24	42		K02F2.1	dpf-3	protein_coding	K02F2.1b			DOWNSTREAM: 8755 bases
I	6852361	G	A	SNP	Hom	1419.36	40		T21G5.3	glh-1	protein_coding	T21G5.3			UPSTREAM: 2326 bases
I	6852361	G	A	SNP	Hom	1419.36	40		H27M09.4	dpy-14	protein_coding	H27M09.4			DOWNSTREAM: 7226 bases
I	6852361	G	A	SNP	Hom	1419.36	40		H27M09.5	H27M09.5	protein_coding	H27M09.5			UPSTREAM: 5408 bases
I	6852361	G	A	SNP	Hom	1419.36	40		H27M09.6	H27M09.6	snRNA	H27M09.6			UPSTREAM: 5059 bases
I	6852361	G	A	SNP	Hom	1419.36	40		H27M09.7	H27M09.7	ncRNA	H27M09.7			DOWNSTREAM: 5054 bases
I	6852361	G	A	SNP	Hom	1419.36	40		H27M09.3	syp-4	protein_coding	H27M09.3			DOWNSTREAM: 2438 bases
I	6852361	G	A	SNP	Hom	1419.36	40		T21G5.10	T21G5.10	ncRNA	T21G5.10			UPSTREAM: 8223 bases
I	6852361	G	A	SNP	Hom	1419.36	40		T21G5.9	T21G5.9	ncRNA	T21G5.9			DOWNSTREAM: 8223 bases
I	6852361	G	A	SNP	Hom	1419.36	40		H27M09.2	rpb-5	protein_coding	H27M09.2			DOWNSTREAM: 1041 bases
I	6852361	G	A	SNP	Hom	1419.36	40		H27M09.1	H27M09.1	protein_coding	H27M09.1	exon_I_6852350_6852503	5	NON_SYNONYMOUS_CODING	R/H	cGt/cAt	228	0	1893
I	6852361	G	A	SNP	Hom	1419.36	40		K02F2.1	dpf-3	protein_coding	K02F2.1a			DOWNSTREAM: 9262 bases
I	6852361	G	A	SNP	Hom	1419.36	40		K02F2.1	dpf-3	protein_coding	K02F2.1b			DOWNSTREAM: 9019 bases
I	6905200	G	A	SNP	Hom	927.91	25		C48B6.5	srb-15	protein_coding	C48B6.5			UPSTREAM: 4582 bases
I	6905200	G	A	SNP	Hom	927.91	25		C48B6.6	smg-1	protein_coding	C48B6.6a	exon_I_6905053_6905231	28	SYNONYMOUS_CODING	S/S	tcC/tcT	1500	3	6969
I	6905200	G	A	SNP	Hom	927.91	25		C48B6.6	smg-1	protein_coding	C48B6.6b	exon_I_6905053_6905231	28	SYNONYMOUS_CODING	S/S	tcC/tcT	1500	3	6060
I	6905200	G	A	SNP	Hom	927.91	25		C48B6.3	C48B6.3	protein_coding	C48B6.3.1			UPSTREAM: 9846 bases
I	6905200	G	A	SNP	Hom	927.91	25		C48B6.3	C48B6.3	protein_coding	C48B6.3.2			UPSTREAM: 9848 bases
I	6949307	A	G	SNP	Hom	456.43	14		T10B11.4	T10B11.4	protein_coding	T10B11.4			UPSTREAM: 9690 bases
I	6949307	A	G	SNP	Hom	456.43	14		T10B11.1	pcbd-1	protein_coding	T10B11.1			UPSTREAM: 1827 bases
I	6949307	A	G	SNP	Hom	456.43	14		T10B11.8	T10B11.8	protein_coding	T10B11.8a			DOWNSTREAM: 2595 bases
I	6949307	A	G	SNP	Hom	456.43	14		T10B11.5	T10B11.5	protein_coding	T10B11.5			UPSTREAM: 7318 bases
I	6949307	A	G	SNP	Hom	456.43	14		T10B11.8	T10B11.8	protein_coding	T10B11.8b			DOWNSTREAM: 2859 bases
I	6949307	A	G	SNP	Hom	456.43	14		C30F12.1	C30F12.1	protein_coding	C30F12.1			DOWNSTREAM: 5103 bases
I	6949307	A	G	SNP	Hom	456.43	14		T10B11.6	T10B11.6	protein_coding	T10B11.6.2			UPSTREAM: 3948 bases
I	6949307	A	G	SNP	Hom	456.43	14		T10B11.6	T10B11.6	protein_coding	T10B11.6.1			UPSTREAM: 3948 bases
I	6949307	A	G	SNP	Hom	456.43	14		T10B11.7	T10B11.7	protein_coding	T10B11.7a.2			INTRON					1638
I	6949307	A	G	SNP	Hom	456.43	14		T10B11.7	T10B11.7	protein_coding	T10B11.7a.1			INTRON					1638
I	6949307	A	G	SNP	Hom	456.43	14		T10B11.7	T10B11.7	protein_coding	T10B11.7b			INTRON					1527
I	6949331	T	A	SNP	Hom	545.54	17		T10B11.4	T10B11.4	protein_coding	T10B11.4			UPSTREAM: 9714 bases
I	6949331	T	A	SNP	Hom	545.54	17		T10B11.1	pcbd-1	protein_coding	T10B11.1			UPSTREAM: 1803 bases
I	6949331	T	A	SNP	Hom	545.54	17		T10B11.8	T10B11.8	protein_coding	T10B11.8a			DOWNSTREAM: 2571 bases
I	6949331	T	A	SNP	Hom	545.54	17		T10B11.5	T10B11.5	protein_coding	T10B11.5			UPSTREAM: 7342 bases
I	6949331	T	A	SNP	Hom	545.54	17		T10B11.8	T10B11.8	protein_coding	T10B11.8b			DOWNSTREAM: 2835 bases
I	6949331	T	A	SNP	Hom	545.54	17		C30F12.1	C30F12.1	protein_coding	C30F12.1			DOWNSTREAM: 5079 bases
I	6949331	T	A	SNP	Hom	545.54	17		T10B11.6	T10B11.6	protein_coding	T10B11.6.2			UPSTREAM: 3972 bases
I	6949331	T	A	SNP	Hom	545.54	17		T10B11.6	T10B11.6	protein_coding	T10B11.6.1			UPSTREAM: 3972 bases
I	6949331	T	A	SNP	Hom	545.54	17		T10B11.7	T10B11.7	protein_coding	T10B11.7a.2			INTRON					1638
I	6949331	T	A	SNP	Hom	545.54	17		T10B11.7	T10B11.7	protein_coding	T10B11.7a.1			INTRON					1638
I	6949331	T	A	SNP	Hom	545.54	17		T10B11.7	T10B11.7	protein_coding	T10B11.7b			INTRON					1527
I	6988174	C	G	SNP	Hom	1519.57	40		C30F12.5	C30F12.5	protein_coding	C30F12.5a.2			DOWNSTREAM: 3580 bases
I	6988174	C	G	SNP	Hom	1519.57	40		C30F12.5	C30F12.5	protein_coding	C30F12.5a.1			DOWNSTREAM: 3776 bases
I	6988174	C	G	SNP	Hom	1519.57	40		C30F12.5	C30F12.5	protein_coding	C30F12.5b			DOWNSTREAM: 4137 bases
I	6988174	C	G	SNP	Hom	1519.57	40		C30F12.9	C30F12.9	ncRNA	C30F12.9			UPSTREAM: 4543 bases
I	6988174	C	G	SNP	Hom	1519.57	40		C30F12.8	C30F12.8	ncRNA	C30F12.8			DOWNSTREAM: 8402 bases
I	6988174	C	G	SNP	Hom	1519.57	40		C30F12.6	nmur-4	protein_coding	C30F12.6			UPSTREAM: 892 bases
I	7140681	G	T	SNP	Hom	487.32	14		K10D3.3	taf-11.2	protein_coding	K10D3.3			DOWNSTREAM: 6353 bases
I	7140681	G	T	SNP	Hom	487.32	14		K07G5.6	K07G5.6	protein_coding	K07G5.6.1			DOWNSTREAM: 9254 bases
I	7140681	G	T	SNP	Hom	487.32	14		K10D3.4	K10D3.4	protein_coding	K10D3.4			UPSTREAM: 709 bases
I	7140681	G	T	SNP	Hom	487.32	14		K07G5.6	K07G5.6	protein_coding	K07G5.6.2			DOWNSTREAM: 9362 bases
I	7140681	G	T	SNP	Hom	487.32	14		H37N21.1	H37N21.1	protein_coding	H37N21.1			INTRON					1950
I	7149815	*	#NAME?	INS	Hom	2272.85	52		K07G5.1	crml-1	protein_coding	K07G5.1			DOWNSTREAM: 2643 bases
I	7149815	*	#NAME?	INS	Hom	2272.85	52		H37N21.1	H37N21.1	protein_coding	H37N21.1			UPSTREAM: 2586 bases
I	7149815	*	#NAME?	INS	Hom	2272.85	52		K07G5.2	xpa-1	protein_coding	K07G5.2			UPSTREAM: 9897 bases
I	7149815	*	#NAME?	INS	Hom	2272.85	52		K07G5.6	K07G5.6	protein_coding	K07G5.6.1			DOWNSTREAM: 120 bases
I	7149815	*	#NAME?	INS	Hom	2272.85	52		K10D3.4	K10D3.4	protein_coding	K10D3.4			UPSTREAM: 9843 bases
I	7149815	*	#NAME?	INS	Hom	2272.85	52		K07G5.6	K07G5.6	protein_coding	K07G5.6.2			DOWNSTREAM: 228 bases
I	7251393	*	#NAME?	DEL	Hom	504.35	24		R06C7.3	dhp-1	protein_coding	R06C7.3.3			UPSTREAM: 7632 bases
I	7251393	*	#NAME?	DEL	Hom	504.35	24		R06C7.3	dhp-1	protein_coding	R06C7.3.1			UPSTREAM: 7596 bases
I	7251393	*	#NAME?	DEL	Hom	504.35	24		R06C7.3	dhp-1	protein_coding	R06C7.3.2			UPSTREAM: 7428 bases
I	7251393	*	#NAME?	DEL	Hom	504.35	24		R06C7.9	ztf-15	protein_coding	R06C7.9a.1			UPSTREAM: 4114 bases
I	7251393	*	#NAME?	DEL	Hom	504.35	24		R06C7.9	ztf-15	protein_coding	R06C7.9b			UPSTREAM: 4116 bases
I	7251393	*	#NAME?	DEL	Hom	504.35	24		R06C7.9	ztf-15	protein_coding	R06C7.9a.2			UPSTREAM: 4116 bases
I	7251393	*	#NAME?	DEL	Hom	504.35	24		R06C7.4	cpg-3	protein_coding	R06C7.4.3			DOWNSTREAM: 5291 bases
I	7251393	*	#NAME?	DEL	Hom	504.35	24		R06C7.4	cpg-3	protein_coding	R06C7.4.1			DOWNSTREAM: 5255 bases
I	7251393	*	#NAME?	DEL	Hom	504.35	24		R06C7.4	cpg-3	protein_coding	R06C7.4.2			DOWNSTREAM: 5100 bases
I	7251393	*	#NAME?	DEL	Hom	504.35	24		R06C7.6	R06C7.6	protein_coding	R06C7.6			UPSTREAM: 4581 bases
I	7251393	*	#NAME?	DEL	Hom	504.35	24		R06C7.5	R06C7.5	protein_coding	R06C7.5a			UPSTREAM: 2708 bases
I	7251393	*	#NAME?	DEL	Hom	504.35	24		R06C7.5	R06C7.5	protein_coding	R06C7.5b.2			UPSTREAM: 2708 bases
I	7251393	*	#NAME?	DEL	Hom	504.35	24		R06C7.5	R06C7.5	protein_coding	R06C7.5b.1			UPSTREAM: 2706 bases
I	7251393	*	#NAME?	DEL	Hom	504.35	24		R06C7.10	let-75	protein_coding	R06C7.10.1			DOWNSTREAM: 7526 bases
I	7251393	*	#NAME?	DEL	Hom	504.35	24		R06C7.10	let-75	protein_coding	R06C7.10.2			DOWNSTREAM: 8069 bases
I	7251393	*	#NAME?	DEL	Hom	504.35	24		R06C7.12	R06C7.12	ncRNA	R06C7.12			UPSTREAM: 8444 bases
I	7251393	*	#NAME?	DEL	Hom	504.35	24		R06C7.7	lin-61	protein_coding	R06C7.7b			UPSTREAM: 113 bases
I	7251393	*	#NAME?	DEL	Hom	504.35	24		R06C7.8	bub-1	protein_coding	R06C7.8			UPSTREAM: 546 bases
I	7251393	*	#NAME?	DEL	Hom	504.35	24		R06C7.7	lin-61	protein_coding	R06C7.7a.1	exon_I_7250632_7251407	1	UTR_5_PRIME: 579 bases from TSS
I	7301404	C	G	SNP	Hom	744.29	22		F13G3.2	srd-53	protein_coding	F13G3.2			DOWNSTREAM: 4633 bases
I	7301404	C	G	SNP	Hom	744.29	22		F13G3.12	F13G3.12	protein_coding	F13G3.12			DOWNSTREAM: 4347 bases
I	7301404	C	G	SNP	Hom	744.29	22		F13G3.11	F13G3.11	protein_coding	F13G3.11.1			UPSTREAM: 5709 bases
I	7301404	C	G	SNP	Hom	744.29	22		F13G3.8	eat-5	protein_coding	F13G3.8.1			DOWNSTREAM: 7197 bases
I	7301404	C	G	SNP	Hom	744.29	22		F13G3.8	eat-5	protein_coding	F13G3.8.2			DOWNSTREAM: 7237 bases
I	7301404	C	G	SNP	Hom	744.29	22		F13G3.3	F13G3.3	protein_coding	F13G3.3b.2			UPSTREAM: 1594 bases
I	7301404	C	G	SNP	Hom	744.29	22		F13G3.3	F13G3.3	protein_coding	F13G3.3a			UPSTREAM: 1444 bases
I	7301404	C	G	SNP	Hom	744.29	22		F13G3.3	F13G3.3	protein_coding	F13G3.3b.1			UPSTREAM: 1429 bases
I	7301404	C	G	SNP	Hom	744.29	22		F13G3.4	dylt-1	protein_coding	F13G3.4.2			UPSTREAM: 493 bases
I	7301404	C	G	SNP	Hom	744.29	22		F13G3.4	dylt-1	protein_coding	F13G3.4.1			UPSTREAM: 491 bases
I	7301404	C	G	SNP	Hom	744.29	22		F13G3.1	ztf-2	protein_coding	F13G3.1			DOWNSTREAM: 8164 bases
I	7301404	C	G	SNP	Hom	744.29	22		F13G3.6	F13G3.6	protein_coding	F13G3.6			DOWNSTREAM: 1939 bases
I	7301404	C	G	SNP	Hom	744.29	22		F13G3.7	F13G3.7	protein_coding	F13G3.7b.1			UPSTREAM: 3512 bases
I	7301404	C	G	SNP	Hom	744.29	22		F13G3.7	F13G3.7	protein_coding	F13G3.7a			UPSTREAM: 3598 bases
I	7301404	C	G	SNP	Hom	744.29	22		F13G3.7	F13G3.7	protein_coding	F13G3.7b.2			UPSTREAM: 3598 bases
I	7301404	C	G	SNP	Hom	744.29	22		F13G3.5	ttx-7	protein_coding	F13G3.5b.1	exon_I_7301060_7301424	6	NON_SYNONYMOUS_CODING	G/A	gGc/gCc	203	0	849
I	7301404	C	G	SNP	Hom	744.29	22		F13G3.5	ttx-7	protein_coding	F13G3.5a	exon_I_7301006_7301424	6	NON_SYNONYMOUS_CODING	G/A	gGc/gCc	206	0	858
I	7363707	*	#NAME?	INS	Hom	1806.92	46		F07A5.4	F07A5.4	protein_coding	F07A5.4.2			UPSTREAM: 4614 bases
I	7363707	*	#NAME?	INS	Hom	1806.92	46		F07A5.4	F07A5.4	protein_coding	F07A5.4.3			UPSTREAM: 4609 bases
I	7363707	*	#NAME?	INS	Hom	1806.92	46		F07A5.4	F07A5.4	protein_coding	F07A5.4.1			UPSTREAM: 4607 bases
I	7363707	*	#NAME?	INS	Hom	1806.92	46		F07A5.5	sue-1	protein_coding	F07A5.5			INTRON					1614
I	7363707	*	#NAME?	INS	Hom	1806.92	46		F07A5.3	scav-6	protein_coding	F07A5.3			DOWNSTREAM: 6536 bases
I	7421945	*	#NAME?	INS	Hom	632.81	15		ZK524.2	unc-13	protein_coding	ZK524.2e			UPSTREAM: 836 bases
I	7421945	*	#NAME?	INS	Hom	632.81	15		ZK524.2	unc-13	protein_coding	ZK524.2d			UPSTREAM: 836 bases
I	7421945	*	#NAME?	INS	Hom	632.81	15		ZK524.2	unc-13	protein_coding	ZK524.2f			UPSTREAM: 836 bases
I	7421945	*	#NAME?	INS	Hom	632.81	15		ZK524.2	unc-13	protein_coding	ZK524.2a			UPSTREAM: 836 bases
I	7551856	G	A	SNP	Hom	1004.37	27		T25G3.1	T25G3.1	protein_coding	T25G3.1.1			UPSTREAM: 1988 bases
I	7551856	G	A	SNP	Hom	1004.37	27		H15M21.1	H15M21.1	ncRNA	H15M21.1			UPSTREAM: 7130 bases
I	7551856	G	A	SNP	Hom	1004.37	27		T25G3.2	chs-1	protein_coding	T25G3.2.1			UPSTREAM: 3032 bases
I	7551856	G	A	SNP	Hom	1004.37	27		T25G3.2	chs-1	protein_coding	T25G3.2.2			UPSTREAM: 3035 bases
I	7551856	G	A	SNP	Hom	1004.37	27		T25G3.3	T25G3.3	protein_coding	T25G3.3.1			UPSTREAM: 7977 bases
I	7551856	G	A	SNP	Hom	1004.37	27		T25G3.3	T25G3.3	protein_coding	T25G3.3.2			UPSTREAM: 7979 bases
I	7551856	G	A	SNP	Hom	1004.37	27		C26C6.5	dcp-66	protein_coding	C26C6.5b			UPSTREAM: 9703 bases
I	7551856	G	A	SNP	Hom	1004.37	27		C26C6.5	dcp-66	protein_coding	C26C6.5a			UPSTREAM: 9703 bases
I	7551856	G	A	SNP	Hom	1004.37	27		T25G3.1	T25G3.1	protein_coding	T25G3.1.2			UPSTREAM: 1115 bases
I	7742437	A	G	SNP	Hom	72.85	31		F27D4.6	F27D4.6	protein_coding	F27D4.6b			DOWNSTREAM: 4518 bases
I	7742437	A	G	SNP	Hom	72.85	31		F27D4.6	F27D4.6	protein_coding	F27D4.6a.3			DOWNSTREAM: 4480 bases
I	7742437	A	G	SNP	Hom	72.85	31		F27D4.6	F27D4.6	protein_coding	F27D4.6a.2			DOWNSTREAM: 4468 bases
I	7742437	A	G	SNP	Hom	72.85	31		F27D4.6	F27D4.6	protein_coding	F27D4.6a.1			DOWNSTREAM: 4448 bases
I	7742437	A	G	SNP	Hom	72.85	31		F58H10.2	21ur-12039	ncRNA	F58H10.2			DOWNSTREAM: 3750 bases
I	7742442	A	T	SNP	Hom	108.08	31		F27D4.6	F27D4.6	protein_coding	F27D4.6b			DOWNSTREAM: 4523 bases
I	7742442	A	T	SNP	Hom	108.08	31		F27D4.6	F27D4.6	protein_coding	F27D4.6a.3			DOWNSTREAM: 4485 bases
I	7742442	A	T	SNP	Hom	108.08	31		F27D4.6	F27D4.6	protein_coding	F27D4.6a.2			DOWNSTREAM: 4473 bases
I	7742442	A	T	SNP	Hom	108.08	31		F27D4.6	F27D4.6	protein_coding	F27D4.6a.1			DOWNSTREAM: 4453 bases
I	7742442	A	T	SNP	Hom	108.08	31		F58H10.2	21ur-12039	ncRNA	F58H10.2			DOWNSTREAM: 3755 bases
I	7753376	*	+C	INS	Hom	2162.26	55		F58H10.1	F58H10.1	protein_coding	F58H10.1			UPSTREAM: 2397 bases
I	7869010	C	T	SNP	Hom	43.33	3		R11A5.2	nud-2	protein_coding	R11A5.2			UPSTREAM: 9598 bases
I	7869010	C	T	SNP	Hom	43.33	3		R11A5.4	R11A5.4	protein_coding	R11A5.4c.1			UPSTREAM: 749 bases
I	7869010	C	T	SNP	Hom	43.33	3		R11A5.7	R11A5.7	protein_coding	R11A5.7.1			DOWNSTREAM: 2569 bases
I	7869010	C	T	SNP	Hom	43.33	3		R11A5.7	R11A5.7	protein_coding	R11A5.7.2			DOWNSTREAM: 3250 bases
I	7869010	C	T	SNP	Hom	43.33	3		R11A5.3	R11A5.3	protein_coding	R11A5.3			UPSTREAM: 5462 bases
I	7869010	C	T	SNP	Hom	43.33	3		R11A5.4	R11A5.4	protein_coding	R11A5.4b.2			INTRON					1749
I	7869010	C	T	SNP	Hom	43.33	3		R11A5.4	R11A5.4	protein_coding	R11A5.4a			INTRON					1965
I	7869010	C	T	SNP	Hom	43.33	3		R11A5.4	R11A5.4	protein_coding	R11A5.4b.1			INTRON					1749
I	7869010	C	T	SNP	Hom	43.33	3		R11A5.4	R11A5.4	protein_coding	R11A5.4c.3			INTRON					1764
I	7869010	C	T	SNP	Hom	43.33	3		R11A5.4	R11A5.4	protein_coding	R11A5.4c.4			INTRON					1764
I	7869010	C	T	SNP	Hom	43.33	3		R11A5.4	R11A5.4	protein_coding	R11A5.4c.2			INTRON					1764
I	7869010	C	T	SNP	Hom	43.33	3		R11A5.4	R11A5.4	protein_coding	R11A5.4d.6			INTRON					1857
I	7869010	C	T	SNP	Hom	43.33	3		R11A5.4	R11A5.4	protein_coding	R11A5.4d.3			INTRON					1857
I	7869010	C	T	SNP	Hom	43.33	3		R11A5.4	R11A5.4	protein_coding	R11A5.4d.2			INTRON					1857
I	7869010	C	T	SNP	Hom	43.33	3		R11A5.4	R11A5.4	protein_coding	R11A5.4d.5			INTRON					1857
I	7869010	C	T	SNP	Hom	43.33	3		R11A5.4	R11A5.4	protein_coding	R11A5.4d.4			INTRON					1857
I	7869010	C	T	SNP	Hom	43.33	3		R11A5.4	R11A5.4	protein_coding	R11A5.4d.1			INTRON					1857
I	7869010	C	T	SNP	Hom	43.33	3		R11A5.6	R11A5.6	protein_coding	R11A5.6			UPSTREAM: 1097 bases
I	7879121	*	#NAME?	INS	Hom	767.32	20		R11A5.7	R11A5.7	protein_coding	R11A5.7.2			UPSTREAM: 3572 bases
I	7879121	*	#NAME?	INS	Hom	767.32	20		R11A5.7	R11A5.7	protein_coding	R11A5.7.1			UPSTREAM: 3566 bases
I	7879121	*	#NAME?	INS	Hom	767.32	20		F55D12.8	F55D12.8	ncRNA	F55D12.8			DOWNSTREAM: 8088 bases
I	7879121	*	#NAME?	INS	Hom	767.32	20		R11A5.4	R11A5.4	protein_coding	R11A5.4c.3			DOWNSTREAM: 7243 bases
I	7879121	*	#NAME?	INS	Hom	767.32	20		R11A5.4	R11A5.4	protein_coding	R11A5.4c.4			DOWNSTREAM: 7243 bases
I	7879121	*	#NAME?	INS	Hom	767.32	20		R11A5.4	R11A5.4	protein_coding	R11A5.4c.1			DOWNSTREAM: 7243 bases
I	7879121	*	#NAME?	INS	Hom	767.32	20		R11A5.4	R11A5.4	protein_coding	R11A5.4c.2			DOWNSTREAM: 7243 bases
I	7879121	*	#NAME?	INS	Hom	767.32	20		R11A5.4	R11A5.4	protein_coding	R11A5.4d.6			DOWNSTREAM: 7243 bases
I	7879121	*	#NAME?	INS	Hom	767.32	20		R11A5.4	R11A5.4	protein_coding	R11A5.4d.3			DOWNSTREAM: 7243 bases
I	7879121	*	#NAME?	INS	Hom	767.32	20		R11A5.4	R11A5.4	protein_coding	R11A5.4d.2			DOWNSTREAM: 7243 bases
I	7879121	*	#NAME?	INS	Hom	767.32	20		R11A5.4	R11A5.4	protein_coding	R11A5.4d.5			DOWNSTREAM: 7243 bases
I	7879121	*	#NAME?	INS	Hom	767.32	20		R11A5.4	R11A5.4	protein_coding	R11A5.4d.4			DOWNSTREAM: 7243 bases
I	7879121	*	#NAME?	INS	Hom	767.32	20		R11A5.4	R11A5.4	protein_coding	R11A5.4d.1			DOWNSTREAM: 7243 bases
I	7879121	*	#NAME?	INS	Hom	767.32	20		R11A5.4	R11A5.4	protein_coding	R11A5.4b.2			DOWNSTREAM: 7051 bases
I	7879121	*	#NAME?	INS	Hom	767.32	20		R11A5.4	R11A5.4	protein_coding	R11A5.4b.1			DOWNSTREAM: 7051 bases
I	7879121	*	#NAME?	INS	Hom	767.32	20		R11A5.4	R11A5.4	protein_coding	R11A5.4a			DOWNSTREAM: 7046 bases
I	7879121	*	#NAME?	INS	Hom	767.32	20		F55D12.1	F55D12.1	protein_coding	F55D12.1			UPSTREAM: 5017 bases
I	7879518	G	A	SNP	Hom	82.92	3		R11A5.7	R11A5.7	protein_coding	R11A5.7.2			UPSTREAM: 3969 bases
I	7879518	G	A	SNP	Hom	82.92	3		R11A5.7	R11A5.7	protein_coding	R11A5.7.1			UPSTREAM: 3963 bases
I	7879518	G	A	SNP	Hom	82.92	3		F55D12.8	F55D12.8	ncRNA	F55D12.8			DOWNSTREAM: 7691 bases
I	7879518	G	A	SNP	Hom	82.92	3		F55D12.2	F55D12.2	protein_coding	F55D12.2a			UPSTREAM: 9833 bases
I	7879518	G	A	SNP	Hom	82.92	3		R11A5.4	R11A5.4	protein_coding	R11A5.4c.3			DOWNSTREAM: 7640 bases
I	7879518	G	A	SNP	Hom	82.92	3		R11A5.4	R11A5.4	protein_coding	R11A5.4c.4			DOWNSTREAM: 7640 bases
I	7879518	G	A	SNP	Hom	82.92	3		R11A5.4	R11A5.4	protein_coding	R11A5.4c.1			DOWNSTREAM: 7640 bases
I	7879518	G	A	SNP	Hom	82.92	3		R11A5.4	R11A5.4	protein_coding	R11A5.4c.2			DOWNSTREAM: 7640 bases
I	7879518	G	A	SNP	Hom	82.92	3		R11A5.4	R11A5.4	protein_coding	R11A5.4d.6			DOWNSTREAM: 7640 bases
I	7879518	G	A	SNP	Hom	82.92	3		R11A5.4	R11A5.4	protein_coding	R11A5.4d.3			DOWNSTREAM: 7640 bases
I	7879518	G	A	SNP	Hom	82.92	3		R11A5.4	R11A5.4	protein_coding	R11A5.4d.2			DOWNSTREAM: 7640 bases
I	7879518	G	A	SNP	Hom	82.92	3		R11A5.4	R11A5.4	protein_coding	R11A5.4d.5			DOWNSTREAM: 7640 bases
I	7879518	G	A	SNP	Hom	82.92	3		R11A5.4	R11A5.4	protein_coding	R11A5.4d.4			DOWNSTREAM: 7640 bases
I	7879518	G	A	SNP	Hom	82.92	3		R11A5.4	R11A5.4	protein_coding	R11A5.4d.1			DOWNSTREAM: 7640 bases
I	7879518	G	A	SNP	Hom	82.92	3		R11A5.4	R11A5.4	protein_coding	R11A5.4b.2			DOWNSTREAM: 7448 bases
I	7879518	G	A	SNP	Hom	82.92	3		R11A5.4	R11A5.4	protein_coding	R11A5.4b.1			DOWNSTREAM: 7448 bases
I	7879518	G	A	SNP	Hom	82.92	3		R11A5.4	R11A5.4	protein_coding	R11A5.4a			DOWNSTREAM: 7443 bases
I	7879518	G	A	SNP	Hom	82.92	3		F55D12.1	F55D12.1	protein_coding	F55D12.1			UPSTREAM: 4620 bases
I	7879523	A	T	SNP	Hom	116.54	4		R11A5.7	R11A5.7	protein_coding	R11A5.7.2			UPSTREAM: 3974 bases
I	7879523	A	T	SNP	Hom	116.54	4		R11A5.7	R11A5.7	protein_coding	R11A5.7.1			UPSTREAM: 3968 bases
I	7879523	A	T	SNP	Hom	116.54	4		F55D12.8	F55D12.8	ncRNA	F55D12.8			DOWNSTREAM: 7686 bases
I	7879523	A	T	SNP	Hom	116.54	4		F55D12.2	F55D12.2	protein_coding	F55D12.2a			UPSTREAM: 9828 bases
I	7879523	A	T	SNP	Hom	116.54	4		R11A5.4	R11A5.4	protein_coding	R11A5.4c.3			DOWNSTREAM: 7645 bases
I	7879523	A	T	SNP	Hom	116.54	4		R11A5.4	R11A5.4	protein_coding	R11A5.4c.4			DOWNSTREAM: 7645 bases
I	7879523	A	T	SNP	Hom	116.54	4		R11A5.4	R11A5.4	protein_coding	R11A5.4c.1			DOWNSTREAM: 7645 bases
I	7879523	A	T	SNP	Hom	116.54	4		R11A5.4	R11A5.4	protein_coding	R11A5.4c.2			DOWNSTREAM: 7645 bases
I	7879523	A	T	SNP	Hom	116.54	4		R11A5.4	R11A5.4	protein_coding	R11A5.4d.6			DOWNSTREAM: 7645 bases
I	7879523	A	T	SNP	Hom	116.54	4		R11A5.4	R11A5.4	protein_coding	R11A5.4d.3			DOWNSTREAM: 7645 bases
I	7879523	A	T	SNP	Hom	116.54	4		R11A5.4	R11A5.4	protein_coding	R11A5.4d.2			DOWNSTREAM: 7645 bases
I	7879523	A	T	SNP	Hom	116.54	4		R11A5.4	R11A5.4	protein_coding	R11A5.4d.5			DOWNSTREAM: 7645 bases
I	7879523	A	T	SNP	Hom	116.54	4		R11A5.4	R11A5.4	protein_coding	R11A5.4d.4			DOWNSTREAM: 7645 bases
I	7879523	A	T	SNP	Hom	116.54	4		R11A5.4	R11A5.4	protein_coding	R11A5.4d.1			DOWNSTREAM: 7645 bases
I	7879523	A	T	SNP	Hom	116.54	4		R11A5.4	R11A5.4	protein_coding	R11A5.4b.2			DOWNSTREAM: 7453 bases
I	7879523	A	T	SNP	Hom	116.54	4		R11A5.4	R11A5.4	protein_coding	R11A5.4b.1			DOWNSTREAM: 7453 bases
I	7879523	A	T	SNP	Hom	116.54	4		R11A5.4	R11A5.4	protein_coding	R11A5.4a			DOWNSTREAM: 7448 bases
I	7879523	A	T	SNP	Hom	116.54	4		F55D12.1	F55D12.1	protein_coding	F55D12.1			UPSTREAM: 4615 bases
I	7950016	*	+C	INS	Hom	683.19	18		T22C1.9	T22C1.9	protein_coding	T22C1.9			UPSTREAM: 8672 bases
I	7950016	*	+C	INS	Hom	683.19	18		T22C1.3	T22C1.3	protein_coding	T22C1.3			DOWNSTREAM: 9877 bases
I	7950016	*	+C	INS	Hom	683.19	18		T22C1.4	T22C1.4	protein_coding	T22C1.4			UPSTREAM: 9264 bases
I	7950016	*	+C	INS	Hom	683.19	18		T22C1.15	T22C1.15	ncRNA	T22C1.15			UPSTREAM: 1634 bases
I	7950016	*	+C	INS	Hom	683.19	18		T22C1.5	T22C1.5	protein_coding	T22C1.5			DOWNSTREAM: 7834 bases
I	7950016	*	+C	INS	Hom	683.19	18		T22C1.14	T22C1.14	ncRNA	T22C1.14			DOWNSTREAM: 2442 bases
I	7950016	*	+C	INS	Hom	683.19	18		T22C1.13	T22C1.13	ncRNA	T22C1.13			UPSTREAM: 4799 bases
I	7950016	*	+C	INS	Hom	683.19	18		T22C1.6	T22C1.6	protein_coding	T22C1.6			DOWNSTREAM: 4433 bases
I	7950016	*	+C	INS	Hom	683.19	18		T22C1.8	T22C1.8	protein_coding	T22C1.8			DOWNSTREAM: 5957 bases
I	7950016	*	+C	INS	Hom	683.19	18		T22C1.7	jph-1	protein_coding	T22C1.7			INTRON					2244
I	7963997	G	A	SNP	Hom	784.02	22		T22C1.13	T22C1.13	ncRNA	T22C1.13			DOWNSTREAM: 8921 bases
I	7963997	G	A	SNP	Hom	784.02	22		T22C1.11	T22C1.11	protein_coding	T22C1.11			DOWNSTREAM: 2915 bases
I	7963997	G	A	SNP	Hom	784.02	22		T22C1.t1	T22C1.t1	tRNA	T22C1.t1			DOWNSTREAM: 3081 bases
I	7963997	G	A	SNP	Hom	784.02	22		T22C1.12	T22C1.12	protein_coding	T22C1.12			UPSTREAM: 2542 bases
I	7963997	G	A	SNP	Hom	784.02	22		T22C1.10	rbg-2	protein_coding	T22C1.10a			INTRON					3924
I	7963997	G	A	SNP	Hom	784.02	22		T22C1.10	rbg-2	protein_coding	T22C1.10b			INTRON					3876
I	7963997	G	A	SNP	Hom	784.02	22		H05L14.1	H05L14.1	protein_coding	H05L14.1			DOWNSTREAM: 8471 bases
I	7963997	G	A	SNP	Hom	784.02	22		T22C1.8	T22C1.8	protein_coding	T22C1.8			UPSTREAM: 5497 bases
I	7963997	G	A	SNP	Hom	784.02	22		T22C1.9	T22C1.9	protein_coding	T22C1.9			DOWNSTREAM: 3984 bases
I	8161381	*	#NAME?	INS	Hom	1654.24	38		T28B8.3	T28B8.3	protein_coding	T28B8.3b			DOWNSTREAM: 1654 bases
I	8161381	*	#NAME?	INS	Hom	1654.24	38		T28B8.3	T28B8.3	protein_coding	T28B8.3a			DOWNSTREAM: 1654 bases
I	8161381	*	#NAME?	INS	Hom	1654.24	38		T28B8.4	T28B8.4	pseudogene	T28B8.4			TRANSCRIPT: T28B8.4					5624
I	8161381	*	#NAME?	INS	Hom	1654.24	38		T28B8.9	T28B8.9	ncRNA	T28B8.9			DOWNSTREAM: 782 bases
I	8161381	*	#NAME?	INS	Hom	1654.24	38		T28B8.10	T28B8.10	ncRNA	T28B8.10			UPSTREAM: 782 bases
I	8255677	G	A	SNP	Hom	868.93	25		ZK265.5	sre-23	protein_coding	ZK265.5			DOWNSTREAM: 618 bases
I	8255677	G	A	SNP	Hom	868.93	25		ZK265.10	ZK265.10	snoRNA	ZK265.10			DOWNSTREAM: 3754 bases
I	8255677	G	A	SNP	Hom	868.93	25		ZK265.4	ceh-8	protein_coding	ZK265.4			UPSTREAM: 4787 bases
I	8255677	G	A	SNP	Hom	868.93	25		ZK265.7	ZK265.7	protein_coding	ZK265.7			UPSTREAM: 6356 bases
I	8255677	G	A	SNP	Hom	868.93	25		ZK265.13	ZK265.13	ncRNA	ZK265.13			DOWNSTREAM: 8518 bases
I	8255677	G	A	SNP	Hom	868.93	25		ZK265.9	ZK265.9	protein_coding	ZK265.9			UPSTREAM: 757 bases
I	8255677	G	A	SNP	Hom	868.93	25		ZK265.6	ZK265.6	protein_coding	ZK265.6			INTRON					570
I	8280213	*	#NAME?	INS	Hom	1068.1	28		ZK265.8	cutl-8	protein_coding	ZK265.8			DOWNSTREAM: 6737 bases
I	8280213	*	#NAME?	INS	Hom	1068.1	28		T01G9.2	T01G9.2	protein_coding	T01G9.2a			INTRON					1269
I	8280213	*	#NAME?	INS	Hom	1068.1	28		T01G9.2	T01G9.2	protein_coding	T01G9.2b.2			INTRON					1260
I	8280213	*	#NAME?	INS	Hom	1068.1	28		T01G9.2	T01G9.2	protein_coding	T01G9.2b.1			INTRON					1260
I	8280213	*	#NAME?	INS	Hom	1068.1	28		T01G9.1	T01G9.1	protein_coding	T01G9.1			DOWNSTREAM: 4518 bases
I	8280213	*	#NAME?	INS	Hom	1068.1	28		T01G9.6	kin-10	protein_coding	T01G9.6a.1			DOWNSTREAM: 8739 bases
I	8280213	*	#NAME?	INS	Hom	1068.1	28		T01G9.6	kin-10	protein_coding	T01G9.6b.1			DOWNSTREAM: 8740 bases
I	8280213	*	#NAME?	INS	Hom	1068.1	28		T01G9.6	kin-10	protein_coding	T01G9.6b.2			DOWNSTREAM: 8876 bases
I	8280213	*	#NAME?	INS	Hom	1068.1	28		T01G9.6	kin-10	protein_coding	T01G9.6a.2			DOWNSTREAM: 8981 bases
I	8280213	*	#NAME?	INS	Hom	1068.1	28		T01G9.6	kin-10	protein_coding	T01G9.6b.3			DOWNSTREAM: 8981 bases
I	8280213	*	#NAME?	INS	Hom	1068.1	28		T01G9.3	T01G9.3	protein_coding	T01G9.3			UPSTREAM: 1768 bases
I	8347874	*	-C	DEL	Hom	932.26	25		C34B7.2	C34B7.2	protein_coding	C34B7.2			DOWNSTREAM: 6055 bases
I	8347874	*	-C	DEL	Hom	932.26	25		F16D3.1	tba-5	protein_coding	F16D3.1			UPSTREAM: 5530 bases
I	8347874	*	-C	DEL	Hom	932.26	25		C34B7.3	cyp-36A1	protein_coding	C34B7.3			UPSTREAM: 1858 bases
I	8359107	*	#NAME?	INS	Hom	501.42	24		F16D3.4	F16D3.4	protein_coding	F16D3.4			DOWNSTREAM: 4841 bases
I	8359107	*	#NAME?	INS	Hom	501.42	24		F16D3.1	tba-5	protein_coding	F16D3.1			DOWNSTREAM: 1285 bases
I	8359107	*	#NAME?	INS	Hom	501.42	24		F16D3.2	rsd-6	protein_coding	F16D3.2.1			INTRON					2070
I	8359107	*	#NAME?	INS	Hom	501.42	24		F16D3.2	rsd-6	protein_coding	F16D3.2.3			INTRON					2070
I	8359107	*	#NAME?	INS	Hom	501.42	24		F16D3.2	rsd-6	protein_coding	F16D3.2.2			INTRON					2070
I	8420801	A	T	SNP	Hom	73.18	3		F02E9.5	F02E9.5	protein_coding	F02E9.5b.2			DOWNSTREAM: 4192 bases
I	8420801	A	T	SNP	Hom	73.18	3		F02E9.5	F02E9.5	protein_coding	F02E9.5b.1			DOWNSTREAM: 4192 bases
I	8420801	A	T	SNP	Hom	73.18	3		F02E9.5	F02E9.5	protein_coding	F02E9.5a			DOWNSTREAM: 4359 bases
I	8420801	A	T	SNP	Hom	73.18	3		F02E9.7	F02E9.7	protein_coding	F02E9.7			DOWNSTREAM: 4611 bases
I	8420801	A	T	SNP	Hom	73.18	3		F02E9.4	sin-3	protein_coding	F02E9.4b			INTRON					4524
I	8420801	A	T	SNP	Hom	73.18	3		F02E9.4	sin-3	protein_coding	F02E9.4a			INTRON					4518
I	8420801	A	T	SNP	Hom	73.18	3		F02E9.10	F02E9.10	protein_coding	F02E9.10c.1			DOWNSTREAM: 6180 bases
I	8420801	A	T	SNP	Hom	73.18	3		F02E9.10	F02E9.10	protein_coding	F02E9.10b.1			DOWNSTREAM: 6280 bases
I	8420801	A	T	SNP	Hom	73.18	3		F02E9.10	F02E9.10	protein_coding	F02E9.10b.2			DOWNSTREAM: 6398 bases
I	8420801	A	T	SNP	Hom	73.18	3		F02E9.10	F02E9.10	protein_coding	F02E9.10c.2			DOWNSTREAM: 6398 bases
I	8420801	A	T	SNP	Hom	73.18	3		F02E9.10	F02E9.10	protein_coding	F02E9.10a.1			DOWNSTREAM: 6398 bases
I	8420801	A	T	SNP	Hom	73.18	3		F02E9.10	F02E9.10	protein_coding	F02E9.10a.2			DOWNSTREAM: 6398 bases
I	8420801	A	T	SNP	Hom	73.18	3		F02E9.9	F02E9.9	protein_coding	F02E9.9b.1			DOWNSTREAM: 9124 bases
I	8420801	A	T	SNP	Hom	73.18	3		F02E9.9	F02E9.9	protein_coding	F02E9.9b.2			DOWNSTREAM: 9291 bases
I	8420801	A	T	SNP	Hom	73.18	3		F02E9.9	F02E9.9	protein_coding	F02E9.9a.1			DOWNSTREAM: 9291 bases
I	8420801	A	T	SNP	Hom	73.18	3		F02E9.9	F02E9.9	protein_coding	F02E9.9a.2			DOWNSTREAM: 9291 bases
I	8420804	A	T	SNP	Hom	100.11	4		F02E9.5	F02E9.5	protein_coding	F02E9.5b.2			DOWNSTREAM: 4189 bases
I	8420804	A	T	SNP	Hom	100.11	4		F02E9.5	F02E9.5	protein_coding	F02E9.5b.1			DOWNSTREAM: 4189 bases
I	8420804	A	T	SNP	Hom	100.11	4		F02E9.5	F02E9.5	protein_coding	F02E9.5a			DOWNSTREAM: 4356 bases
I	8420804	A	T	SNP	Hom	100.11	4		F02E9.7	F02E9.7	protein_coding	F02E9.7			DOWNSTREAM: 4614 bases
I	8420804	A	T	SNP	Hom	100.11	4		F02E9.4	sin-3	protein_coding	F02E9.4b			INTRON					4524
I	8420804	A	T	SNP	Hom	100.11	4		F02E9.4	sin-3	protein_coding	F02E9.4a			INTRON					4518
I	8420804	A	T	SNP	Hom	100.11	4		F02E9.10	F02E9.10	protein_coding	F02E9.10c.1			DOWNSTREAM: 6177 bases
I	8420804	A	T	SNP	Hom	100.11	4		F02E9.10	F02E9.10	protein_coding	F02E9.10b.1			DOWNSTREAM: 6277 bases
I	8420804	A	T	SNP	Hom	100.11	4		F02E9.10	F02E9.10	protein_coding	F02E9.10b.2			DOWNSTREAM: 6395 bases
I	8420804	A	T	SNP	Hom	100.11	4		F02E9.10	F02E9.10	protein_coding	F02E9.10c.2			DOWNSTREAM: 6395 bases
I	8420804	A	T	SNP	Hom	100.11	4		F02E9.10	F02E9.10	protein_coding	F02E9.10a.1			DOWNSTREAM: 6395 bases
I	8420804	A	T	SNP	Hom	100.11	4		F02E9.10	F02E9.10	protein_coding	F02E9.10a.2			DOWNSTREAM: 6395 bases
I	8420804	A	T	SNP	Hom	100.11	4		F02E9.9	F02E9.9	protein_coding	F02E9.9b.1			DOWNSTREAM: 9121 bases
I	8420804	A	T	SNP	Hom	100.11	4		F02E9.9	F02E9.9	protein_coding	F02E9.9b.2			DOWNSTREAM: 9288 bases
I	8420804	A	T	SNP	Hom	100.11	4		F02E9.9	F02E9.9	protein_coding	F02E9.9a.1			DOWNSTREAM: 9288 bases
I	8420804	A	T	SNP	Hom	100.11	4		F02E9.9	F02E9.9	protein_coding	F02E9.9a.2			DOWNSTREAM: 9288 bases
I	8420806	G	T	SNP	Hom	142.96	5		F02E9.5	F02E9.5	protein_coding	F02E9.5b.2			DOWNSTREAM: 4187 bases
I	8420806	G	T	SNP	Hom	142.96	5		F02E9.5	F02E9.5	protein_coding	F02E9.5b.1			DOWNSTREAM: 4187 bases
I	8420806	G	T	SNP	Hom	142.96	5		F02E9.5	F02E9.5	protein_coding	F02E9.5a			DOWNSTREAM: 4354 bases
I	8420806	G	T	SNP	Hom	142.96	5		F02E9.7	F02E9.7	protein_coding	F02E9.7			DOWNSTREAM: 4616 bases
I	8420806	G	T	SNP	Hom	142.96	5		F02E9.4	sin-3	protein_coding	F02E9.4b			INTRON					4524
I	8420806	G	T	SNP	Hom	142.96	5		F02E9.4	sin-3	protein_coding	F02E9.4a			INTRON					4518
I	8420806	G	T	SNP	Hom	142.96	5		F02E9.10	F02E9.10	protein_coding	F02E9.10c.1			DOWNSTREAM: 6175 bases
I	8420806	G	T	SNP	Hom	142.96	5		F02E9.10	F02E9.10	protein_coding	F02E9.10b.1			DOWNSTREAM: 6275 bases
I	8420806	G	T	SNP	Hom	142.96	5		F02E9.10	F02E9.10	protein_coding	F02E9.10b.2			DOWNSTREAM: 6393 bases
I	8420806	G	T	SNP	Hom	142.96	5		F02E9.10	F02E9.10	protein_coding	F02E9.10c.2			DOWNSTREAM: 6393 bases
I	8420806	G	T	SNP	Hom	142.96	5		F02E9.10	F02E9.10	protein_coding	F02E9.10a.1			DOWNSTREAM: 6393 bases
I	8420806	G	T	SNP	Hom	142.96	5		F02E9.10	F02E9.10	protein_coding	F02E9.10a.2			DOWNSTREAM: 6393 bases
I	8420806	G	T	SNP	Hom	142.96	5		F02E9.9	F02E9.9	protein_coding	F02E9.9b.1			DOWNSTREAM: 9119 bases
I	8420806	G	T	SNP	Hom	142.96	5		F02E9.9	F02E9.9	protein_coding	F02E9.9b.2			DOWNSTREAM: 9286 bases
I	8420806	G	T	SNP	Hom	142.96	5		F02E9.9	F02E9.9	protein_coding	F02E9.9a.1			DOWNSTREAM: 9286 bases
I	8420806	G	T	SNP	Hom	142.96	5		F02E9.9	F02E9.9	protein_coding	F02E9.9a.2			DOWNSTREAM: 9286 bases
I	8664614	A	C	SNP	Hom	150.41	7		F39H2.1	flp-22	protein_coding	F39H2.1.1			DOWNSTREAM: 4655 bases
I	8664614	A	C	SNP	Hom	150.41	7		F39H2.1	flp-22	protein_coding	F39H2.1.2			DOWNSTREAM: 4653 bases
I	8664614	A	C	SNP	Hom	150.41	7		K07A12.8	K07A12.8	protein_coding	K07A12.8			DOWNSTREAM: 5358 bases
I	8664614	A	C	SNP	Hom	150.41	7		F39H2.5	mrt-1	protein_coding	F39H2.5.2			DOWNSTREAM: 1561 bases
I	8664614	A	C	SNP	Hom	150.41	7		F39H2.5	mrt-1	protein_coding	F39H2.5.1			DOWNSTREAM: 1244 bases
I	8664614	A	C	SNP	Hom	150.41	7		F39H2.4	syp-3	protein_coding	F39H2.4			UPSTREAM: 463 bases
I	8664614	A	C	SNP	Hom	150.41	7		F39H2.3	F39H2.3	protein_coding	F39H2.3.1			UPSTREAM: 333 bases
I	8664614	A	C	SNP	Hom	150.41	7		K07A12.1	K07A12.1	protein_coding	K07A12.1.1			UPSTREAM: 1974 bases
I	8664614	A	C	SNP	Hom	150.41	7		K07A12.1	K07A12.1	protein_coding	K07A12.1.2			UPSTREAM: 1975 bases
I	8699347	*	#NAME?	INS	Hom	433.39	11		K07A12.4	K07A12.4	protein_coding	K07A12.4b			UPSTREAM: 8424 bases
I	8699347	*	#NAME?	INS	Hom	433.39	11		K07A12.4	K07A12.4	protein_coding	K07A12.4a.1			UPSTREAM: 8422 bases
I	8699347	*	#NAME?	INS	Hom	433.39	11		K07A12.5	K07A12.5	protein_coding	K07A12.5			UPSTREAM: 4194 bases
I	8699347	*	#NAME?	INS	Hom	433.39	11		C36B1.1	cle-1	protein_coding	C36B1.1c.1			DOWNSTREAM: 6334 bases
I	8699347	*	#NAME?	INS	Hom	433.39	11		C36B1.1	cle-1	protein_coding	C36B1.1b			DOWNSTREAM: 6633 bases
I	8699347	*	#NAME?	INS	Hom	433.39	11		C36B1.1	cle-1	protein_coding	C36B1.1a			DOWNSTREAM: 6633 bases
I	8699347	*	#NAME?	INS	Hom	433.39	11		C36B1.1	cle-1	protein_coding	C36B1.1d			DOWNSTREAM: 6633 bases
I	8699347	*	#NAME?	INS	Hom	433.39	11		F39H11.5	pbs-7	protein_coding	F39H11.5.1			UPSTREAM: 2977 bases
I	8699347	*	#NAME?	INS	Hom	433.39	11		F39H11.1	F39H11.1	protein_coding	F39H11.1.2			DOWNSTREAM: 1853 bases
I	8699347	*	#NAME?	INS	Hom	433.39	11		F39H11.1	F39H11.1	protein_coding	F39H11.1.1			DOWNSTREAM: 1216 bases
I	8699347	*	#NAME?	INS	Hom	433.39	11		F39H11.3	cdk-8	protein_coding	F39H11.3			UPSTREAM: 3125 bases
I	8699347	*	#NAME?	INS	Hom	433.39	11		K07A12.7	K07A12.7	protein_coding	K07A12.7			UPSTREAM: 6862 bases
I	8699347	*	#NAME?	INS	Hom	433.39	11		K07A12.3	asg-1	protein_coding	K07A12.3.2			DOWNSTREAM: 5891 bases
I	8699347	*	#NAME?	INS	Hom	433.39	11		K07A12.3	asg-1	protein_coding	K07A12.3.1			DOWNSTREAM: 5884 bases
I	8699347	*	#NAME?	INS	Hom	433.39	11		F39H11.2	tlf-1	protein_coding	F39H11.2a			INTRON					1518
I	8699347	*	#NAME?	INS	Hom	433.39	11		F39H11.2	tlf-1	protein_coding	F39H11.2b			INTRON					1527
I	8729995	A	G	SNP	Hom	1108.39	34		C36B1.13	C36B1.13	protein_coding	C36B1.13			DOWNSTREAM: 904 bases
I	8729995	A	G	SNP	Hom	1108.39	34		C36B1.6	C36B1.6	protein_coding	C36B1.6a			UPSTREAM: 2245 bases
I	8729995	A	G	SNP	Hom	1108.39	34		C36B1.6	C36B1.6	protein_coding	C36B1.6b			UPSTREAM: 2463 bases
I	8729995	A	G	SNP	Hom	1108.39	34		C36B1.15	C36B1.15	ncRNA	C36B1.15			DOWNSTREAM: 7389 bases
I	8729995	A	G	SNP	Hom	1108.39	34		C36B1.5	prp-4	protein_coding	C36B1.5.1			DOWNSTREAM: 3412 bases
I	8729995	A	G	SNP	Hom	1108.39	34		C36B1.5	prp-4	protein_coding	C36B1.5.2			DOWNSTREAM: 3527 bases
I	8729995	A	G	SNP	Hom	1108.39	34		C36B1.1	cle-1	protein_coding	C36B1.1a			UPSTREAM: 5722 bases
I	8729995	A	G	SNP	Hom	1108.39	34		C36B1.1	cle-1	protein_coding	C36B1.1d			UPSTREAM: 5722 bases
I	8729995	A	G	SNP	Hom	1108.39	34		C36B1.7	dhfr-1	protein_coding	C36B1.7			UPSTREAM: 6066 bases
I	8729995	A	G	SNP	Hom	1108.39	34		C36B1.8	gls-1	protein_coding	C36B1.8a			UPSTREAM: 7071 bases
I	8729995	A	G	SNP	Hom	1108.39	34		C36B1.8	gls-1	protein_coding	C36B1.8b			UPSTREAM: 7071 bases
I	8729995	A	G	SNP	Hom	1108.39	34		C36B1.8	gls-1	protein_coding	C36B1.8c			UPSTREAM: 7135 bases
I	8729995	A	G	SNP	Hom	1108.39	34		C36B1.4	pas-4	protein_coding	C36B1.4.1			UPSTREAM: 1467 bases
I	8729995	A	G	SNP	Hom	1108.39	34		C36B1.16	C36B1.16	ncRNA	C36B1.16			UPSTREAM: 1293 bases
I	8729995	A	G	SNP	Hom	1108.39	34		C36B1.14	C36B1.14	protein_coding	C36B1.14			UPSTREAM: 153 bases
I	8729995	A	G	SNP	Hom	1108.39	34		C36B1.3	rpb-3	protein_coding	C36B1.3			UTR_3_PRIME: 37 bases from CDS
I	8818572	*	#NAME?	INS	Hom	451.33	18		F36A2.4	twk-30	protein_coding	F36A2.4			UPSTREAM: 6931 bases
I	8818572	*	#NAME?	INS	Hom	451.33	18		F36A2.11	F36A2.11	protein_coding	F36A2.11			UPSTREAM: 3609 bases
I	8818572	*	#NAME?	INS	Hom	451.33	18		F36A2.8	phip-1	protein_coding	F36A2.8			DOWNSTREAM: 5278 bases
I	8818572	*	#NAME?	INS	Hom	451.33	18		F36A2.14	F36A2.14	protein_coding	F36A2.14			DOWNSTREAM: 5853 bases
I	8818572	*	#NAME?	INS	Hom	451.33	18		F36A2.7	F36A2.7	protein_coding	F36A2.7.3			DOWNSTREAM: 3611 bases
I	8818572	*	#NAME?	INS	Hom	451.33	18		F36A2.7	F36A2.7	protein_coding	F36A2.7.2			DOWNSTREAM: 3594 bases
I	8818572	*	#NAME?	INS	Hom	451.33	18		F36A2.7	F36A2.7	protein_coding	F36A2.7.1			DOWNSTREAM: 3382 bases
I	8818572	*	#NAME?	INS	Hom	451.33	18		F36A2.12	F36A2.12	protein_coding	F36A2.12			DOWNSTREAM: 7587 bases
I	8818572	*	#NAME?	INS	Hom	451.33	18		F36A2.6	rps-15	protein_coding	F36A2.6.2			UPSTREAM: 2385 bases
I	8818572	*	#NAME?	INS	Hom	451.33	18		F36A2.6	rps-15	protein_coding	F36A2.6.1			UPSTREAM: 2090 bases
I	8818572	*	#NAME?	INS	Hom	451.33	18		F36A2.9	F36A2.9	protein_coding	F36A2.9a			INTRON					1587
I	8818572	*	#NAME?	INS	Hom	451.33	18		F36A2.9	F36A2.9	protein_coding	F36A2.9b			INTRON					1698
I	8818572	*	#NAME?	INS	Hom	451.33	18		F36A2.13	F36A2.13	protein_coding	F36A2.13.1			DOWNSTREAM: 9465 bases
I	8818572	*	#NAME?	INS	Hom	451.33	18		F36A2.13	F36A2.13	protein_coding	F36A2.13.2			DOWNSTREAM: 9486 bases
I	8818572	*	#NAME?	INS	Hom	451.33	18		F36A2.10	F36A2.10	protein_coding	F36A2.10.1			DOWNSTREAM: 833 bases
I	8818572	*	#NAME?	INS	Hom	451.33	18		F36A2.10	F36A2.10	protein_coding	F36A2.10.2			DOWNSTREAM: 917 bases
I	8984308	G	A	SNP	Hom	971.03	28		F32H2.9	tba-6	protein_coding	F32H2.9			UPSTREAM: 9687 bases
I	8984308	G	A	SNP	Hom	971.03	28		F32H2.12	F32H2.12	protein_coding	F32H2.12			UPSTREAM: 9740 bases
I	8984308	G	A	SNP	Hom	971.03	28		F32H2.5	fasn-1	protein_coding	F32H2.5	exon_I_8984111_8984346	3	NON_SYNONYMOUS_CODING	A/V	gCt/gTt	64	0	7842
I	8984308	G	A	SNP	Hom	971.03	28		F32H2.13	F32H2.13	ncRNA	F32H2.13			UPSTREAM: 2780 bases
I	8984308	G	A	SNP	Hom	971.03	28		F32H2.8	F32H2.8	protein_coding	F32H2.8			UPSTREAM: 6503 bases
I	9094763	C	T	SNP	Hom	874.73	25		W10D5.1	mef-2	protein_coding	W10D5.1			UPSTREAM: 1187 bases
I	9094763	C	T	SNP	Hom	874.73	25		T06D10.3	T06D10.3	protein_coding	T06D10.3			UPSTREAM: 8544 bases
I	9094763	C	T	SNP	Hom	874.73	25		T06D10.6	T06D10.6	ncRNA	T06D10.6			UPSTREAM: 6887 bases
I	9094763	C	T	SNP	Hom	874.73	25		W10D5.4	W10D5.4	ncRNA	W10D5.4			DOWNSTREAM: 4246 bases
I	9094763	C	T	SNP	Hom	874.73	25		T06D10.5	T06D10.5	ncRNA	T06D10.5			DOWNSTREAM: 5542 bases
I	9094763	C	T	SNP	Hom	874.73	25		W10D5.3	gei-17	protein_coding	W10D5.3c			DOWNSTREAM: 5449 bases
I	9094763	C	T	SNP	Hom	874.73	25		W10D5.3	gei-17	protein_coding	W10D5.3f			DOWNSTREAM: 6075 bases
I	9094763	C	T	SNP	Hom	874.73	25		W10D5.3	gei-17	protein_coding	W10D5.3e			DOWNSTREAM: 6084 bases
I	9094763	C	T	SNP	Hom	874.73	25		W10D5.3	gei-17	protein_coding	W10D5.3d			DOWNSTREAM: 6405 bases
I	9094763	C	T	SNP	Hom	874.73	25		W10D5.3	gei-17	protein_coding	W10D5.3a			DOWNSTREAM: 6405 bases
I	9094763	C	T	SNP	Hom	874.73	25		W10D5.3	gei-17	protein_coding	W10D5.3g			DOWNSTREAM: 6583 bases
I	9151180	G	A	SNP	Hom	1012.41	27		ZK858.6	ZK858.6	protein_coding	ZK858.6b.2			UPSTREAM: 9664 bases
I	9151180	G	A	SNP	Hom	1012.41	27		ZK858.6	ZK858.6	protein_coding	ZK858.6b.1			UPSTREAM: 9662 bases
I	9151180	G	A	SNP	Hom	1012.41	27		H32K16.3	H32K16.3	ncRNA	H32K16.3			UPSTREAM: 1102 bases
I	9151180	G	A	SNP	Hom	1012.41	27		H32K16.2	H32K16.2	protein_coding	H32K16.2			DOWNSTREAM: 3002 bases
I	9151180	G	A	SNP	Hom	1012.41	27		ZK858.7	ZK858.7	protein_coding	ZK858.7			UPSTREAM: 6818 bases
I	9151180	G	A	SNP	Hom	1012.41	27		F25H5.7	F25H5.7	protein_coding	F25H5.7			UPSTREAM: 4352 bases
I	9151180	G	A	SNP	Hom	1012.41	27		ZK858.6	ZK858.6	protein_coding	ZK858.6a			UPSTREAM: 5555 bases
I	9151180	G	A	SNP	Hom	1012.41	27		F25H5.10	F25H5.10	protein_coding	F25H5.10			UPSTREAM: 7614 bases
I	9151180	G	A	SNP	Hom	1012.41	27		F25H5.6	F25H5.6	protein_coding	F25H5.6.2			DOWNSTREAM: 7828 bases
I	9151180	G	A	SNP	Hom	1012.41	27		F25H5.6	F25H5.6	protein_coding	F25H5.6.1			DOWNSTREAM: 7838 bases
I	9151180	G	A	SNP	Hom	1012.41	27		H32K16.1	H32K16.1	protein_coding	H32K16.1			INTRON					1446
I	9151180	G	A	SNP	Hom	1012.41	27		F25H5.5	F25H5.5	protein_coding	F25H5.5			DOWNSTREAM: 8701 bases
I	9235428	G	A	SNP	Hom	861.94	28		C45G3.1	aspm-1	protein_coding	C45G3.1			UPSTREAM: 9049 bases
I	9235428	G	A	SNP	Hom	861.94	28		C45G3.5	C45G3.5	protein_coding	C45G3.5			DOWNSTREAM: 3338 bases
I	9235428	G	A	SNP	Hom	861.94	28		VF36H2L.1	aph-1	protein_coding	VF36H2L.1			UPSTREAM: 1873 bases
I	9235428	G	A	SNP	Hom	861.94	28		F36H2.1	tat-5	protein_coding	F36H2.1b.2			INTRON					3108
I	9235428	G	A	SNP	Hom	861.94	28		F36H2.1	tat-5	protein_coding	F36H2.1b.1			INTRON					3108
I	9235428	G	A	SNP	Hom	861.94	28		F36H2.1	tat-5	protein_coding	F36H2.1a			INTRON					3225
I	9235428	G	A	SNP	Hom	861.94	28		F36H2.1	tat-5	protein_coding	F36H2.1c			INTRON					3216
I	9235428	G	A	SNP	Hom	861.94	28		C45G3.3	gip-2	protein_coding	C45G3.3			DOWNSTREAM: 7274 bases
I	9262897	*	#NAME?	DEL	Hom	1134.39	39		F14B4.2	F14B4.2	protein_coding	F14B4.2b			DOWNSTREAM: 8539 bases
I	9262897	*	#NAME?	DEL	Hom	1134.39	39		F36H2.3	F36H2.3	protein_coding	F36H2.3			UPSTREAM: 1264 bases
I	9262897	*	#NAME?	DEL	Hom	1134.39	39		F14B4.2	F14B4.2	protein_coding	F14B4.2a.2			DOWNSTREAM: 8987 bases
I	9262897	*	#NAME?	DEL	Hom	1134.39	39		F14B4.2	F14B4.2	protein_coding	F14B4.2a.1			DOWNSTREAM: 8987 bases
I	9262897	*	#NAME?	DEL	Hom	1134.39	39		F36H2.5	F36H2.5	protein_coding	F36H2.5			UPSTREAM: 8545 bases
I	9262897	*	#NAME?	DEL	Hom	1134.39	39		F14B4.1	F14B4.1	protein_coding	F14B4.1			DOWNSTREAM: 3046 bases
I	9262897	*	#NAME?	DEL	Hom	1134.39	39		F14B4.t1	F14B4.t1	tRNA	F14B4.t1			UPSTREAM: 4218 bases
I	9262897	*	#NAME?	DEL	Hom	1134.39	39		F14B4.4	F14B4.4	ncRNA	F14B4.4			UPSTREAM: 6014 bases
I	9262897	*	#NAME?	DEL	Hom	1134.39	39		F14B4.t2	F14B4.t2	tRNA	F14B4.t2			DOWNSTREAM: 6024 bases
I	9276107	*	+C	INS	Hom	1097.63	32		F14B4.t1	F14B4.t1	tRNA	F14B4.t1			DOWNSTREAM: 8920 bases
I	9276107	*	+C	INS	Hom	1097.63	32		F14B4.t2	F14B4.t2	tRNA	F14B4.t2			UPSTREAM: 7115 bases
I	9276107	*	+C	INS	Hom	1097.63	32		F14B4.4	F14B4.4	ncRNA	F14B4.4			DOWNSTREAM: 7110 bases
I	9276107	*	+C	INS	Hom	1097.63	32		F14B4.1	F14B4.1	protein_coding	F14B4.1			UPSTREAM: 5195 bases
I	9276107	*	+C	INS	Hom	1097.63	32		F14B4.3	F14B4.3	protein_coding	F14B4.3			DOWNSTREAM: 4847 bases
I	9276107	*	+C	INS	Hom	1097.63	32		F14B4.2	F14B4.2	protein_coding	F14B4.2b			INTRON					1488
I	9276107	*	+C	INS	Hom	1097.63	32		F14B4.2	F14B4.2	protein_coding	F14B4.2a.2			UPSTREAM: 2320 bases
I	9276107	*	+C	INS	Hom	1097.63	32		F14B4.2	F14B4.2	protein_coding	F14B4.2a.1			UPSTREAM: 2318 bases
I	9342972	G	A	SNP	Hom	950.67	27		M04C9.1	M04C9.1	protein_coding	M04C9.1b			DOWNSTREAM: 7292 bases
I	9342972	G	A	SNP	Hom	950.67	27		M04C9.1	M04C9.1	protein_coding	M04C9.1a			DOWNSTREAM: 7382 bases
I	9342972	G	A	SNP	Hom	950.67	27		C12C8.3	lin-41	protein_coding	C12C8.3b.2			UPSTREAM: 537 bases
I	9342972	G	A	SNP	Hom	950.67	27		C12C8.3	lin-41	protein_coding	C12C8.3a			UPSTREAM: 484 bases
I	9342972	G	A	SNP	Hom	950.67	27		C12C8.3	lin-41	protein_coding	C12C8.3b.1			UPSTREAM: 484 bases
I	9342972	G	A	SNP	Hom	950.67	27		M04C9.3	M04C9.3	protein_coding	M04C9.3b.2			DOWNSTREAM: 9901 bases
I	9342972	G	A	SNP	Hom	950.67	27		M04C9.3	M04C9.3	protein_coding	M04C9.3b.1			DOWNSTREAM: 9901 bases
I	9342972	G	A	SNP	Hom	950.67	27		M04C9.3	M04C9.3	protein_coding	M04C9.3a			DOWNSTREAM: 9983 bases
I	9342972	G	A	SNP	Hom	950.67	27		C12C8.6	C12C8.6	ncRNA	C12C8.6			UPSTREAM: 9947 bases
I	9342972	G	A	SNP	Hom	950.67	27		M04C9.2	M04C9.2	protein_coding	M04C9.2			DOWNSTREAM: 1744 bases
I	9357395	A	G	SNP	Hom	464.27	14		M04C9.9	M04C9.9	ncRNA	M04C9.9			UPSTREAM: 9142 bases
I	9357395	A	G	SNP	Hom	464.27	14		F16A11.3	ppfr-1	protein_coding	F16A11.3c.1			DOWNSTREAM: 9151 bases
I	9357395	A	G	SNP	Hom	464.27	14		F16A11.3	ppfr-1	protein_coding	F16A11.3c.2			DOWNSTREAM: 9151 bases
I	9357395	A	G	SNP	Hom	464.27	14		M04C9.4	M04C9.4	protein_coding	M04C9.4			UPSTREAM: 324 bases
I	9357395	A	G	SNP	Hom	464.27	14		M04C9.5	dyf-5	protein_coding	M04C9.5a			UPSTREAM: 1670 bases
I	9357395	A	G	SNP	Hom	464.27	14		M04C9.5	dyf-5	protein_coding	M04C9.5b			UPSTREAM: 1750 bases
I	9357395	A	G	SNP	Hom	464.27	14		M04C9.2	M04C9.2	protein_coding	M04C9.2			UPSTREAM: 7845 bases
I	9357395	A	G	SNP	Hom	464.27	14		M04C9.1	M04C9.1	protein_coding	M04C9.1a			UPSTREAM: 4805 bases
I	9357395	A	G	SNP	Hom	464.27	14		M04C9.1	M04C9.1	protein_coding	M04C9.1b			UPSTREAM: 4703 bases
I	9357395	A	G	SNP	Hom	464.27	14		F16A11.3	ppfr-1	protein_coding	F16A11.3a			DOWNSTREAM: 6771 bases
I	9357395	A	G	SNP	Hom	464.27	14		M04C9.3	M04C9.3	protein_coding	M04C9.3b.1			UPSTREAM: 3128 bases
I	9357395	A	G	SNP	Hom	464.27	14		M04C9.3	M04C9.3	protein_coding	M04C9.3a			UPSTREAM: 2898 bases
I	9357395	A	G	SNP	Hom	464.27	14		M04C9.3	M04C9.3	protein_coding	M04C9.3b.2			UPSTREAM: 2862 bases
I	9357395	A	G	SNP	Hom	464.27	14		F16A11.3	ppfr-1	protein_coding	F16A11.3d			DOWNSTREAM: 7374 bases
I	9357395	A	G	SNP	Hom	464.27	14		F16A11.3	ppfr-1	protein_coding	F16A11.3b			DOWNSTREAM: 7374 bases
I	9383157	G	T	SNP	Hom	240.3	10		F16A11.3	ppfr-1	protein_coding	F16A11.3d			INTRON					4689
I	9383157	G	T	SNP	Hom	240.3	10		F16A11.3	ppfr-1	protein_coding	F16A11.3c.1			INTRON					3141
I	9383157	G	T	SNP	Hom	240.3	10		F16A11.3	ppfr-1	protein_coding	F16A11.3c.2			INTRON					3141
I	9383157	G	T	SNP	Hom	240.3	10		F16A11.3	ppfr-1	protein_coding	F16A11.3a			INTRON					4473
I	9383157	G	T	SNP	Hom	240.3	10		F16A11.3	ppfr-1	protein_coding	F16A11.3b			INTRON					4095
I	9383157	G	T	SNP	Hom	240.3	10		F16A11.5	F16A11.5	ncRNA	F16A11.5a			DOWNSTREAM: 7341 bases
I	9383157	G	T	SNP	Hom	240.3	10		F16A11.5	F16A11.5	ncRNA	F16A11.5b			DOWNSTREAM: 7341 bases
I	9383157	G	T	SNP	Hom	240.3	10		F16A11.6	F16A11.6	ncRNA	F16A11.6			DOWNSTREAM: 3070 bases
I	9383157	G	T	SNP	Hom	240.3	10		F16A11.8	F16A11.8	ncRNA	F16A11.8			DOWNSTREAM: 2666 bases
I	9383157	G	T	SNP	Hom	240.3	10		F16A11.2	F16A11.2	protein_coding	F16A11.2			DOWNSTREAM: 7670 bases
I	9383157	G	T	SNP	Hom	240.3	10		F16A11.7	F16A11.7	ncRNA	F16A11.7			TRANSCRIPT: F16A11.7					191
I	9383157	G	T	SNP	Hom	240.3	10		F16A11.9	F16A11.9	ncRNA	F16A11.9			TRANSCRIPT: F16A11.9					191
I	9384410	*	-C	DEL	Hom	791.73	22		F16A11.3	ppfr-1	protein_coding	F16A11.3d			INTRON					4689
I	9384410	*	-C	DEL	Hom	791.73	22		F16A11.3	ppfr-1	protein_coding	F16A11.3c.1			INTRON					3141
I	9384410	*	-C	DEL	Hom	791.73	22		F16A11.3	ppfr-1	protein_coding	F16A11.3c.2			INTRON					3141
I	9384410	*	-C	DEL	Hom	791.73	22		F16A11.3	ppfr-1	protein_coding	F16A11.3a			INTRON					4473
I	9384410	*	-C	DEL	Hom	791.73	22		F16A11.3	ppfr-1	protein_coding	F16A11.3b			INTRON					4095
I	9384410	*	-C	DEL	Hom	791.73	22		F16A11.5	F16A11.5	ncRNA	F16A11.5a			DOWNSTREAM: 8594 bases
I	9384410	*	-C	DEL	Hom	791.73	22		F16A11.5	F16A11.5	ncRNA	F16A11.5b			DOWNSTREAM: 8594 bases
I	9384410	*	-C	DEL	Hom	791.73	22		F16A11.6	F16A11.6	ncRNA	F16A11.6			DOWNSTREAM: 4323 bases
I	9384410	*	-C	DEL	Hom	791.73	22		F16A11.8	F16A11.8	ncRNA	F16A11.8			DOWNSTREAM: 3919 bases
I	9384410	*	-C	DEL	Hom	791.73	22		F16A11.7	F16A11.7	ncRNA	F16A11.7			DOWNSTREAM: 1248 bases
I	9384410	*	-C	DEL	Hom	791.73	22		F16A11.9	F16A11.9	ncRNA	F16A11.9			UPSTREAM: 1248 bases
I	9384410	*	-C	DEL	Hom	791.73	22		F16A11.1	F16A11.1	protein_coding	F16A11.1a			DOWNSTREAM: 9527 bases
I	9384410	*	-C	DEL	Hom	791.73	22		F16A11.2	F16A11.2	protein_coding	F16A11.2			DOWNSTREAM: 6417 bases
I	9384411	C	G	SNP	Hom	843.56	23		F16A11.3	ppfr-1	protein_coding	F16A11.3d			INTRON					4689
I	9384411	C	G	SNP	Hom	843.56	23		F16A11.3	ppfr-1	protein_coding	F16A11.3c.1			INTRON					3141
I	9384411	C	G	SNP	Hom	843.56	23		F16A11.3	ppfr-1	protein_coding	F16A11.3c.2			INTRON					3141
I	9384411	C	G	SNP	Hom	843.56	23		F16A11.3	ppfr-1	protein_coding	F16A11.3a			INTRON					4473
I	9384411	C	G	SNP	Hom	843.56	23		F16A11.3	ppfr-1	protein_coding	F16A11.3b			INTRON					4095
I	9384411	C	G	SNP	Hom	843.56	23		F16A11.5	F16A11.5	ncRNA	F16A11.5a			DOWNSTREAM: 8595 bases
I	9384411	C	G	SNP	Hom	843.56	23		F16A11.5	F16A11.5	ncRNA	F16A11.5b			DOWNSTREAM: 8595 bases
I	9384411	C	G	SNP	Hom	843.56	23		F16A11.6	F16A11.6	ncRNA	F16A11.6			DOWNSTREAM: 4324 bases
I	9384411	C	G	SNP	Hom	843.56	23		F16A11.8	F16A11.8	ncRNA	F16A11.8			DOWNSTREAM: 3920 bases
I	9384411	C	G	SNP	Hom	843.56	23		F16A11.7	F16A11.7	ncRNA	F16A11.7			DOWNSTREAM: 1249 bases
I	9384411	C	G	SNP	Hom	843.56	23		F16A11.9	F16A11.9	ncRNA	F16A11.9			UPSTREAM: 1249 bases
I	9384411	C	G	SNP	Hom	843.56	23		F16A11.1	F16A11.1	protein_coding	F16A11.1a			DOWNSTREAM: 9526 bases
I	9384411	C	G	SNP	Hom	843.56	23		F16A11.2	F16A11.2	protein_coding	F16A11.2			DOWNSTREAM: 6416 bases
I	9468863	*	#NAME?	INS	Hom	921.9	24		F46A9.4	skr-2	protein_coding	F46A9.4			UPSTREAM: 833 bases
I	9468863	*	#NAME?	INS	Hom	921.9	24		F46A9.2	F46A9.2	protein_coding	F46A9.2			DOWNSTREAM: 8324 bases
I	9468863	*	#NAME?	INS	Hom	921.9	24		F46A9.5	skr-1	protein_coding	F46A9.5.1			UPSTREAM: 1898 bases
I	9468863	*	#NAME?	INS	Hom	921.9	24		F46A9.5	skr-1	protein_coding	F46A9.5.2			UPSTREAM: 2679 bases
I	9468863	*	#NAME?	INS	Hom	921.9	24		F46A9.5	skr-1	protein_coding	F46A9.5.3			UPSTREAM: 2680 bases
I	9468863	*	#NAME?	INS	Hom	921.9	24		F30A10.1	F30A10.1	protein_coding	F30A10.1			DOWNSTREAM: 3771 bases
I	9468863	*	#NAME?	INS	Hom	921.9	24		F46A9.3	twk-29	protein_coding	F46A9.3b			UTR_3_PRIME: 18 bases from CDS
I	9468863	*	#NAME?	INS	Hom	921.9	24		F30A10.14	F30A10.14	protein_coding	F30A10.14			UPSTREAM: 7734 bases
I	9468863	*	#NAME?	INS	Hom	921.9	24		F30A10.11	F30A10.11	protein_coding	F30A10.11			UPSTREAM: 8607 bases
I	9468863	*	#NAME?	INS	Hom	921.9	24		F30A10.13	F30A10.13	protein_coding	F30A10.13b.2			DOWNSTREAM: 9596 bases
I	9468863	*	#NAME?	INS	Hom	921.9	24		F30A10.13	F30A10.13	protein_coding	F30A10.13a			DOWNSTREAM: 9632 bases
I	9468863	*	#NAME?	INS	Hom	921.9	24		F30A10.13	F30A10.13	protein_coding	F30A10.13b.1			DOWNSTREAM: 9632 bases
I	9468863	*	#NAME?	INS	Hom	921.9	24		F46A9.3	twk-29	protein_coding	F46A9.3a			DOWNSTREAM: 18 bases
I	9494583	*	#NAME?	INS	Hom	1780.17	32		F30A10.4	F30A10.4	protein_coding	F30A10.4			DOWNSTREAM: 8051 bases
I	9494583	*	#NAME?	INS	Hom	1780.17	32		F30A10.3	F30A10.3	protein_coding	F30A10.3.2			UPSTREAM: 36 bases
I	9494583	*	#NAME?	INS	Hom	1780.17	32		F30A10.9	F30A10.9	protein_coding	F30A10.9.1			DOWNSTREAM: 9975 bases
I	9494583	*	#NAME?	INS	Hom	1780.17	32		F30A10.3	F30A10.3	protein_coding	F30A10.3.1			UPSTREAM: 2 bases
I	9494583	*	#NAME?	INS	Hom	1780.17	32		F30A10.7	F30A10.7	pseudogene	F30A10.7			UPSTREAM: 3144 bases
I	9494583	*	#NAME?	INS	Hom	1780.17	32		F30A10.5	stl-1	protein_coding	F30A10.5.2			UPSTREAM: 6562 bases
I	9494583	*	#NAME?	INS	Hom	1780.17	32		F30A10.5	stl-1	protein_coding	F30A10.5.1			UPSTREAM: 6560 bases
I	9494583	*	#NAME?	INS	Hom	1780.17	32		F30A10.8	stn-1	protein_coding	F30A10.8b			UPSTREAM: 6677 bases
I	9494583	*	#NAME?	INS	Hom	1780.17	32		F30A10.8	stn-1	protein_coding	F30A10.8a			UPSTREAM: 6731 bases
I	9494583	*	#NAME?	INS	Hom	1780.17	32		F30A10.6	sac-1	protein_coding	F30A10.6			DOWNSTREAM: 1968 bases
I	9632896	*	#NAME?	INS	Hom	898.83	23		T05F1.5	T05F1.5	protein_coding	T05F1.5			DOWNSTREAM: 274 bases
I	9632896	*	#NAME?	INS	Hom	898.83	23		T05F1.2	T05F1.2	protein_coding	T05F1.2			DOWNSTREAM: 7826 bases
I	9632896	*	#NAME?	INS	Hom	898.83	23		T05F1.3	rps-19	protein_coding	T05F1.3.2			UPSTREAM: 7108 bases
I	9632896	*	#NAME?	INS	Hom	898.83	23		T05F1.3	rps-19	protein_coding	T05F1.3.1			UPSTREAM: 6898 bases
I	9632896	*	#NAME?	INS	Hom	898.83	23		T05F1.7	T05F1.7	protein_coding	T05F1.7			DOWNSTREAM: 5981 bases
I	9632896	*	#NAME?	INS	Hom	898.83	23		T05F1.6	hsr-9	protein_coding	T05F1.6			DOWNSTREAM: 1733 bases
I	9632896	*	#NAME?	INS	Hom	898.83	23		T05F1.14	21ur-14451	ncRNA	T05F1.14			UPSTREAM: 8775 bases
I	9632896	*	#NAME?	INS	Hom	898.83	23		T05F1.8	T05F1.8	protein_coding	T05F1.8			UPSTREAM: 9439 bases
I	9632896	*	#NAME?	INS	Hom	898.83	23		T05F1.4	T05F1.4	protein_coding	T05F1.4.1			DOWNSTREAM: 502 bases
I	9632896	*	#NAME?	INS	Hom	898.83	23		T05F1.4	T05F1.4	protein_coding	T05F1.4.2			DOWNSTREAM: 171 bases
I	9903068	*	#NAME?	INS	Hom	1011.28	29		F52F12.6	ztf-11	protein_coding	F52F12.6			DOWNSTREAM: 1226 bases
I	9903068	*	#NAME?	INS	Hom	1011.28	29		F52F12.18	F52F12.18	ncRNA	F52F12.18			DOWNSTREAM: 8255 bases
I	9903068	*	#NAME?	INS	Hom	1011.28	29		F52F12.13	F52F12.13	ncRNA	F52F12.13			DOWNSTREAM: 7961 bases
I	9903068	*	#NAME?	INS	Hom	1011.28	29		F52F12.2	col-64	protein_coding	F52F12.2			UPSTREAM: 7481 bases
I	9903068	*	#NAME?	INS	Hom	1011.28	29		F52F12.12	F52F12.12	ncRNA	F52F12.12			UPSTREAM: 4326 bases
I	9903068	*	#NAME?	INS	Hom	1011.28	29		F52F12.11	F52F12.11	ncRNA	F52F12.11			UPSTREAM: 6248 bases
I	9903068	*	#NAME?	INS	Hom	1011.28	29		F52F12.3	mom-4	protein_coding	F52F12.3.2			UPSTREAM: 2260 bases
I	9903068	*	#NAME?	INS	Hom	1011.28	29		F52F12.3	mom-4	protein_coding	F52F12.3.1			UPSTREAM: 2258 bases
I	9903068	*	#NAME?	INS	Hom	1011.28	29		F52F12.4	lsl-1	protein_coding	F52F12.4			DOWNSTREAM: 142 bases
I	9949835	*	#NAME?	DEL	Hom	972	31		T24D1.5	T24D1.5	protein_coding	T24D1.5.1			DOWNSTREAM: 6307 bases
I	9949835	*	#NAME?	DEL	Hom	972	31		T24D1.5	T24D1.5	protein_coding	T24D1.5.2			DOWNSTREAM: 6401 bases
I	9949835	*	#NAME?	DEL	Hom	972	31		T24D1.3	T24D1.3	protein_coding	T24D1.3			DOWNSTREAM: 8936 bases
I	9949835	*	#NAME?	DEL	Hom	972	31		Y106G6A.8	Y106G6A.8	ncRNA	Y106G6A.8			DOWNSTREAM: 8812 bases
I	9949835	*	#NAME?	DEL	Hom	972	31		Y106G6A.6	Y106G6A.6	ncRNA	Y106G6A.6			UPSTREAM: 7112 bases
I	9949835	*	#NAME?	DEL	Hom	972	31		Y106G6A.9	Y106G6A.9	ncRNA	Y106G6A.9			DOWNSTREAM: 7086 bases
I	9949835	*	#NAME?	DEL	Hom	972	31		Y106G6A.7	Y106G6A.7	ncRNA	Y106G6A.7			UPSTREAM: 6679 bases
I	9949835	*	#NAME?	DEL	Hom	972	31		T24D1.2	T24D1.2	protein_coding	T24D1.2.1			DOWNSTREAM: 3562 bases
I	9949835	*	#NAME?	DEL	Hom	972	31		T24D1.2	T24D1.2	protein_coding	T24D1.2.2			DOWNSTREAM: 3718 bases
I	9949835	*	#NAME?	DEL	Hom	972	31		T24D1.1	sqv-5	protein_coding	T24D1.1a.1			INTRON					1827
I	9949835	*	#NAME?	DEL	Hom	972	31		T24D1.1	sqv-5	protein_coding	T24D1.1a.2			INTRON					1827
I	9949835	*	#NAME?	DEL	Hom	972	31		T24D1.1	sqv-5	protein_coding	T24D1.1b			INTRON					2205
I	9952384	*	#NAME?	INS	Hom	1037.57	25		T24D1.5	T24D1.5	protein_coding	T24D1.5.1			DOWNSTREAM: 3758 bases
I	9952384	*	#NAME?	INS	Hom	1037.57	25		T24D1.5	T24D1.5	protein_coding	T24D1.5.2			DOWNSTREAM: 3852 bases
I	9952384	*	#NAME?	INS	Hom	1037.57	25		T24D1.3	T24D1.3	protein_coding	T24D1.3			DOWNSTREAM: 6387 bases
I	9952384	*	#NAME?	INS	Hom	1037.57	25		T24D1.4	tag-179	protein_coding	T24D1.4			DOWNSTREAM: 7943 bases
I	9952384	*	#NAME?	INS	Hom	1037.57	25		Y106G6A.6	Y106G6A.6	ncRNA	Y106G6A.6			UPSTREAM: 9661 bases
I	9952384	*	#NAME?	INS	Hom	1037.57	25		Y106G6A.9	Y106G6A.9	ncRNA	Y106G6A.9			DOWNSTREAM: 9635 bases
I	9952384	*	#NAME?	INS	Hom	1037.57	25		Y106G6A.7	Y106G6A.7	ncRNA	Y106G6A.7			UPSTREAM: 9228 bases
I	9952384	*	#NAME?	INS	Hom	1037.57	25		T24D1.2	T24D1.2	protein_coding	T24D1.2.1			DOWNSTREAM: 1013 bases
I	9952384	*	#NAME?	INS	Hom	1037.57	25		T24D1.2	T24D1.2	protein_coding	T24D1.2.2			DOWNSTREAM: 1169 bases
I	9952384	*	#NAME?	INS	Hom	1037.57	25		T24D1.1	sqv-5	protein_coding	T24D1.1a.1			INTRON					1827
I	9952384	*	#NAME?	INS	Hom	1037.57	25		T24D1.1	sqv-5	protein_coding	T24D1.1a.2			INTRON					1827
I	9952384	*	#NAME?	INS	Hom	1037.57	25		T24D1.1	sqv-5	protein_coding	T24D1.1b			INTRON					2205
I	10030927	*	#NAME?	INS	Hom	422.47	15		F10G8.7	ercc-1	protein_coding	F10G8.7.1			INTRON					789
I	10030927	*	#NAME?	INS	Hom	422.47	15		F10G8.7	ercc-1	protein_coding	F10G8.7.2			INTRON					789
I	10030927	*	#NAME?	INS	Hom	422.47	15		F10G8.1	F10G8.1	pseudogene	F10G8.1			DOWNSTREAM: 9902 bases
I	10030927	*	#NAME?	INS	Hom	422.47	15		F10G8.2	F10G8.2	protein_coding	F10G8.2			UPSTREAM: 8109 bases
I	10030927	*	#NAME?	INS	Hom	422.47	15		F10G8.10	F10G8.10	ncRNA	F10G8.10			DOWNSTREAM: 2107 bases
I	10030927	*	#NAME?	INS	Hom	422.47	15		F10G8.5	ncs-2	protein_coding	F10G8.5.1			DOWNSTREAM: 2342 bases
I	10030927	*	#NAME?	INS	Hom	422.47	15		F10G8.5	ncs-2	protein_coding	F10G8.5.2			DOWNSTREAM: 3095 bases
I	10030927	*	#NAME?	INS	Hom	422.47	15		F10G8.4	eak-6	protein_coding	F10G8.4b			DOWNSTREAM: 5399 bases
I	10030927	*	#NAME?	INS	Hom	422.47	15		F10G8.4	eak-6	protein_coding	F10G8.4a			DOWNSTREAM: 5104 bases
I	10030927	*	#NAME?	INS	Hom	422.47	15		F10G8.12	F10G8.12	ncRNA	F10G8.12			DOWNSTREAM: 6705 bases
I	10030927	*	#NAME?	INS	Hom	422.47	15		F10G8.3	npp-17	protein_coding	F10G8.3.2			DOWNSTREAM: 1209 bases
I	10030927	*	#NAME?	INS	Hom	422.47	15		F10G8.11	F10G8.11	ncRNA	F10G8.11			DOWNSTREAM: 9067 bases
I	10030927	*	#NAME?	INS	Hom	422.47	15		F10G8.3	npp-17	protein_coding	F10G8.3.1			DOWNSTREAM: 878 bases
I	10113280	*	#NAME?	DEL	Hom	1789.35	51		B0379.10	B0379.10	ncRNA	B0379.10			DOWNSTREAM: 9938 bases
I	10113280	*	#NAME?	DEL	Hom	1789.35	51		Y106G6D.4	Y106G6D.4	protein_coding	Y106G6D.4			UPSTREAM: 1502 bases
I	10113280	*	#NAME?	DEL	Hom	1789.35	51		Y106G6D.8	Y106G6D.8	protein_coding	Y106G6D.8.1			UPSTREAM: 3771 bases
I	10113280	*	#NAME?	DEL	Hom	1789.35	51		Y106G6D.8	Y106G6D.8	protein_coding	Y106G6D.8.2			UPSTREAM: 3869 bases
I	10113280	*	#NAME?	DEL	Hom	1789.35	51		Y106G6D.6	Y106G6D.6	protein_coding	Y106G6D.6			DOWNSTREAM: 4790 bases
I	10113280	*	#NAME?	DEL	Hom	1789.35	51		Y106G6D.1	Y106G6D.1	protein_coding	Y106G6D.1			UPSTREAM: 4291 bases
I	10113280	*	#NAME?	DEL	Hom	1789.35	51		Y106G6D.5	Y106G6D.5	pseudogene	Y106G6D.5a			DOWNSTREAM: 6273 bases
I	10113280	*	#NAME?	DEL	Hom	1789.35	51		Y106G6D.5	Y106G6D.5	pseudogene	Y106G6D.5b			DOWNSTREAM: 6273 bases
I	10113280	*	#NAME?	DEL	Hom	1789.35	51		Y106G6D.2	Y106G6D.2	protein_coding	Y106G6D.2			DOWNSTREAM: 1440 bases
I	10113280	*	#NAME?	DEL	Hom	1789.35	51		Y106G6D.3	Y106G6D.3	protein_coding	Y106G6D.3	exon_I_10113046_10113336	3	FRAME_SHIFT: Y106G6D.3					1668
I	10113280	*	#NAME?	DEL	Hom	1789.35	51		Y106G6D.7	Y106G6D.7	protein_coding	Y106G6D.7			UPSTREAM: 9181 bases
I	10188887	T	C	SNP	Hom	1450.45	48		C25A1.5	C25A1.5	protein_coding	C25A1.5.1			DOWNSTREAM: 9976 bases
I	10188887	T	C	SNP	Hom	1450.45	48		C25A1.6	C25A1.6	protein_coding	C25A1.6.2			DOWNSTREAM: 9202 bases
I	10188887	T	C	SNP	Hom	1450.45	48		C25A1.16	C25A1.16	protein_coding	C25A1.16			DOWNSTREAM: 9202 bases
I	10188887	T	C	SNP	Hom	1450.45	48		C25A1.6	C25A1.6	protein_coding	C25A1.6.1			DOWNSTREAM: 9148 bases
I	10188887	T	C	SNP	Hom	1450.45	48		C25A1.7	iars-2	protein_coding	C25A1.7b.2			DOWNSTREAM: 8414 bases
I	10188887	T	C	SNP	Hom	1450.45	48		C25A1.7	iars-2	protein_coding	C25A1.7b.1			DOWNSTREAM: 8345 bases
I	10188887	T	C	SNP	Hom	1450.45	48		C25A1.12	C25A1.12	protein_coding	C25A1.12			DOWNSTREAM: 2404 bases
I	10188887	T	C	SNP	Hom	1450.45	48		C25A1.13	C25A1.13	protein_coding	C25A1.13			UPSTREAM: 4343 bases
I	10188887	T	C	SNP	Hom	1450.45	48		C25A1.11	aha-1	protein_coding	C25A1.11b			DOWNSTREAM: 5029 bases
I	10188887	T	C	SNP	Hom	1450.45	48		C25A1.7	iars-2	protein_coding	C25A1.7a			DOWNSTREAM: 4900 bases
I	10188887	T	C	SNP	Hom	1450.45	48		C25A1.11	aha-1	protein_coding	C25A1.11a			DOWNSTREAM: 5262 bases
I	10188887	T	C	SNP	Hom	1450.45	48		C25A1.8	clec-87	protein_coding	C25A1.8			UPSTREAM: 3429 bases
I	10188887	T	C	SNP	Hom	1450.45	48		C25A1.15	C25A1.15	protein_coding	C25A1.15			UPSTREAM: 8424 bases
I	10188887	T	C	SNP	Hom	1450.45	48		C25A1.9	rsa-1	protein_coding	C25A1.9b			DOWNSTREAM: 1351 bases
I	10188887	T	C	SNP	Hom	1450.45	48		C25A1.9	rsa-1	protein_coding	C25A1.9a			DOWNSTREAM: 1347 bases
I	10188887	T	C	SNP	Hom	1450.45	48		Y106G6E.1	Y106G6E.1	protein_coding	Y106G6E.1			DOWNSTREAM: 9389 bases
I	10188887	T	C	SNP	Hom	1450.45	48		C25A1.10	dao-5	protein_coding	C25A1.10b	exon_I_10187969_10189156	5	SYNONYMOUS_CODING	K/K	aaA/aaG	338	1	2091
I	10188887	T	C	SNP	Hom	1450.45	48		C25A1.10	dao-5	protein_coding	C25A1.10a	exon_I_10187969_10190122	4	SYNONYMOUS_CODING	K/K	aaA/aaG	613	1	2916
I	10205374	C	A	SNP	Hom	313.66	9		Y106G6E.1	Y106G6E.1	protein_coding	Y106G6E.1			UPSTREAM: 4944 bases
I	10205374	C	A	SNP	Hom	313.66	9		Y106G6E.2	Y106G6E.2	pseudogene	Y106G6E.2			DOWNSTREAM: 3576 bases
I	10205374	C	A	SNP	Hom	313.66	9		C25A1.11	aha-1	protein_coding	C25A1.11a			UPSTREAM: 8394 bases
I	10205374	C	A	SNP	Hom	313.66	9		C25A1.11	aha-1	protein_coding	C25A1.11b			UPSTREAM: 8384 bases
I	10205374	C	A	SNP	Hom	313.66	9		C25A1.15	C25A1.15	protein_coding	C25A1.15			DOWNSTREAM: 7788 bases
I	10205414	G	T	SNP	Hom	302.99	9		Y106G6E.1	Y106G6E.1	protein_coding	Y106G6E.1			UPSTREAM: 4984 bases
I	10205414	G	T	SNP	Hom	302.99	9		Y106G6E.2	Y106G6E.2	pseudogene	Y106G6E.2			DOWNSTREAM: 3616 bases
I	10205414	G	T	SNP	Hom	302.99	9		C25A1.11	aha-1	protein_coding	C25A1.11a			UPSTREAM: 8434 bases
I	10205414	G	T	SNP	Hom	302.99	9		C25A1.11	aha-1	protein_coding	C25A1.11b			UPSTREAM: 8424 bases
I	10205414	G	T	SNP	Hom	302.99	9		C25A1.15	C25A1.15	protein_coding	C25A1.15			DOWNSTREAM: 7828 bases
I	10205510	C	T	SNP	Hom	48.77	10		Y106G6E.1	Y106G6E.1	protein_coding	Y106G6E.1			UPSTREAM: 5080 bases
I	10205510	C	T	SNP	Hom	48.77	10		Y106G6E.2	Y106G6E.2	pseudogene	Y106G6E.2			DOWNSTREAM: 3712 bases
I	10205510	C	T	SNP	Hom	48.77	10		C25A1.11	aha-1	protein_coding	C25A1.11a			UPSTREAM: 8530 bases
I	10205510	C	T	SNP	Hom	48.77	10		C25A1.11	aha-1	protein_coding	C25A1.11b			UPSTREAM: 8520 bases
I	10205510	C	T	SNP	Hom	48.77	10		C25A1.15	C25A1.15	protein_coding	C25A1.15			DOWNSTREAM: 7924 bases
I	10205515	T	G	SNP	Hom	48.77	10		Y106G6E.1	Y106G6E.1	protein_coding	Y106G6E.1			UPSTREAM: 5085 bases
I	10205515	T	G	SNP	Hom	48.77	10		Y106G6E.2	Y106G6E.2	pseudogene	Y106G6E.2			DOWNSTREAM: 3717 bases
I	10205515	T	G	SNP	Hom	48.77	10		C25A1.11	aha-1	protein_coding	C25A1.11a			UPSTREAM: 8535 bases
I	10205515	T	G	SNP	Hom	48.77	10		C25A1.11	aha-1	protein_coding	C25A1.11b			UPSTREAM: 8525 bases
I	10205515	T	G	SNP	Hom	48.77	10		C25A1.15	C25A1.15	protein_coding	C25A1.15			DOWNSTREAM: 7929 bases
I	10209783	A	G	SNP	Hom	48.77	2		Y106G6E.1	Y106G6E.1	protein_coding	Y106G6E.1			UPSTREAM: 9353 bases
I	10209783	A	G	SNP	Hom	48.77	2		Y106G6E.2	Y106G6E.2	pseudogene	Y106G6E.2			DOWNSTREAM: 7985 bases
I	10209813	T	G	SNP	Hom	392.11	11		Y106G6E.1	Y106G6E.1	protein_coding	Y106G6E.1			UPSTREAM: 9383 bases
I	10209813	T	G	SNP	Hom	392.11	11		Y106G6E.2	Y106G6E.2	pseudogene	Y106G6E.2			DOWNSTREAM: 8015 bases
I	10229802	*	#NAME?	INS	Hom	779.17	22		Y106G6E.3	Y106G6E.3	pseudogene	Y106G6E.3			DOWNSTREAM: 8560 bases
I	10229802	*	#NAME?	INS	Hom	779.17	22		Y106G6E.4	Y106G6E.4	protein_coding	Y106G6E.4			UPSTREAM: 7034 bases
I	10229802	*	#NAME?	INS	Hom	779.17	22		Y106G6E.7	Y106G6E.7	ncRNA	Y106G6E.7			DOWNSTREAM: 5419 bases
I	10229802	*	#NAME?	INS	Hom	779.17	22		Y106G6E.6	csnk-1	protein_coding	Y106G6E.6.2			INTRON					1224
I	10229802	*	#NAME?	INS	Hom	779.17	22		Y106G6E.6	csnk-1	protein_coding	Y106G6E.6.1			INTRON					1224
I	10229802	*	#NAME?	INS	Hom	779.17	22		ZC247.7	ZC247.7	ncRNA	ZC247.7			DOWNSTREAM: 7650 bases
I	10229802	*	#NAME?	INS	Hom	779.17	22		Y106G6E.5	ced-12	protein_coding	Y106G6E.5.1			UPSTREAM: 1787 bases
I	10239253	*	#NAME?	INS	Hom	433.26	11		Y106G6E.6	csnk-1	protein_coding	Y106G6E.6.2			UPSTREAM: 8049 bases
I	10239253	*	#NAME?	INS	Hom	433.26	11		Y106G6E.6	csnk-1	protein_coding	Y106G6E.6.1			UPSTREAM: 8047 bases
I	10239253	*	#NAME?	INS	Hom	433.26	11		ZC247.8	ZC247.8	ncRNA	ZC247.8			DOWNSTREAM: 5090 bases
I	10239253	*	#NAME?	INS	Hom	433.26	11		Y106G6E.7	Y106G6E.7	ncRNA	Y106G6E.7			UPSTREAM: 3856 bases
I	10239253	*	#NAME?	INS	Hom	433.26	11		ZC247.5	ZC247.5	ncRNA	ZC247.5			UPSTREAM: 7241 bases
I	10239253	*	#NAME?	INS	Hom	433.26	11		ZC247.7	ZC247.7	ncRNA	ZC247.7			UPSTREAM: 1581 bases
I	10239253	*	#NAME?	INS	Hom	433.26	11		ZC247.3	lin-11	protein_coding	ZC247.3			UPSTREAM: 9026 bases
I	10243054	*	#NAME?	DEL	Hom	756.91	21		ZC247.8	ZC247.8	ncRNA	ZC247.8			DOWNSTREAM: 1289 bases
I	10243054	*	#NAME?	DEL	Hom	756.91	21		Y106G6E.7	Y106G6E.7	ncRNA	Y106G6E.7			UPSTREAM: 7657 bases
I	10243054	*	#NAME?	DEL	Hom	756.91	21		ZC247.5	ZC247.5	ncRNA	ZC247.5			UPSTREAM: 3440 bases
I	10243054	*	#NAME?	DEL	Hom	756.91	21		ZC247.7	ZC247.7	ncRNA	ZC247.7			UPSTREAM: 5382 bases
I	10243054	*	#NAME?	DEL	Hom	756.91	21		ZC247.3	lin-11	protein_coding	ZC247.3			UPSTREAM: 5225 bases
I	10306043	G	A	SNP	Hom	42.03	3		T20F10.6	T20F10.6	pseudogene	T20F10.6			UPSTREAM: 43 bases
I	10306043	G	A	SNP	Hom	42.03	3		T20F10.1	wts-1	protein_coding	T20F10.1			UPSTREAM: 8130 bases
I	10306043	G	A	SNP	Hom	42.03	3		Y106G6G.7	Y106G6G.7	pseudogene	Y106G6G.7			DOWNSTREAM: 3709 bases
I	10306043	G	A	SNP	Hom	42.03	3		T20F10.2	T20F10.2	protein_coding	T20F10.2c			DOWNSTREAM: 5676 bases
I	10306043	G	A	SNP	Hom	42.03	3		T20F10.2	T20F10.2	protein_coding	T20F10.2b			DOWNSTREAM: 5676 bases
I	10306043	G	A	SNP	Hom	42.03	3		T20F10.7	T20F10.7	pseudogene	T20F10.7			DOWNSTREAM: 1518 bases
I	10306043	G	A	SNP	Hom	42.03	3		T20F10.4	T20F10.4	protein_coding	T20F10.4			UPSTREAM: 264 bases
I	10306043	G	A	SNP	Hom	42.03	3		T20F10.9	T20F10.9	ncRNA	T20F10.9			UPSTREAM: 93 bases
I	10306043	G	A	SNP	Hom	42.03	3		T20F10.2	T20F10.2	protein_coding	T20F10.2a			DOWNSTREAM: 5465 bases
I	10306043	G	A	SNP	Hom	42.03	3		T20F10.5	T20F10.5	protein_coding	T20F10.5			UPSTREAM: 3107 bases
I	10306043	G	A	SNP	Hom	42.03	3		Y106G6G.9	Y106G6G.9	ncRNA	Y106G6G.9			UPSTREAM: 7177 bases
I	10306043	G	A	SNP	Hom	42.03	3		Y106G6G.5	Y106G6G.5	pseudogene	Y106G6G.5			UPSTREAM: 7685 bases
I	10415543	G	A	SNP	Hom	82.92	6		F25D7.5	F25D7.5	protein_coding	F25D7.5			DOWNSTREAM: 7346 bases
I	10415543	G	A	SNP	Hom	82.92	6		F25D7.3	blmp-1	protein_coding	F25D7.3b			DOWNSTREAM: 1706 bases
I	10415543	G	A	SNP	Hom	82.92	6		F25D7.3	blmp-1	protein_coding	F25D7.3a			DOWNSTREAM: 1706 bases
I	10415543	G	A	SNP	Hom	82.92	6		F25D7.8	F25D7.8	ncRNA	F25D7.8			DOWNSTREAM: 9280 bases
I	10415543	G	A	SNP	Hom	82.92	6		F25D7.6	F25D7.6	ncRNA	F25D7.6			UPSTREAM: 7967 bases
I	10415543	G	A	SNP	Hom	82.92	6		F25D7.4	F25D7.4	protein_coding	F25D7.4a			DOWNSTREAM: 2682 bases
I	10415543	G	A	SNP	Hom	82.92	6		F25D7.4	F25D7.4	protein_coding	F25D7.4b.1			DOWNSTREAM: 2936 bases
I	10415546	A	G	SNP	Hom	149.26	8		F25D7.5	F25D7.5	protein_coding	F25D7.5			DOWNSTREAM: 7343 bases
I	10415546	A	G	SNP	Hom	149.26	8		F25D7.3	blmp-1	protein_coding	F25D7.3b			DOWNSTREAM: 1709 bases
I	10415546	A	G	SNP	Hom	149.26	8		F25D7.3	blmp-1	protein_coding	F25D7.3a			DOWNSTREAM: 1709 bases
I	10415546	A	G	SNP	Hom	149.26	8		F25D7.8	F25D7.8	ncRNA	F25D7.8			DOWNSTREAM: 9283 bases
I	10415546	A	G	SNP	Hom	149.26	8		F25D7.6	F25D7.6	ncRNA	F25D7.6			UPSTREAM: 7970 bases
I	10415546	A	G	SNP	Hom	149.26	8		F25D7.4	F25D7.4	protein_coding	F25D7.4a			DOWNSTREAM: 2679 bases
I	10415546	A	G	SNP	Hom	149.26	8		F25D7.4	F25D7.4	protein_coding	F25D7.4b.1			DOWNSTREAM: 2933 bases
I	10462796	*	+C	INS	Hom	995.47	27		Y106G6H.13	Y106G6H.13	protein_coding	Y106G6H.13			UPSTREAM: 8409 bases
I	10462796	*	+C	INS	Hom	995.47	27		Y106G6H.14	Y106G6H.14	protein_coding	Y106G6H.14			DOWNSTREAM: 9391 bases
I	10462796	*	+C	INS	Hom	995.47	27		Y106G6H.9	Y106G6H.9	protein_coding	Y106G6H.9			UPSTREAM: 7173 bases
I	10462796	*	+C	INS	Hom	995.47	27		Y106G6H.10	Y106G6H.10	pseudogene	Y106G6H.10			DOWNSTREAM: 3758 bases
I	10462796	*	+C	INS	Hom	995.47	27		Y106G6H.8	Y106G6H.8	protein_coding	Y106G6H.8			DOWNSTREAM: 9912 bases
I	10462796	*	+C	INS	Hom	995.47	27		Y106G6H.12	duo-3	protein_coding	Y106G6H.12.1			DOWNSTREAM: 1523 bases
I	10462796	*	+C	INS	Hom	995.47	27		Y106G6H.12	duo-3	protein_coding	Y106G6H.12.2			DOWNSTREAM: 1792 bases
I	10462798	G	A	SNP	Hom	772.53	22		Y106G6H.13	Y106G6H.13	protein_coding	Y106G6H.13			UPSTREAM: 8407 bases
I	10462798	G	A	SNP	Hom	772.53	22		Y106G6H.14	Y106G6H.14	protein_coding	Y106G6H.14			DOWNSTREAM: 9389 bases
I	10462798	G	A	SNP	Hom	772.53	22		Y106G6H.9	Y106G6H.9	protein_coding	Y106G6H.9			UPSTREAM: 7175 bases
I	10462798	G	A	SNP	Hom	772.53	22		Y106G6H.10	Y106G6H.10	pseudogene	Y106G6H.10			DOWNSTREAM: 3760 bases
I	10462798	G	A	SNP	Hom	772.53	22		Y106G6H.8	Y106G6H.8	protein_coding	Y106G6H.8			DOWNSTREAM: 9914 bases
I	10462798	G	A	SNP	Hom	772.53	22		Y106G6H.12	duo-3	protein_coding	Y106G6H.12.1			DOWNSTREAM: 1521 bases
I	10462798	G	A	SNP	Hom	772.53	22		Y106G6H.12	duo-3	protein_coding	Y106G6H.12.2			DOWNSTREAM: 1790 bases
I	10462800	A	G	SNP	Hom	655.28	21		Y106G6H.13	Y106G6H.13	protein_coding	Y106G6H.13			UPSTREAM: 8405 bases
I	10462800	A	G	SNP	Hom	655.28	21		Y106G6H.14	Y106G6H.14	protein_coding	Y106G6H.14			DOWNSTREAM: 9387 bases
I	10462800	A	G	SNP	Hom	655.28	21		Y106G6H.9	Y106G6H.9	protein_coding	Y106G6H.9			UPSTREAM: 7177 bases
I	10462800	A	G	SNP	Hom	655.28	21		Y106G6H.10	Y106G6H.10	pseudogene	Y106G6H.10			DOWNSTREAM: 3762 bases
I	10462800	A	G	SNP	Hom	655.28	21		Y106G6H.8	Y106G6H.8	protein_coding	Y106G6H.8			DOWNSTREAM: 9916 bases
I	10462800	A	G	SNP	Hom	655.28	21		Y106G6H.12	duo-3	protein_coding	Y106G6H.12.1			DOWNSTREAM: 1519 bases
I	10462800	A	G	SNP	Hom	655.28	21		Y106G6H.12	duo-3	protein_coding	Y106G6H.12.2			DOWNSTREAM: 1788 bases
I	10489712	*	+C	INS	Hom	770.31	21		F37D6.10	F37D6.10	ncRNA	F37D6.10			UPSTREAM: 1474 bases
I	10489712	*	+C	INS	Hom	770.31	21		F37D6.11	F37D6.11	ncRNA	F37D6.11			DOWNSTREAM: 3940 bases
I	10489712	*	+C	INS	Hom	770.31	21		F37D6.12	F37D6.12	ncRNA	F37D6.12			DOWNSTREAM: 4612 bases
I	10489712	*	+C	INS	Hom	770.31	21		F37D6.1	mus-101	protein_coding	F37D6.1			UPSTREAM: 4752 bases
I	10489712	*	+C	INS	Hom	770.31	21		F37D6.3	F37D6.3	protein_coding	F37D6.3			DOWNSTREAM: 2399 bases
I	10489712	*	+C	INS	Hom	770.31	21		F37D6.8	F37D6.8	ncRNA	F37D6.8			DOWNSTREAM: 8239 bases
I	10489712	*	+C	INS	Hom	770.31	21		F37D6.4	F37D6.4	protein_coding	F37D6.4			DOWNSTREAM: 732 bases
I	10495074	*	#NAME?	INS	Hom	1147.35	28		F37D6.10	F37D6.10	ncRNA	F37D6.10			DOWNSTREAM: 3745 bases
I	10495074	*	#NAME?	INS	Hom	1147.35	28		F37D6.6	tag-68	protein_coding	F37D6.6			UPSTREAM: 6500 bases
I	10495074	*	#NAME?	INS	Hom	1147.35	28		F37D6.11	F37D6.11	ncRNA	F37D6.11			UPSTREAM: 1199 bases
I	10495074	*	#NAME?	INS	Hom	1147.35	28		F37D6.12	F37D6.12	ncRNA	F37D6.12			UPSTREAM: 536 bases
I	10495074	*	#NAME?	INS	Hom	1147.35	28		F37D6.3	F37D6.3	protein_coding	F37D6.3			DOWNSTREAM: 7761 bases
I	10495074	*	#NAME?	INS	Hom	1147.35	28		F37D6.8	F37D6.8	ncRNA	F37D6.8			DOWNSTREAM: 2877 bases
I	10495074	*	#NAME?	INS	Hom	1147.35	28		F37D6.4	F37D6.4	protein_coding	F37D6.4			DOWNSTREAM: 6094 bases
I	10495074	*	#NAME?	INS	Hom	1147.35	28		F37D6.7	F37D6.7	ncRNA	F37D6.7			UPSTREAM: 6037 bases
I	10495074	*	#NAME?	INS	Hom	1147.35	28		F37D6.9	F37D6.9	ncRNA	F37D6.9			DOWNSTREAM: 6037 bases
I	10595968	T	C	SNP	Hom	1377.25	41		T22A3.5	pash-1	protein_coding	T22A3.5			UPSTREAM: 2729 bases
I	10595968	T	C	SNP	Hom	1377.25	41		T22A3.3	lst-1	protein_coding	T22A3.3b.1			DOWNSTREAM: 5899 bases
I	10595968	T	C	SNP	Hom	1377.25	41		T22A3.3	lst-1	protein_coding	T22A3.3b.6			DOWNSTREAM: 5899 bases
I	10595968	T	C	SNP	Hom	1377.25	41		T22A3.3	lst-1	protein_coding	T22A3.3b.5			DOWNSTREAM: 5899 bases
I	10595968	T	C	SNP	Hom	1377.25	41		T22A3.3	lst-1	protein_coding	T22A3.3b.4			DOWNSTREAM: 5899 bases
I	10595968	T	C	SNP	Hom	1377.25	41		T22A3.3	lst-1	protein_coding	T22A3.3b.3			DOWNSTREAM: 5899 bases
I	10595968	T	C	SNP	Hom	1377.25	41		T22A3.3	lst-1	protein_coding	T22A3.3b.2			DOWNSTREAM: 5867 bases
I	10595968	T	C	SNP	Hom	1377.25	41		T22A3.3	lst-1	protein_coding	T22A3.3a			DOWNSTREAM: 5513 bases
I	10595968	T	C	SNP	Hom	1377.25	41		T22A3.t4	T22A3.t4	tRNA	T22A3.t4			DOWNSTREAM: 5154 bases
I	10595968	T	C	SNP	Hom	1377.25	41		T22A3.t2	T22A3.t2	tRNA	T22A3.t2			UPSTREAM: 5872 bases
I	10595968	T	C	SNP	Hom	1377.25	41		T22A3.t1	T22A3.t1	tRNA	T22A3.t1			DOWNSTREAM: 2772 bases
I	10595968	T	C	SNP	Hom	1377.25	41		T22A3.11	T22A3.11	ncRNA	T22A3.11			UPSTREAM: 2763 bases
I	10595968	T	C	SNP	Hom	1377.25	41		T22A3.4	set-18	protein_coding	T22A3.4b			DOWNSTREAM: 2022 bases
I	10595968	T	C	SNP	Hom	1377.25	41		T22A3.4	set-18	protein_coding	T22A3.4a			DOWNSTREAM: 2017 bases
I	10595968	T	C	SNP	Hom	1377.25	41		T22A3.t3	T22A3.t3	tRNA	T22A3.t3			DOWNSTREAM: 8155 bases
I	10595968	T	C	SNP	Hom	1377.25	41		T22A3.6	T22A3.6	protein_coding	T22A3.6			INTRON					1905
I	10849084	*	#NAME?	DEL	Hom	730.78	16		Y37F4.3	Y37F4.3	protein_coding	Y37F4.3			DOWNSTREAM: 1342 bases
I	10849084	*	#NAME?	DEL	Hom	730.78	16		Y37F4.13	Y37F4.13	ncRNA	Y37F4.13			UPSTREAM: 1366 bases
I	10849084	*	#NAME?	DEL	Hom	730.78	16		C35E7.2	C35E7.2	protein_coding	C35E7.2b			DOWNSTREAM: 4715 bases
I	10849084	*	#NAME?	DEL	Hom	730.78	16		C35E7.2	C35E7.2	protein_coding	C35E7.2a			DOWNSTREAM: 4448 bases
I	10849084	*	#NAME?	DEL	Hom	730.78	16		Y37F4.4	Y37F4.4	protein_coding	Y37F4.4			DOWNSTREAM: 6418 bases
I	10849084	*	#NAME?	DEL	Hom	730.78	16		C35E7.11	C35E7.11	protein_coding	C35E7.11.2			DOWNSTREAM: 3320 bases
I	10849084	*	#NAME?	DEL	Hom	730.78	16		Y37F4.2	Y37F4.2	protein_coding	Y37F4.2			UPSTREAM: 6844 bases
I	10849084	*	#NAME?	DEL	Hom	730.78	16		C35E7.11	C35E7.11	protein_coding	C35E7.11.1			DOWNSTREAM: 3123 bases
I	10849084	*	#NAME?	DEL	Hom	730.78	16		C35E7.1	vet-2	protein_coding	C35E7.1			INTRON					2190
I	10946869	A	G	SNP	Hom	376.18	15		F49D11.1	prp-17	protein_coding	F49D11.1			DOWNSTREAM: 6330 bases
I	10946869	A	G	SNP	Hom	376.18	15		Y95D11A.3	Y95D11A.3	protein_coding	Y95D11A.3			DOWNSTREAM: 3972 bases
I	10946869	A	G	SNP	Hom	376.18	15		Y95D11A.1	Y95D11A.1	protein_coding	Y95D11A.1			DOWNSTREAM: 1186 bases
I	10946869	A	G	SNP	Hom	376.18	15		Y95D11A.4	Y95D11A.4	ncRNA	Y95D11A.4			UPSTREAM: 985 bases
I	10946869	A	G	SNP	Hom	376.18	15		Y95D11A.t1	Y95D11A.t1	tRNA	Y95D11A.t1			DOWNSTREAM: 983 bases
I	10947161	A	C	SNP	Hom	988.2	36		F49D11.1	prp-17	protein_coding	F49D11.1			DOWNSTREAM: 6622 bases
I	10947161	A	C	SNP	Hom	988.2	36		Y95D11A.3	Y95D11A.3	protein_coding	Y95D11A.3			DOWNSTREAM: 4264 bases
I	10947161	A	C	SNP	Hom	988.2	36		Y95D11A.1	Y95D11A.1	protein_coding	Y95D11A.1			DOWNSTREAM: 1478 bases
I	10947161	A	C	SNP	Hom	988.2	36		Y95D11A.4	Y95D11A.4	ncRNA	Y95D11A.4			UPSTREAM: 1277 bases
I	10947161	A	C	SNP	Hom	988.2	36		Y95D11A.t1	Y95D11A.t1	tRNA	Y95D11A.t1			DOWNSTREAM: 1275 bases
I	10947211	G	A	SNP	Hom	942.85	36		F49D11.1	prp-17	protein_coding	F49D11.1			DOWNSTREAM: 6672 bases
I	10947211	G	A	SNP	Hom	942.85	36		Y95D11A.3	Y95D11A.3	protein_coding	Y95D11A.3			DOWNSTREAM: 4314 bases
I	10947211	G	A	SNP	Hom	942.85	36		Y95D11A.1	Y95D11A.1	protein_coding	Y95D11A.1			DOWNSTREAM: 1528 bases
I	10947211	G	A	SNP	Hom	942.85	36		Y95D11A.4	Y95D11A.4	ncRNA	Y95D11A.4			UPSTREAM: 1327 bases
I	10947211	G	A	SNP	Hom	942.85	36		Y95D11A.t1	Y95D11A.t1	tRNA	Y95D11A.t1			DOWNSTREAM: 1325 bases
I	10947399	*	#NAME?	DEL	Hom	1401.24	39		F49D11.1	prp-17	protein_coding	F49D11.1			DOWNSTREAM: 6860 bases
I	10947399	*	#NAME?	DEL	Hom	1401.24	39		Y95D11A.3	Y95D11A.3	protein_coding	Y95D11A.3			DOWNSTREAM: 4502 bases
I	10947399	*	#NAME?	DEL	Hom	1401.24	39		Y95D11A.1	Y95D11A.1	protein_coding	Y95D11A.1			DOWNSTREAM: 1716 bases
I	10947399	*	#NAME?	DEL	Hom	1401.24	39		Y95D11A.4	Y95D11A.4	ncRNA	Y95D11A.4			UPSTREAM: 1515 bases
I	10947399	*	#NAME?	DEL	Hom	1401.24	39		Y95D11A.t1	Y95D11A.t1	tRNA	Y95D11A.t1			DOWNSTREAM: 1513 bases
I	10947400	T	A	SNP	Hom	1511.82	41		F49D11.1	prp-17	protein_coding	F49D11.1			DOWNSTREAM: 6861 bases
I	10947400	T	A	SNP	Hom	1511.82	41		Y95D11A.3	Y95D11A.3	protein_coding	Y95D11A.3			DOWNSTREAM: 4503 bases
I	10947400	T	A	SNP	Hom	1511.82	41		Y95D11A.1	Y95D11A.1	protein_coding	Y95D11A.1			DOWNSTREAM: 1717 bases
I	10947400	T	A	SNP	Hom	1511.82	41		Y95D11A.4	Y95D11A.4	ncRNA	Y95D11A.4			UPSTREAM: 1516 bases
I	10947400	T	A	SNP	Hom	1511.82	41		Y95D11A.t1	Y95D11A.t1	tRNA	Y95D11A.t1			DOWNSTREAM: 1514 bases
I	10947451	A	G	SNP	Hom	1403.66	39		F49D11.1	prp-17	protein_coding	F49D11.1			DOWNSTREAM: 6912 bases
I	10947451	A	G	SNP	Hom	1403.66	39		Y95D11A.3	Y95D11A.3	protein_coding	Y95D11A.3			DOWNSTREAM: 4554 bases
I	10947451	A	G	SNP	Hom	1403.66	39		Y95D11A.1	Y95D11A.1	protein_coding	Y95D11A.1			DOWNSTREAM: 1768 bases
I	10947451	A	G	SNP	Hom	1403.66	39		Y95D11A.4	Y95D11A.4	ncRNA	Y95D11A.4			UPSTREAM: 1567 bases
I	10947451	A	G	SNP	Hom	1403.66	39		Y95D11A.t1	Y95D11A.t1	tRNA	Y95D11A.t1			DOWNSTREAM: 1565 bases
I	10947454	T	G	SNP	Hom	1364.81	38		F49D11.1	prp-17	protein_coding	F49D11.1			DOWNSTREAM: 6915 bases
I	10947454	T	G	SNP	Hom	1364.81	38		Y95D11A.3	Y95D11A.3	protein_coding	Y95D11A.3			DOWNSTREAM: 4557 bases
I	10947454	T	G	SNP	Hom	1364.81	38		Y95D11A.1	Y95D11A.1	protein_coding	Y95D11A.1			DOWNSTREAM: 1771 bases
I	10947454	T	G	SNP	Hom	1364.81	38		Y95D11A.4	Y95D11A.4	ncRNA	Y95D11A.4			UPSTREAM: 1570 bases
I	10947454	T	G	SNP	Hom	1364.81	38		Y95D11A.t1	Y95D11A.t1	tRNA	Y95D11A.t1			DOWNSTREAM: 1568 bases
I	10948342	C	A	SNP	Hom	131.6	6		F49D11.1	prp-17	protein_coding	F49D11.1			DOWNSTREAM: 7803 bases
I	10948342	C	A	SNP	Hom	131.6	6		Y95D11A.3	Y95D11A.3	protein_coding	Y95D11A.3			DOWNSTREAM: 5445 bases
I	10948342	C	A	SNP	Hom	131.6	6		Y95D11A.1	Y95D11A.1	protein_coding	Y95D11A.1			DOWNSTREAM: 2659 bases
I	10948342	C	A	SNP	Hom	131.6	6		Y95D11A.4	Y95D11A.4	ncRNA	Y95D11A.4			UPSTREAM: 2458 bases
I	10948342	C	A	SNP	Hom	131.6	6		Y95D11A.2	Y95D11A.2	pseudogene	Y95D11A.2			DOWNSTREAM: 9948 bases
I	10948342	C	A	SNP	Hom	131.6	6		Y95D11A.t1	Y95D11A.t1	tRNA	Y95D11A.t1			DOWNSTREAM: 2456 bases
I	10948476	C	A	SNP	Hom	1199.99	44		F49D11.1	prp-17	protein_coding	F49D11.1			DOWNSTREAM: 7937 bases
I	10948476	C	A	SNP	Hom	1199.99	44		Y95D11A.3	Y95D11A.3	protein_coding	Y95D11A.3			DOWNSTREAM: 5579 bases
I	10948476	C	A	SNP	Hom	1199.99	44		Y95D11A.1	Y95D11A.1	protein_coding	Y95D11A.1			DOWNSTREAM: 2793 bases
I	10948476	C	A	SNP	Hom	1199.99	44		Y95D11A.4	Y95D11A.4	ncRNA	Y95D11A.4			UPSTREAM: 2592 bases
I	10948476	C	A	SNP	Hom	1199.99	44		Y95D11A.2	Y95D11A.2	pseudogene	Y95D11A.2			DOWNSTREAM: 9814 bases
I	10948476	C	A	SNP	Hom	1199.99	44		Y95D11A.t1	Y95D11A.t1	tRNA	Y95D11A.t1			DOWNSTREAM: 2590 bases
I	10948862	C	A	SNP	Hom	1155.6	58		F49D11.1	prp-17	protein_coding	F49D11.1			DOWNSTREAM: 8323 bases
I	10948862	C	A	SNP	Hom	1155.6	58		Y95D11A.3	Y95D11A.3	protein_coding	Y95D11A.3			DOWNSTREAM: 5965 bases
I	10948862	C	A	SNP	Hom	1155.6	58		Y95D11A.1	Y95D11A.1	protein_coding	Y95D11A.1			DOWNSTREAM: 3179 bases
I	10948862	C	A	SNP	Hom	1155.6	58		Y95D11A.4	Y95D11A.4	ncRNA	Y95D11A.4			UPSTREAM: 2978 bases
I	10948862	C	A	SNP	Hom	1155.6	58		Y95D11A.2	Y95D11A.2	pseudogene	Y95D11A.2			DOWNSTREAM: 9428 bases
I	10948862	C	A	SNP	Hom	1155.6	58		Y95D11A.t1	Y95D11A.t1	tRNA	Y95D11A.t1			DOWNSTREAM: 2976 bases
I	10950317	C	A	SNP	Hom	273.89	11		F49D11.1	prp-17	protein_coding	F49D11.1			DOWNSTREAM: 9778 bases
I	10950317	C	A	SNP	Hom	273.89	11		Y95D11A.3	Y95D11A.3	protein_coding	Y95D11A.3			DOWNSTREAM: 7420 bases
I	10950317	C	A	SNP	Hom	273.89	11		Y95D11A.1	Y95D11A.1	protein_coding	Y95D11A.1			DOWNSTREAM: 4634 bases
I	10950317	C	A	SNP	Hom	273.89	11		Y95D11A.4	Y95D11A.4	ncRNA	Y95D11A.4			UPSTREAM: 4433 bases
I	10950317	C	A	SNP	Hom	273.89	11		Y95D11A.2	Y95D11A.2	pseudogene	Y95D11A.2			DOWNSTREAM: 7973 bases
I	10950317	C	A	SNP	Hom	273.89	11		Y95D11A.t1	Y95D11A.t1	tRNA	Y95D11A.t1			DOWNSTREAM: 4431 bases
I	10950351	A	C	SNP	Hom	272.82	11		F49D11.1	prp-17	protein_coding	F49D11.1			DOWNSTREAM: 9812 bases
I	10950351	A	C	SNP	Hom	272.82	11		Y95D11A.3	Y95D11A.3	protein_coding	Y95D11A.3			DOWNSTREAM: 7454 bases
I	10950351	A	C	SNP	Hom	272.82	11		Y95D11A.1	Y95D11A.1	protein_coding	Y95D11A.1			DOWNSTREAM: 4668 bases
I	10950351	A	C	SNP	Hom	272.82	11		Y95D11A.4	Y95D11A.4	ncRNA	Y95D11A.4			UPSTREAM: 4467 bases
I	10950351	A	C	SNP	Hom	272.82	11		Y95D11A.2	Y95D11A.2	pseudogene	Y95D11A.2			DOWNSTREAM: 7939 bases
I	10950351	A	C	SNP	Hom	272.82	11		Y95D11A.t1	Y95D11A.t1	tRNA	Y95D11A.t1			DOWNSTREAM: 4465 bases
I	10950736	G	A	SNP	Hom	38.01	7		Y95D11A.3	Y95D11A.3	protein_coding	Y95D11A.3			DOWNSTREAM: 7839 bases
I	10950736	G	A	SNP	Hom	38.01	7		Y95D11A.1	Y95D11A.1	protein_coding	Y95D11A.1			DOWNSTREAM: 5053 bases
I	10950736	G	A	SNP	Hom	38.01	7		Y95D11A.4	Y95D11A.4	ncRNA	Y95D11A.4			UPSTREAM: 4852 bases
I	10950736	G	A	SNP	Hom	38.01	7		Y95D11A.2	Y95D11A.2	pseudogene	Y95D11A.2			DOWNSTREAM: 7554 bases
I	10950736	G	A	SNP	Hom	38.01	7		Y95D11A.t1	Y95D11A.t1	tRNA	Y95D11A.t1			DOWNSTREAM: 4850 bases
I	10951164	G	T	SNP	Hom	61.87	3		Y95D11A.3	Y95D11A.3	protein_coding	Y95D11A.3			DOWNSTREAM: 8267 bases
I	10951164	G	T	SNP	Hom	61.87	3		Y95D11A.1	Y95D11A.1	protein_coding	Y95D11A.1			DOWNSTREAM: 5481 bases
I	10951164	G	T	SNP	Hom	61.87	3		Y95D11A.4	Y95D11A.4	ncRNA	Y95D11A.4			UPSTREAM: 5280 bases
I	10951164	G	T	SNP	Hom	61.87	3		Y95D11A.2	Y95D11A.2	pseudogene	Y95D11A.2			DOWNSTREAM: 7126 bases
I	10951164	G	T	SNP	Hom	61.87	3		Y95D11A.t1	Y95D11A.t1	tRNA	Y95D11A.t1			DOWNSTREAM: 5278 bases
I	10951543	A	G	SNP	Hom	1384.36	55		Y95D11A.3	Y95D11A.3	protein_coding	Y95D11A.3			DOWNSTREAM: 8646 bases
I	10951543	A	G	SNP	Hom	1384.36	55		Y95D11A.1	Y95D11A.1	protein_coding	Y95D11A.1			DOWNSTREAM: 5860 bases
I	10951543	A	G	SNP	Hom	1384.36	55		Y95D11A.4	Y95D11A.4	ncRNA	Y95D11A.4			UPSTREAM: 5659 bases
I	10951543	A	G	SNP	Hom	1384.36	55		Y95D11A.2	Y95D11A.2	pseudogene	Y95D11A.2			DOWNSTREAM: 6747 bases
I	10951543	A	G	SNP	Hom	1384.36	55		Y95D11A.t1	Y95D11A.t1	tRNA	Y95D11A.t1			DOWNSTREAM: 5657 bases
I	10951545	T	C	SNP	Hom	1227.41	55		Y95D11A.3	Y95D11A.3	protein_coding	Y95D11A.3			DOWNSTREAM: 8648 bases
I	10951545	T	C	SNP	Hom	1227.41	55		Y95D11A.1	Y95D11A.1	protein_coding	Y95D11A.1			DOWNSTREAM: 5862 bases
I	10951545	T	C	SNP	Hom	1227.41	55		Y95D11A.4	Y95D11A.4	ncRNA	Y95D11A.4			UPSTREAM: 5661 bases
I	10951545	T	C	SNP	Hom	1227.41	55		Y95D11A.2	Y95D11A.2	pseudogene	Y95D11A.2			DOWNSTREAM: 6745 bases
I	10951545	T	C	SNP	Hom	1227.41	55		Y95D11A.t1	Y95D11A.t1	tRNA	Y95D11A.t1			DOWNSTREAM: 5659 bases
I	10951546	G	A	SNP	Hom	1395.92	55		Y95D11A.3	Y95D11A.3	protein_coding	Y95D11A.3			DOWNSTREAM: 8649 bases
I	10951546	G	A	SNP	Hom	1395.92	55		Y95D11A.1	Y95D11A.1	protein_coding	Y95D11A.1			DOWNSTREAM: 5863 bases
I	10951546	G	A	SNP	Hom	1395.92	55		Y95D11A.4	Y95D11A.4	ncRNA	Y95D11A.4			UPSTREAM: 5662 bases
I	10951546	G	A	SNP	Hom	1395.92	55		Y95D11A.2	Y95D11A.2	pseudogene	Y95D11A.2			DOWNSTREAM: 6744 bases
I	10951546	G	A	SNP	Hom	1395.92	55		Y95D11A.t1	Y95D11A.t1	tRNA	Y95D11A.t1			DOWNSTREAM: 5660 bases
I	10951585	G	A	SNP	Hom	981.35	37		Y95D11A.3	Y95D11A.3	protein_coding	Y95D11A.3			DOWNSTREAM: 8688 bases
I	10951585	G	A	SNP	Hom	981.35	37		Y95D11A.1	Y95D11A.1	protein_coding	Y95D11A.1			DOWNSTREAM: 5902 bases
I	10951585	G	A	SNP	Hom	981.35	37		Y95D11A.4	Y95D11A.4	ncRNA	Y95D11A.4			UPSTREAM: 5701 bases
I	10951585	G	A	SNP	Hom	981.35	37		Y95D11A.2	Y95D11A.2	pseudogene	Y95D11A.2			DOWNSTREAM: 6705 bases
I	10951585	G	A	SNP	Hom	981.35	37		Y95D11A.t1	Y95D11A.t1	tRNA	Y95D11A.t1			DOWNSTREAM: 5699 bases
I	11001775	C	A	SNP	Hom	416.99	12		Y52B11A.4	Y52B11A.4	protein_coding	Y52B11A.4.1			INTRON					1404
I	11001775	C	A	SNP	Hom	416.99	12		Y52B11A.4	Y52B11A.4	protein_coding	Y52B11A.4.2			INTRON					1404
I	11001775	C	A	SNP	Hom	416.99	12		Y52B11A.15	21ur-14744	ncRNA	Y52B11A.15			UPSTREAM: 1790 bases
I	11087969	T	A	SNP	Hom	454.64	13		W02B9.1	hmr-1	protein_coding	W02B9.1a			INTRON					3672
I	11087969	T	A	SNP	Hom	454.64	13		W02B9.1	hmr-1	protein_coding	W02B9.1b.2			INTRON					8763
I	11087969	T	A	SNP	Hom	454.64	13		W02B9.1	hmr-1	protein_coding	W02B9.1b.1			INTRON					8763
I	11087969	T	A	SNP	Hom	454.64	13		W02B9.1	hmr-1	protein_coding	W02B9.1c			INTRON					3522
I	11145688	*	#NAME?	INS	Hom	1042.33	25		ZK39.5	clec-96	protein_coding	ZK39.5			UPSTREAM: 5545 bases
I	11145688	*	#NAME?	INS	Hom	1042.33	25		ZK39.13	ZK39.13	ncRNA	ZK39.13			UPSTREAM: 3412 bases
I	11145688	*	#NAME?	INS	Hom	1042.33	25		ZK39.11	ZK39.11	ncRNA	ZK39.11			DOWNSTREAM: 3412 bases
I	11145688	*	#NAME?	INS	Hom	1042.33	25		ZK39.6	clec-97	protein_coding	ZK39.6			UPSTREAM: 7018 bases
I	11145688	*	#NAME?	INS	Hom	1042.33	25		ZK39.4	clec-93	protein_coding	ZK39.4			DOWNSTREAM: 1605 bases
I	11145688	*	#NAME?	INS	Hom	1042.33	25		ZK39.7	clec-98	protein_coding	ZK39.7			DOWNSTREAM: 8517 bases
I	11145688	*	#NAME?	INS	Hom	1042.33	25		ZK39.3	clec-94	protein_coding	ZK39.3			UPSTREAM: 752 bases
I	11145688	*	#NAME?	INS	Hom	1042.33	25		ZK39.2	clec-95	protein_coding	ZK39.2			UPSTREAM: 3277 bases
I	11145688	*	#NAME?	INS	Hom	1042.33	25		ZK39.9	ZK39.9	protein_coding	ZK39.9	exon_I_11145619_11145689	4	FRAME_SHIFT: ZK39.9					354
I	11386651	*	+C	INS	Hom	675.34	18		Y53H1C.10	Y53H1C.10	ncRNA	Y53H1C.10			DOWNSTREAM: 4857 bases
I	11386651	*	+C	INS	Hom	675.34	18		F56G4.8	F56G4.8	ncRNA	F56G4.8			UPSTREAM: 4967 bases
I	11386651	*	+C	INS	Hom	675.34	18		Y53H1C.11	Y53H1C.11	ncRNA	Y53H1C.11			DOWNSTREAM: 5154 bases
I	11386651	*	+C	INS	Hom	675.34	18		Y53H1C.7	Y53H1C.7	ncRNA	Y53H1C.7			DOWNSTREAM: 5742 bases
I	11386651	*	+C	INS	Hom	675.34	18		Y53H1C.5	Y53H1C.5	ncRNA	Y53H1C.5			UPSTREAM: 5742 bases
I	11386651	*	+C	INS	Hom	675.34	18		Y53H1C.6	Y53H1C.6	ncRNA	Y53H1C.6			UPSTREAM: 5977 bases
I	11386651	*	+C	INS	Hom	675.34	18		Y53H1C.9	Y53H1C.9	ncRNA	Y53H1C.9			DOWNSTREAM: 6075 bases
I	11386651	*	+C	INS	Hom	675.34	18		Y53H1C.4	Y53H1C.4	ncRNA	Y53H1C.4			UPSTREAM: 6151 bases
I	11386651	*	+C	INS	Hom	675.34	18		Y53H1C.1	aat-9	protein_coding	Y53H1C.1a			DOWNSTREAM: 2087 bases
I	11386651	*	+C	INS	Hom	675.34	18		Y53H1C.1	aat-9	protein_coding	Y53H1C.1b			DOWNSTREAM: 2109 bases
I	11386651	*	+C	INS	Hom	675.34	18		F56G4.4	F56G4.4	protein_coding	F56G4.4			DOWNSTREAM: 6526 bases
I	11386651	*	+C	INS	Hom	675.34	18		F56G4.5	png-1	protein_coding	F56G4.5.2			INTRON					1821
I	11386651	*	+C	INS	Hom	675.34	18		F56G4.5	png-1	protein_coding	F56G4.5.1			INTRON					1821
I	11386651	*	+C	INS	Hom	675.34	18		F56G4.5	png-1	protein_coding	F56G4.5.3			INTRON					1821
I	11390256	G	A	SNP	Hom	977.98	28		Y53H1C.10	Y53H1C.10	ncRNA	Y53H1C.10			DOWNSTREAM: 1252 bases
I	11390256	G	A	SNP	Hom	977.98	28		F56G4.8	F56G4.8	ncRNA	F56G4.8			UPSTREAM: 8572 bases
I	11390256	G	A	SNP	Hom	977.98	28		Y53H1C.11	Y53H1C.11	ncRNA	Y53H1C.11			DOWNSTREAM: 1549 bases
I	11390256	G	A	SNP	Hom	977.98	28		Y53H1C.7	Y53H1C.7	ncRNA	Y53H1C.7			DOWNSTREAM: 2137 bases
I	11390256	G	A	SNP	Hom	977.98	28		Y53H1C.5	Y53H1C.5	ncRNA	Y53H1C.5			UPSTREAM: 2137 bases
I	11390256	G	A	SNP	Hom	977.98	28		Y53H1C.6	Y53H1C.6	ncRNA	Y53H1C.6			UPSTREAM: 2372 bases
I	11390256	G	A	SNP	Hom	977.98	28		Y53H1C.9	Y53H1C.9	ncRNA	Y53H1C.9			DOWNSTREAM: 2470 bases
I	11390256	G	A	SNP	Hom	977.98	28		Y53H1C.4	Y53H1C.4	ncRNA	Y53H1C.4			UPSTREAM: 2546 bases
I	11390256	G	A	SNP	Hom	977.98	28		F56G4.5	png-1	protein_coding	F56G4.5.2			DOWNSTREAM: 1605 bases
I	11390256	G	A	SNP	Hom	977.98	28		F56G4.5	png-1	protein_coding	F56G4.5.3			DOWNSTREAM: 1605 bases
I	11390256	G	A	SNP	Hom	977.98	28		Y53H1C.1	aat-9	protein_coding	Y53H1C.1a			INTRON					1626
I	11390256	G	A	SNP	Hom	977.98	28		Y53H1C.1	aat-9	protein_coding	Y53H1C.1b			INTRON					1584
I	11390256	G	A	SNP	Hom	977.98	28		F56G4.5	png-1	protein_coding	F56G4.5.1			DOWNSTREAM: 1027 bases
I	11408101	*	#NAME?	INS	Hom	433.53	16		Y53H1C.2	ego-2	protein_coding	Y53H1C.2a			INTRON					4479
I	11408101	*	#NAME?	INS	Hom	433.53	16		Y53H1C.2	ego-2	protein_coding	Y53H1C.2b			INTRON					801
I	11408101	*	#NAME?	INS	Hom	433.53	16		Y53H1C.8	Y53H1C.8	ncRNA	Y53H1C.8			DOWNSTREAM: 805 bases
I	11408101	*	#NAME?	INS	Hom	433.53	16		Y53H1C.3	Y53H1C.3	protein_coding	Y53H1C.3			UPSTREAM: 9734 bases
I	11424339	*	#NAME?	INS	Hom	651.2	19		Y53H1C.2	ego-2	protein_coding	Y53H1C.2a			UPSTREAM: 7928 bases
I	11424339	*	#NAME?	INS	Hom	651.2	19		Y53H1C.2	ego-2	protein_coding	Y53H1C.2b			UPSTREAM: 7928 bases
I	11424339	*	#NAME?	INS	Hom	651.2	19		C27C7.12	C27C7.12	ncRNA	C27C7.12			UPSTREAM: 4306 bases
I	11424339	*	#NAME?	INS	Hom	651.2	19		C27C7.10	C27C7.10	ncRNA	C27C7.10			DOWNSTREAM: 4306 bases
I	11424339	*	#NAME?	INS	Hom	651.2	19		C27C7.3	nhr-74	protein_coding	C27C7.3			UPSTREAM: 4723 bases
I	11424339	*	#NAME?	INS	Hom	651.2	19		C27C7.11	C27C7.11	ncRNA	C27C7.11			DOWNSTREAM: 5030 bases
I	11424339	*	#NAME?	INS	Hom	651.2	19		C27C7.13	C27C7.13	ncRNA	C27C7.13			UPSTREAM: 5030 bases
I	11424339	*	#NAME?	INS	Hom	651.2	19		C27C7.9	C27C7.9	ncRNA	C27C7.9			DOWNSTREAM: 5804 bases
I	11424339	*	#NAME?	INS	Hom	651.2	19		Y53H1C.3	Y53H1C.3	protein_coding	Y53H1C.3			DOWNSTREAM: 3075 bases
I	11424339	*	#NAME?	INS	Hom	651.2	19		C27C7.2	C27C7.2	pseudogene	C27C7.2			DOWNSTREAM: 8772 bases
I	11424339	*	#NAME?	INS	Hom	651.2	19		C27C7.7	C27C7.7	protein_coding	C27C7.7			DOWNSTREAM: 748 bases
I	11424339	*	#NAME?	INS	Hom	651.2	19		C27C7.4	nhr-73	protein_coding	C27C7.4			DOWNSTREAM: 9322 bases
I	11424339	*	#NAME?	INS	Hom	651.2	19		C27C7.5	C27C7.5	protein_coding	C27C7.5			INTRON					786
I	11505539	*	#NAME?	DEL	Hom	877.52	25		F32B4.6	F32B4.6	protein_coding	F32B4.6			UPSTREAM: 9579 bases
I	11505539	*	#NAME?	DEL	Hom	877.52	25		F32B4.t1	F32B4.t1	tRNA	F32B4.t1			UPSTREAM: 3 bases
I	11505539	*	#NAME?	DEL	Hom	877.52	25		K08C9.7	K08C9.7	protein_coding	K08C9.7			UPSTREAM: 9304 bases
I	11505539	*	#NAME?	DEL	Hom	877.52	25		K08C9.9	K08C9.9	protein_coding	K08C9.9			UPSTREAM: 6834 bases
I	11505539	*	#NAME?	DEL	Hom	877.52	25		K08C9.6	K08C9.6	protein_coding	K08C9.6			UPSTREAM: 5894 bases
I	11505539	*	#NAME?	DEL	Hom	877.52	25		F32B4.1	F32B4.1	protein_coding	F32B4.1			UPSTREAM: 4518 bases
I	11505539	*	#NAME?	DEL	Hom	877.52	25		F32B4.8	F32B4.8	protein_coding	F32B4.8			INTRON					2541
I	11505539	*	#NAME?	DEL	Hom	877.52	25		F32B4.2	F32B4.2	protein_coding	F32B4.2			DOWNSTREAM: 7273 bases
I	11628457	A	G	SNP	Hom	717.87	20		W04G5.5	W04G5.5	protein_coding	W04G5.5			UPSTREAM: 6147 bases
I	11628457	A	G	SNP	Hom	717.87	20		Y47H9A.1	Y47H9A.1	protein_coding	Y47H9A.1			DOWNSTREAM: 1904 bases
I	11628457	A	G	SNP	Hom	717.87	20		Y47H9A.2	Y47H9A.2	snRNA	Y47H9A.2			UPSTREAM: 112 bases
I	11628457	A	G	SNP	Hom	717.87	20		Y47H9A.5	Y47H9A.5	ncRNA	Y47H9A.5			DOWNSTREAM: 111 bases
I	11628457	A	G	SNP	Hom	717.87	20		Y47H9A.3	Y47H9A.3	ncRNA	Y47H9A.3			DOWNSTREAM: 132 bases
I	11628457	A	G	SNP	Hom	717.87	20		Y47H9A.4	Y47H9A.4	ncRNA	Y47H9A.4			UPSTREAM: 132 bases
I	11628457	A	G	SNP	Hom	717.87	20		W04G5.3	W04G5.3	protein_coding	W04G5.3			UPSTREAM: 1175 bases
I	11628457	A	G	SNP	Hom	717.87	20		W04G5.4	W04G5.4	protein_coding	W04G5.4			UPSTREAM: 1598 bases
I	11628457	A	G	SNP	Hom	717.87	20		C17D12.3	C17D12.3	protein_coding	C17D12.3			UPSTREAM: 8203 bases
I	11628457	A	G	SNP	Hom	717.87	20		C17D12.16	C17D12.16	ncRNA	C17D12.16			UPSTREAM: 7193 bases
I	11628457	A	G	SNP	Hom	717.87	20		C17D12.13	C17D12.13	ncRNA	C17D12.13			DOWNSTREAM: 7193 bases
I	11628457	A	G	SNP	Hom	717.87	20		C17D12.9	C17D12.9	protein_coding	C17D12.9			UPSTREAM: 6567 bases
I	11628457	A	G	SNP	Hom	717.87	20		W04G5.2	rab-11.2	protein_coding	W04G5.2a			DOWNSTREAM: 4536 bases
I	11655771	C	T	SNP	Hom	183.06	10		W04G5.8	W04G5.8	protein_coding	W04G5.8			DOWNSTREAM: 3868 bases
I	11655771	C	T	SNP	Hom	183.06	10		W04G5.14	W04G5.14	ncRNA	W04G5.14			UPSTREAM: 2437 bases
I	11655771	C	T	SNP	Hom	183.06	10		W04G5.7	W04G5.7	protein_coding	W04G5.7			DOWNSTREAM: 1526 bases
I	11655771	C	T	SNP	Hom	183.06	10		W04G5.12	W04G5.12	pseudogene	W04G5.12			DOWNSTREAM: 8760 bases
I	11655771	C	T	SNP	Hom	183.06	10		W04G5.13	W04G5.13	pseudogene	W04G5.13			DOWNSTREAM: 7352 bases
I	11655771	C	T	SNP	Hom	183.06	10		W04G5.11	W04G5.11	snRNA	W04G5.11			DOWNSTREAM: 6093 bases
I	11657561	C	T	SNP	Hom	65.16	4		W04G5.8	W04G5.8	protein_coding	W04G5.8			DOWNSTREAM: 5658 bases
I	11657561	C	T	SNP	Hom	65.16	4		W04G5.14	W04G5.14	ncRNA	W04G5.14			UPSTREAM: 4227 bases
I	11657561	C	T	SNP	Hom	65.16	4		W04G5.7	W04G5.7	protein_coding	W04G5.7			DOWNSTREAM: 3316 bases
I	11657561	C	T	SNP	Hom	65.16	4		F11A6.8	F11A6.8	ncRNA	F11A6.8			UPSTREAM: 8842 bases
I	11657561	C	T	SNP	Hom	65.16	4		W04G5.13	W04G5.13	pseudogene	W04G5.13			DOWNSTREAM: 9142 bases
I	11657561	C	T	SNP	Hom	65.16	4		W04G5.11	W04G5.11	snRNA	W04G5.11			DOWNSTREAM: 7883 bases
I	11657564	G	C	SNP	Hom	65.16	4		W04G5.8	W04G5.8	protein_coding	W04G5.8			DOWNSTREAM: 5661 bases
I	11657564	G	C	SNP	Hom	65.16	4		W04G5.14	W04G5.14	ncRNA	W04G5.14			UPSTREAM: 4230 bases
I	11657564	G	C	SNP	Hom	65.16	4		W04G5.7	W04G5.7	protein_coding	W04G5.7			DOWNSTREAM: 3319 bases
I	11657564	G	C	SNP	Hom	65.16	4		F11A6.8	F11A6.8	ncRNA	F11A6.8			UPSTREAM: 8839 bases
I	11657564	G	C	SNP	Hom	65.16	4		W04G5.13	W04G5.13	pseudogene	W04G5.13			DOWNSTREAM: 9145 bases
I	11657564	G	C	SNP	Hom	65.16	4		W04G5.11	W04G5.11	snRNA	W04G5.11			DOWNSTREAM: 7886 bases
I	11665164	*	#NAME?	INS	Hom	358.92	18		F11A6.8	F11A6.8	ncRNA	F11A6.8			UPSTREAM: 1239 bases
I	11665164	*	#NAME?	INS	Hom	358.92	18		F11A6.11	F11A6.11	ncRNA	F11A6.11			UPSTREAM: 2738 bases
I	11665164	*	#NAME?	INS	Hom	358.92	18		F11A6.5	F11A6.5	ncRNA	F11A6.5			UPSTREAM: 2909 bases
I	11665164	*	#NAME?	INS	Hom	358.92	18		F11A6.9	F11A6.9	ncRNA	F11A6.9			DOWNSTREAM: 2909 bases
I	11665164	*	#NAME?	INS	Hom	358.92	18		F11A6.13	F11A6.13	ncRNA	F11A6.13			UPSTREAM: 3216 bases
I	11665164	*	#NAME?	INS	Hom	358.92	18		F11A6.4	F11A6.4	ncRNA	F11A6.4			DOWNSTREAM: 3216 bases
I	11665164	*	#NAME?	INS	Hom	358.92	18		F11A6.10	F11A6.10	ncRNA	F11A6.10			UPSTREAM: 4812 bases
I	11665164	*	#NAME?	INS	Hom	358.92	18		F11A6.14	F11A6.14	ncRNA	F11A6.14			DOWNSTREAM: 4821 bases
I	11665164	*	#NAME?	INS	Hom	358.92	18		F11A6.6	F11A6.6	ncRNA	F11A6.6			DOWNSTREAM: 5325 bases
I	11665164	*	#NAME?	INS	Hom	358.92	18		F11A6.7	F11A6.7	ncRNA	F11A6.7			UPSTREAM: 5325 bases
I	11689918	G	A	SNP	Hom	1271.35	36		F11A6.1	kpc-1	protein_coding	F11A6.1a.1			DOWNSTREAM: 9295 bases
I	11689918	G	A	SNP	Hom	1271.35	36		F11A6.1	kpc-1	protein_coding	F11A6.1b.2			DOWNSTREAM: 9295 bases
I	11689918	G	A	SNP	Hom	1271.35	36		F11A6.1	kpc-1	protein_coding	F11A6.1a.2			DOWNSTREAM: 9175 bases
I	11689918	G	A	SNP	Hom	1271.35	36		F11A6.1	kpc-1	protein_coding	F11A6.1b.1			DOWNSTREAM: 8960 bases
I	11689918	G	A	SNP	Hom	1271.35	36		F11A6.3	F11A6.3	pseudogene	F11A6.3			DOWNSTREAM: 1405 bases
I	11689918	G	A	SNP	Hom	1271.35	36		T22H2.1	sri-12	protein_coding	T22H2.1			UPSTREAM: 9242 bases
I	11689918	G	A	SNP	Hom	1271.35	36		F11A6.2	scrm-4	protein_coding	F11A6.2.1			UPSTREAM: 7563 bases
I	11689918	G	A	SNP	Hom	1271.35	36		F11A6.2	scrm-4	protein_coding	F11A6.2.2			UPSTREAM: 7563 bases
I	11689918	G	A	SNP	Hom	1271.35	36		T22H2.4	T22H2.4	protein_coding	T22H2.4			DOWNSTREAM: 4795 bases
I	11689918	G	A	SNP	Hom	1271.35	36		T22H2.3	sri-11	protein_coding	T22H2.3			DOWNSTREAM: 5754 bases
I	11689918	G	A	SNP	Hom	1271.35	36		T22H2.5	scrm-1	protein_coding	T22H2.5a.1			INTRON					870
I	11689918	G	A	SNP	Hom	1271.35	36		T22H2.5	scrm-1	protein_coding	T22H2.5a.2			INTRON					870
I	11689918	G	A	SNP	Hom	1271.35	36		T22H2.5	scrm-1	protein_coding	T22H2.5b			INTRON					888
I	11764540	*	+C	INS	Hom	563.15	17		ZK1151.1	vab-10	protein_coding	ZK1151.1e			UTR_3_PRIME: 288 bases from CDS
I	11764540	*	+C	INS	Hom	563.15	17		ZK1151.1	vab-10	protein_coding	ZK1151.1g			INTRON					13233
I	11764540	*	+C	INS	Hom	563.15	17		ZK1151.1	vab-10	protein_coding	ZK1151.1a			UTR_3_PRIME: 288 bases from CDS
I	11764540	*	+C	INS	Hom	563.15	17		ZK1151.1	vab-10	protein_coding	ZK1151.1c			INTRON					14868
I	11764540	*	+C	INS	Hom	563.15	17		ZK1151.1	vab-10	protein_coding	ZK1151.1b			INTRON					14835
I	11764540	*	+C	INS	Hom	563.15	17		ZK1151.1	vab-10	protein_coding	ZK1151.1d			DOWNSTREAM: 288 bases
I	11764540	*	+C	INS	Hom	563.15	17		ZK1151.1	vab-10	protein_coding	ZK1151.1f			DOWNSTREAM: 288 bases
I	11764540	*	+C	INS	Hom	563.15	17		ZK1151.1	vab-10	protein_coding	ZK1151.1h			DOWNSTREAM: 288 bases
I	11764540	*	+C	INS	Hom	563.15	17		ZK1151.1	vab-10	protein_coding	ZK1151.1i			DOWNSTREAM: 8581 bases
I	11764540	*	+C	INS	Hom	563.15	17		ZK1151.4	ZK1151.4	ncRNA	ZK1151.4			UPSTREAM: 9015 bases
I	11868556	C	T	SNP	Hom	135.46	6		Y47H9C.5	dnj-27	protein_coding	Y47H9C.5a			UPSTREAM: 9238 bases
I	11868556	C	T	SNP	Hom	135.46	6		Y47H9C.4	ced-1	protein_coding	Y47H9C.4b			UPSTREAM: 460 bases
I	11868556	C	T	SNP	Hom	135.46	6		Y47H9C.4	ced-1	protein_coding	Y47H9C.4c			UPSTREAM: 460 bases
I	11868556	C	T	SNP	Hom	135.46	6		Y47H9C.4	ced-1	protein_coding	Y47H9C.4a			UPSTREAM: 460 bases
I	11868556	C	T	SNP	Hom	135.46	6		Y47H9C.19	Y47H9C.19	ncRNA	Y47H9C.19			UPSTREAM: 9596 bases
I	11868556	C	T	SNP	Hom	135.46	6		Y47H9C.17	Y47H9C.17	ncRNA	Y47H9C.17			DOWNSTREAM: 9596 bases
I	11868556	C	T	SNP	Hom	135.46	6		Y47H9C.16	Y47H9C.16	ncRNA	Y47H9C.16			DOWNSTREAM: 9730 bases
I	11868556	C	T	SNP	Hom	135.46	6		Y47H9C.18	Y47H9C.18	ncRNA	Y47H9C.18			UPSTREAM: 9444 bases
I	11883807	G	C	SNP	Hom	812.37	26		Y47H9C.7	Y47H9C.7	protein_coding	Y47H9C.7.1			DOWNSTREAM: 7783 bases
I	11883807	G	C	SNP	Hom	812.37	26		Y47H9C.7	Y47H9C.7	protein_coding	Y47H9C.7.2			DOWNSTREAM: 7897 bases
I	11883807	G	C	SNP	Hom	812.37	26		Y47H9C.5	dnj-27	protein_coding	Y47H9C.5b			UPSTREAM: 1216 bases
I	11883807	G	C	SNP	Hom	812.37	26		Y47H9C.5	dnj-27	protein_coding	Y47H9C.5a			INTRON					2367
I	11883807	G	C	SNP	Hom	812.37	26		Y47H9C.18	Y47H9C.18	ncRNA	Y47H9C.18			DOWNSTREAM: 5737 bases
I	11883807	G	C	SNP	Hom	812.37	26		Y47H9C.19	Y47H9C.19	ncRNA	Y47H9C.19			DOWNSTREAM: 5578 bases
I	11883807	G	C	SNP	Hom	812.37	26		Y47H9C.17	Y47H9C.17	ncRNA	Y47H9C.17			UPSTREAM: 5578 bases
I	11883807	G	C	SNP	Hom	812.37	26		Y47H9C.16	Y47H9C.16	ncRNA	Y47H9C.16			UPSTREAM: 5442 bases
I	11883807	G	C	SNP	Hom	812.37	26		Y47H9C.6	csp-3	protein_coding	Y47H9C.6			DOWNSTREAM: 4687 bases
I	11883807	G	C	SNP	Hom	812.37	26		Y47H9C.15	Y47H9C.15	protein_coding	Y47H9C.15			DOWNSTREAM: 5603 bases
I	11949188	*	#NAME?	INS	Hom	560.99	24		R06C1.12	R06C1.12	ncRNA	R06C1.12			DOWNSTREAM: 625 bases
I	11949188	*	#NAME?	INS	Hom	560.99	24		R06C1.11	R06C1.11	ncRNA	R06C1.11			UPSTREAM: 2793 bases
I	11949188	*	#NAME?	INS	Hom	560.99	24		Y53C10A.12	hsf-1	protein_coding	Y53C10A.12.1			DOWNSTREAM: 4314 bases
I	11949188	*	#NAME?	INS	Hom	560.99	24		Y53C10A.12	hsf-1	protein_coding	Y53C10A.12.2			DOWNSTREAM: 4600 bases
I	11949188	*	#NAME?	INS	Hom	560.99	24		R06C1.7	R06C1.7	ncRNA	R06C1.7			DOWNSTREAM: 1164 bases
I	11949188	*	#NAME?	INS	Hom	560.99	24		R06C1.13	R06C1.13	ncRNA	R06C1.13			DOWNSTREAM: 5382 bases
I	11949188	*	#NAME?	INS	Hom	560.99	24		R06C1.6	R06C1.6	protein_coding	R06C1.6			INTRON					1299
I	11975956	A	T	SNP	Hom	226.34	7		Y53C10A.2	Y53C10A.2	protein_coding	Y53C10A.2			UPSTREAM: 6147 bases
I	11975956	A	T	SNP	Hom	226.34	7		Y53C10A.3	Y53C10A.3	protein_coding	Y53C10A.3			UPSTREAM: 6118 bases
I	11975956	A	T	SNP	Hom	226.34	7		Y53C10A.15	Y53C10A.15	protein_coding	Y53C10A.15			UPSTREAM: 4168 bases
I	11975956	A	T	SNP	Hom	226.34	7		Y53C10A.19	Y53C10A.19	ncRNA	Y53C10A.19			DOWNSTREAM: 8259 bases
I	11975956	A	T	SNP	Hom	226.34	7		Y53C10A.16	Y53C10A.16	ncRNA	Y53C10A.16			UPSTREAM: 1212 bases
I	11975956	A	T	SNP	Hom	226.34	7		Y53C10A.t3	Y53C10A.t3	tRNA	Y53C10A.t3			DOWNSTREAM: 1226 bases
I	11975956	A	T	SNP	Hom	226.34	7		Y53C10A.1	Y53C10A.1	pseudogene	Y53C10A.1			DOWNSTREAM: 8374 bases
I	11975956	A	T	SNP	Hom	226.34	7		Y53C10A.17	Y53C10A.17	ncRNA	Y53C10A.17			DOWNSTREAM: 2013 bases
I	11975956	A	T	SNP	Hom	226.34	7		Y53C10A.t1	Y53C10A.t1	tRNA	Y53C10A.t1			UPSTREAM: 2027 bases
I	11975956	A	T	SNP	Hom	226.34	7		Y53C10A.18	Y53C10A.18	ncRNA	Y53C10A.18			DOWNSTREAM: 2792 bases
I	11975956	A	T	SNP	Hom	226.34	7		Y53C10A.t2	rte-2	tRNA	Y53C10A.t2			UPSTREAM: 2799 bases
I	11975956	A	T	SNP	Hom	226.34	7		Y53C10A.4	rga-2	protein_coding	Y53C10A.4			UPSTREAM: 3475 bases
I	11975962	C	A	SNP	Hom	262.67	8		Y53C10A.2	Y53C10A.2	protein_coding	Y53C10A.2			UPSTREAM: 6153 bases
I	11975962	C	A	SNP	Hom	262.67	8		Y53C10A.3	Y53C10A.3	protein_coding	Y53C10A.3			UPSTREAM: 6124 bases
I	11975962	C	A	SNP	Hom	262.67	8		Y53C10A.15	Y53C10A.15	protein_coding	Y53C10A.15			UPSTREAM: 4174 bases
I	11975962	C	A	SNP	Hom	262.67	8		Y53C10A.19	Y53C10A.19	ncRNA	Y53C10A.19			DOWNSTREAM: 8253 bases
I	11975962	C	A	SNP	Hom	262.67	8		Y53C10A.16	Y53C10A.16	ncRNA	Y53C10A.16			UPSTREAM: 1206 bases
I	11975962	C	A	SNP	Hom	262.67	8		Y53C10A.t3	Y53C10A.t3	tRNA	Y53C10A.t3			DOWNSTREAM: 1220 bases
I	11975962	C	A	SNP	Hom	262.67	8		Y53C10A.1	Y53C10A.1	pseudogene	Y53C10A.1			DOWNSTREAM: 8380 bases
I	11975962	C	A	SNP	Hom	262.67	8		Y53C10A.17	Y53C10A.17	ncRNA	Y53C10A.17			DOWNSTREAM: 2007 bases
I	11975962	C	A	SNP	Hom	262.67	8		Y53C10A.t1	Y53C10A.t1	tRNA	Y53C10A.t1			UPSTREAM: 2021 bases
I	11975962	C	A	SNP	Hom	262.67	8		Y53C10A.18	Y53C10A.18	ncRNA	Y53C10A.18			DOWNSTREAM: 2786 bases
I	11975962	C	A	SNP	Hom	262.67	8		Y53C10A.t2	rte-2	tRNA	Y53C10A.t2			UPSTREAM: 2793 bases
I	11975962	C	A	SNP	Hom	262.67	8		Y53C10A.4	rga-2	protein_coding	Y53C10A.4			UPSTREAM: 3469 bases
I	12129519	G	A	SNP	Hom	818.63	34		M01G12.6	M01G12.6	protein_coding	M01G12.6			UPSTREAM: 7246 bases
I	12129519	G	A	SNP	Hom	818.63	34		M01G12.2	M01G12.2	protein_coding	M01G12.2			DOWNSTREAM: 3025 bases
I	12129519	G	A	SNP	Hom	818.63	34		M01G12.1	sri-14	protein_coding	M01G12.1			DOWNSTREAM: 4740 bases
I	12129519	G	A	SNP	Hom	818.63	34		M01G12.4	srw-111	protein_coding	M01G12.4			DOWNSTREAM: 3942 bases
I	12129519	G	A	SNP	Hom	818.63	34		M01G12.3	M01G12.3	pseudogene	M01G12.3			DOWNSTREAM: 563 bases
I	12129519	G	A	SNP	Hom	818.63	34		M01G12.10	M01G12.10	protein_coding	M01G12.10			DOWNSTREAM: 9942 bases
I	12129519	G	A	SNP	Hom	818.63	34		M01G12.5	M01G12.5	protein_coding	M01G12.5			UPSTREAM: 542 bases
I	12344914	*	#NAME?	INS	Hom	771.45	21		T09E11.10	T09E11.10	protein_coding	T09E11.10			DOWNSTREAM: 896 bases
I	12344914	*	#NAME?	INS	Hom	771.45	21		C47F8.1	C47F8.1	protein_coding	C47F8.1			DOWNSTREAM: 8321 bases
I	12344914	*	#NAME?	INS	Hom	771.45	21		T09E11.9	T09E11.9	protein_coding	T09E11.9			DOWNSTREAM: 2777 bases
I	12344914	*	#NAME?	INS	Hom	771.45	21		T09E11.1	glct-1	protein_coding	T09E11.1			DOWNSTREAM: 5684 bases
I	12344914	*	#NAME?	INS	Hom	771.45	21		T09E11.8	T09E11.8	protein_coding	T09E11.8			UPSTREAM: 5769 bases
I	12344914	*	#NAME?	INS	Hom	771.45	21		T09E11.2	nhr-217	protein_coding	T09E11.2			DOWNSTREAM: 2097 bases
I	12344914	*	#NAME?	INS	Hom	771.45	21		T09E11.7	oac-45	protein_coding	T09E11.7			UPSTREAM: 8583 bases
I	12344914	*	#NAME?	INS	Hom	771.45	21		T09E11.14	T09E11.14	ncRNA	T09E11.14			DOWNSTREAM: 8601 bases
I	12344914	*	#NAME?	INS	Hom	771.45	21		T09E11.11	T09E11.11	pseudogene	T09E11.11			TRANSCRIPT: T09E11.11					858
I	12394723	G	A	SNP	Hom	1126.53	37		T15D6.6	nhr-77	protein_coding	T15D6.6			UPSTREAM: 9001 bases
I	12394723	G	A	SNP	Hom	1126.53	37		T15D6.11	T15D6.11	protein_coding	T15D6.11			DOWNSTREAM: 1911 bases
I	12394723	G	A	SNP	Hom	1126.53	37		T15D6.7	glct-3	protein_coding	T15D6.7			DOWNSTREAM: 5941 bases
I	12394723	G	A	SNP	Hom	1126.53	37		T15D6.12	T15D6.12	protein_coding	T15D6.12			DOWNSTREAM: 4590 bases
I	12394723	G	A	SNP	Hom	1126.53	37		T15D6.8	T15D6.8	protein_coding	T15D6.8			DOWNSTREAM: 3729 bases
I	12394723	G	A	SNP	Hom	1126.53	37		E03H4.2	E03H4.2	protein_coding	E03H4.2			DOWNSTREAM: 8377 bases
I	12394723	G	A	SNP	Hom	1126.53	37		T15D6.9	T15D6.9	protein_coding	T15D6.9			DOWNSTREAM: 1148 bases
I	12394723	G	A	SNP	Hom	1126.53	37		T15D6.10	T15D6.10	protein_coding	T15D6.10	exon_I_12394684_12394868	4	SYNONYMOUS_CODING	R/R	agG/agA	160	1	1524
I	12437007	A	G	SNP	Hom	36.18	2		E03H4.10	clec-17	protein_coding	E03H4.10			UPSTREAM: 5543 bases
I	12437007	A	G	SNP	Hom	36.18	2		C54C8.1	nhr-169	protein_coding	C54C8.1			UPSTREAM: 5282 bases
I	12437007	A	G	SNP	Hom	36.18	2		C54C8.2	C54C8.2	protein_coding	C54C8.2			UPSTREAM: 7570 bases
I	12437007	A	G	SNP	Hom	36.18	2		E03H4.11	E03H4.11	protein_coding	E03H4.11			DOWNSTREAM: 2131 bases
I	12437007	A	G	SNP	Hom	36.18	2		E03H4.9	E03H4.9	pseudogene	E03H4.9			DOWNSTREAM: 7923 bases
I	12437007	A	G	SNP	Hom	36.18	2		E03H4.13	nhr-89	protein_coding	E03H4.13			DOWNSTREAM: 2919 bases
I	12437007	A	G	SNP	Hom	36.18	2		E03H4.12	glct-2	protein_coding	E03H4.12	exon_I_12436987_12437076	5	SYNONYMOUS_CODING	V/V	gtA/gtG	256	3	966
I	12437010	G	T	SNP	Hom	36.96	2		E03H4.10	clec-17	protein_coding	E03H4.10			UPSTREAM: 5546 bases
I	12437010	G	T	SNP	Hom	36.96	2		C54C8.1	nhr-169	protein_coding	C54C8.1			UPSTREAM: 5279 bases
I	12437010	G	T	SNP	Hom	36.96	2		C54C8.2	C54C8.2	protein_coding	C54C8.2			UPSTREAM: 7567 bases
I	12437010	G	T	SNP	Hom	36.96	2		E03H4.11	E03H4.11	protein_coding	E03H4.11			DOWNSTREAM: 2134 bases
I	12437010	G	T	SNP	Hom	36.96	2		E03H4.9	E03H4.9	pseudogene	E03H4.9			DOWNSTREAM: 7926 bases
I	12437010	G	T	SNP	Hom	36.96	2		E03H4.13	nhr-89	protein_coding	E03H4.13			DOWNSTREAM: 2916 bases
I	12437010	G	T	SNP	Hom	36.96	2		E03H4.12	glct-2	protein_coding	E03H4.12	exon_I_12436987_12437076	5	NON_SYNONYMOUS_CODING	W/C	tgG/tgT	257	0	966
I	12479795	G	T	SNP	Hom	48.77	2		T27F6.2	clec-12	protein_coding	T27F6.2			UPSTREAM: 1217 bases
I	12479795	G	T	SNP	Hom	48.77	2		T27F6.5	pars-2	protein_coding	T27F6.5c			UPSTREAM: 9893 bases
I	12479795	G	T	SNP	Hom	48.77	2		T27F6.1	T27F6.1	protein_coding	T27F6.1			UPSTREAM: 6401 bases
I	12479795	G	T	SNP	Hom	48.77	2		T27F6.4	T27F6.4	protein_coding	T27F6.4			UPSTREAM: 4376 bases
I	12479795	G	T	SNP	Hom	48.77	2		T27F6.10	T27F6.10	protein_coding	T27F6.10			UPSTREAM: 3871 bases
I	12479795	G	T	SNP	Hom	48.77	2		T27F6.5	pars-2	protein_coding	T27F6.5a.1			UPSTREAM: 6934 bases
I	12479795	G	T	SNP	Hom	48.77	2		T27F6.5	pars-2	protein_coding	T27F6.5a.2			UPSTREAM: 7146 bases
I	12479795	G	T	SNP	Hom	48.77	2		T27F6.5	pars-2	protein_coding	T27F6.5a.3			UPSTREAM: 7212 bases
I	12479795	G	T	SNP	Hom	48.77	2		T27F6.5	pars-2	protein_coding	T27F6.5d			UPSTREAM: 7229 bases
I	12479796	G	T	SNP	Hom	48.77	2		T27F6.2	clec-12	protein_coding	T27F6.2			UPSTREAM: 1218 bases
I	12479796	G	T	SNP	Hom	48.77	2		T27F6.5	pars-2	protein_coding	T27F6.5c			UPSTREAM: 9892 bases
I	12479796	G	T	SNP	Hom	48.77	2		T27F6.1	T27F6.1	protein_coding	T27F6.1			UPSTREAM: 6402 bases
I	12479796	G	T	SNP	Hom	48.77	2		T27F6.4	T27F6.4	protein_coding	T27F6.4			UPSTREAM: 4375 bases
I	12479796	G	T	SNP	Hom	48.77	2		T27F6.10	T27F6.10	protein_coding	T27F6.10			UPSTREAM: 3872 bases
I	12479796	G	T	SNP	Hom	48.77	2		T27F6.5	pars-2	protein_coding	T27F6.5a.1			UPSTREAM: 6933 bases
I	12479796	G	T	SNP	Hom	48.77	2		T27F6.5	pars-2	protein_coding	T27F6.5a.2			UPSTREAM: 7145 bases
I	12479796	G	T	SNP	Hom	48.77	2		T27F6.5	pars-2	protein_coding	T27F6.5a.3			UPSTREAM: 7211 bases
I	12479796	G	T	SNP	Hom	48.77	2		T27F6.5	pars-2	protein_coding	T27F6.5d			UPSTREAM: 7228 bases
I	12724435	*	#NAME?	INS	Hom	693.35	30		T06G6.4	T06G6.4	protein_coding	T06G6.4			UPSTREAM: 9730 bases
I	12724435	*	#NAME?	INS	Hom	693.35	30		T06G6.8	T06G6.8	protein_coding	T06G6.8			UPSTREAM: 416 bases
I	12724435	*	#NAME?	INS	Hom	693.35	30		T06G6.5	T06G6.5	protein_coding	T06G6.5b			DOWNSTREAM: 7985 bases
I	12724435	*	#NAME?	INS	Hom	693.35	30		T06G6.5	T06G6.5	protein_coding	T06G6.5a			DOWNSTREAM: 7862 bases
I	12724435	*	#NAME?	INS	Hom	693.35	30		T06G6.13	T06G6.13	ncRNA	T06G6.13			DOWNSTREAM: 3319 bases
I	12724435	*	#NAME?	INS	Hom	693.35	30		T06G6.14	T06G6.14	ncRNA	T06G6.14			UPSTREAM: 3319 bases
I	12724435	*	#NAME?	INS	Hom	693.35	30		T06G6.15	T06G6.15	ncRNA	T06G6.15			DOWNSTREAM: 3558 bases
I	12724435	*	#NAME?	INS	Hom	693.35	30		T06G6.9	pfd-3	protein_coding	T06G6.9			UPSTREAM: 3727 bases
I	12724435	*	#NAME?	INS	Hom	693.35	30		T06G6.6	T06G6.6	protein_coding	T06G6.6a			DOWNSTREAM: 4673 bases
I	12724435	*	#NAME?	INS	Hom	693.35	30		T06G6.6	T06G6.6	protein_coding	T06G6.6b			DOWNSTREAM: 4650 bases
I	12724435	*	#NAME?	INS	Hom	693.35	30		W02A11.1	W02A11.1	protein_coding	W02A11.1			DOWNSTREAM: 5578 bases
I	12724435	*	#NAME?	INS	Hom	693.35	30		W02A11.t1	W02A11.t1	pseudogene	W02A11.t1			DOWNSTREAM: 7213 bases
I	12724435	*	#NAME?	INS	Hom	693.35	30		T06G6.7	srw-88	protein_coding	T06G6.7			DOWNSTREAM: 2409 bases
I	12724435	*	#NAME?	INS	Hom	693.35	30		T06G6.12	T06G6.12	protein_coding	T06G6.12			UPSTREAM: 1562 bases
I	12724435	*	#NAME?	INS	Hom	693.35	30		W02A11.2	vps-25	protein_coding	W02A11.2.2			DOWNSTREAM: 8854 bases
I	12724435	*	#NAME?	INS	Hom	693.35	30		W02A11.2	vps-25	protein_coding	W02A11.2.1			DOWNSTREAM: 8854 bases
I	12736809	*	#NAME?	INS	Hom	844.81	24		T06G6.14	T06G6.14	ncRNA	T06G6.14			DOWNSTREAM: 8924 bases
I	12736809	*	#NAME?	INS	Hom	844.81	24		T06G6.13	T06G6.13	ncRNA	T06G6.13			UPSTREAM: 8890 bases
I	12736809	*	#NAME?	INS	Hom	844.81	24		W02A11.3	toe-4	protein_coding	W02A11.3			UPSTREAM: 1268 bases
I	12736809	*	#NAME?	INS	Hom	844.81	24		T06G6.15	T06G6.15	ncRNA	T06G6.15			UPSTREAM: 8668 bases
I	12736809	*	#NAME?	INS	Hom	844.81	24		T06G6.9	pfd-3	protein_coding	T06G6.9			DOWNSTREAM: 6948 bases
I	12736809	*	#NAME?	INS	Hom	844.81	24		W02A11.4	uba-2	protein_coding	W02A11.4			UPSTREAM: 4786 bases
I	12736809	*	#NAME?	INS	Hom	844.81	24		W02A11.t1	W02A11.t1	pseudogene	W02A11.t1			UPSTREAM: 5090 bases
I	12736809	*	#NAME?	INS	Hom	844.81	24		W02A11.1	W02A11.1	protein_coding	W02A11.1			UPSTREAM: 4092 bases
I	12736809	*	#NAME?	INS	Hom	844.81	24		W02A11.2	vps-25	protein_coding	W02A11.2.1			INTRON					552
I	12736809	*	#NAME?	INS	Hom	844.81	24		W02A11.2	vps-25	protein_coding	W02A11.2.2			UPSTREAM: 86 bases
I	12856662	*	#NAME?	INS	Hom	323.09	11		Y18D10A.10	clec-104	protein_coding	Y18D10A.10			UPSTREAM: 2827 bases
I	12856662	*	#NAME?	INS	Hom	323.09	11		Y18D10A.11	Y18D10A.11	protein_coding	Y18D10A.11			DOWNSTREAM: 5300 bases
I	12856662	*	#NAME?	INS	Hom	323.09	11		Y18D10A.8	Y18D10A.8	protein_coding	Y18D10A.8			DOWNSTREAM: 3563 bases
I	12856662	*	#NAME?	INS	Hom	323.09	11		Y18D10A.24	clec-105	protein_coding	Y18D10A.24			DOWNSTREAM: 7558 bases
I	12856662	*	#NAME?	INS	Hom	323.09	11		Y18D10A.12	clec-106	protein_coding	Y18D10A.12			DOWNSTREAM: 9448 bases
I	12856662	*	#NAME?	INS	Hom	323.09	11		Y18D10A.9	Y18D10A.9	protein_coding	Y18D10A.9			INTRON					1014
I	12871731	T	C	SNP	Hom	930.94	27		Y18D10A.11	Y18D10A.11	protein_coding	Y18D10A.11			UPSTREAM: 8209 bases
I	12871731	T	C	SNP	Hom	930.94	27		Y18D10A.24	clec-105	protein_coding	Y18D10A.24			UPSTREAM: 6173 bases
I	12871731	T	C	SNP	Hom	930.94	27		Y18D10A.23	Y18D10A.23	protein_coding	Y18D10A.23			UPSTREAM: 2185 bases
I	12871731	T	C	SNP	Hom	930.94	27		Y18D10A.12	clec-106	protein_coding	Y18D10A.12			UPSTREAM: 4845 bases
I	12871731	T	C	SNP	Hom	930.94	27		Y18D10A.13	pad-1	protein_coding	Y18D10A.13			UPSTREAM: 6854 bases
I	12871734	T	C	SNP	Hom	919.36	26		Y18D10A.11	Y18D10A.11	protein_coding	Y18D10A.11			UPSTREAM: 8212 bases
I	12871734	T	C	SNP	Hom	919.36	26		Y18D10A.24	clec-105	protein_coding	Y18D10A.24			UPSTREAM: 6176 bases
I	12871734	T	C	SNP	Hom	919.36	26		Y18D10A.23	Y18D10A.23	protein_coding	Y18D10A.23			UPSTREAM: 2188 bases
I	12871734	T	C	SNP	Hom	919.36	26		Y18D10A.12	clec-106	protein_coding	Y18D10A.12			UPSTREAM: 4848 bases
I	12871734	T	C	SNP	Hom	919.36	26		Y18D10A.13	pad-1	protein_coding	Y18D10A.13			UPSTREAM: 6851 bases
I	12880364	*	+C	INS	Hom	833.28	20		Y18D10A.13	pad-1	protein_coding	Y18D10A.13			INTRON					7254
I	12916974	*	+C	INS	Hom	576	15		Y18D10A.19	fkb-2	protein_coding	Y18D10A.19.1			UPSTREAM: 1735 bases
I	12916974	*	+C	INS	Hom	576	15		Y18D10A.19	fkb-2	protein_coding	Y18D10A.19.2			UPSTREAM: 1737 bases
I	12916974	*	+C	INS	Hom	576	15		Y18D10A.27	Y18D10A.27	pseudogene	Y18D10A.27			UPSTREAM: 7548 bases
I	12916974	*	+C	INS	Hom	576	15		Y18D10A.20	pfn-1	protein_coding	Y18D10A.20.1			UPSTREAM: 5017 bases
I	12916974	*	+C	INS	Hom	576	15		Y18D10A.20	pfn-1	protein_coding	Y18D10A.20.2			UPSTREAM: 5019 bases
I	12916974	*	+C	INS	Hom	576	15		Y18D10A.25	fkb-8	protein_coding	Y18D10A.25			INTRON					873
I	12916974	*	+C	INS	Hom	576	15		Y18D10A.18	Y18D10A.18	pseudogene	Y18D10A.18			UPSTREAM: 9230 bases
I	13015758	T	C	SNP	Hom	687.4	19		ZK256.1	pmr-1	protein_coding	ZK256.1c			INTRON					2937
I	13015758	T	C	SNP	Hom	687.4	19		ZK256.1	pmr-1	protein_coding	ZK256.1a			INTRON					2706
I	13015758	T	C	SNP	Hom	687.4	19		ZK256.1	pmr-1	protein_coding	ZK256.1b			INTRON					2118
I	13015768	T	C	SNP	Hom	619.05	17		ZK256.1	pmr-1	protein_coding	ZK256.1c			INTRON					2937
I	13015768	T	C	SNP	Hom	619.05	17		ZK256.1	pmr-1	protein_coding	ZK256.1a			INTRON					2706
I	13015768	T	C	SNP	Hom	619.05	17		ZK256.1	pmr-1	protein_coding	ZK256.1b			INTRON					2118
I	13015798	T	C	SNP	Hom	542.37	17		ZK256.1	pmr-1	protein_coding	ZK256.1c			INTRON					2937
I	13015798	T	C	SNP	Hom	542.37	17		ZK256.1	pmr-1	protein_coding	ZK256.1a			INTRON					2706
I	13015798	T	C	SNP	Hom	542.37	17		ZK256.1	pmr-1	protein_coding	ZK256.1b			INTRON					2118
I	13080826	*	#NAME?	INS	Hom	1172.58	27		Y26D4A.4	clec-107	protein_coding	Y26D4A.4.2			UPSTREAM: 9690 bases
I	13080826	*	#NAME?	INS	Hom	1172.58	27		Y26D4A.4	clec-107	protein_coding	Y26D4A.4.1			UPSTREAM: 9667 bases
I	13080826	*	#NAME?	INS	Hom	1172.58	27		Y26D4A.6	clec-108	protein_coding	Y26D4A.6			DOWNSTREAM: 574 bases
I	13080826	*	#NAME?	INS	Hom	1172.58	27		Y26D4A.12	Y26D4A.12	protein_coding	Y26D4A.12			DOWNSTREAM: 1843 bases
I	13080826	*	#NAME?	INS	Hom	1172.58	27		Y26D4A.3	Y26D4A.3	protein_coding	Y26D4A.3			UPSTREAM: 7775 bases
I	13080826	*	#NAME?	INS	Hom	1172.58	27		Y26D4A.8	Y26D4A.8	protein_coding	Y26D4A.8			DOWNSTREAM: 2483 bases
I	13080826	*	#NAME?	INS	Hom	1172.58	27		C17H1.2	C17H1.2	protein_coding	C17H1.2			DOWNSTREAM: 4268 bases
I	13080826	*	#NAME?	INS	Hom	1172.58	27		Y26D4A.15	Y26D4A.15	pseudogene	Y26D4A.15			UPSTREAM: 5713 bases
I	13080826	*	#NAME?	INS	Hom	1172.58	27		Y26D4A.20	Y26D4A.20	pseudogene	Y26D4A.20			UPSTREAM: 4450 bases
I	13080826	*	#NAME?	INS	Hom	1172.58	27		Y26D4A.16	Y26D4A.16	pseudogene	Y26D4A.16			UPSTREAM: 5456 bases
I	13080826	*	#NAME?	INS	Hom	1172.58	27		Y26D4A.9	Y26D4A.9	protein_coding	Y26D4A.9			DOWNSTREAM: 5846 bases
I	13080826	*	#NAME?	INS	Hom	1172.58	27		Y26D4A.5	Y26D4A.5	protein_coding	Y26D4A.5			DOWNSTREAM: 3817 bases
I	13080826	*	#NAME?	INS	Hom	1172.58	27		Y26D4A.17	Y26D4A.17	protein_coding	Y26D4A.17			DOWNSTREAM: 2896 bases
I	13080826	*	#NAME?	INS	Hom	1172.58	27		Y26D4A.18	Y26D4A.18	pseudogene	Y26D4A.18			DOWNSTREAM: 1957 bases
I	13080826	*	#NAME?	INS	Hom	1172.58	27		Y26D4A.22	Y26D4A.22	pseudogene	Y26D4A.22			DOWNSTREAM: 1151 bases
I	13080826	*	#NAME?	INS	Hom	1172.58	27		Y26D4A.19	Y26D4A.19	pseudogene	Y26D4A.19			DOWNSTREAM: 336 bases
I	13101700	*	#NAME?	DEL	Hom	703.05	28		C17H1.2	C17H1.2	protein_coding	C17H1.2			INTRON					222
I	13101700	*	#NAME?	DEL	Hom	703.05	28		Y26D4A.24	Y26D4A.24	ncRNA	Y26D4A.24			DOWNSTREAM: 5192 bases
I	13101700	*	#NAME?	DEL	Hom	703.05	28		Y26D4A.23	Y26D4A.23	ncRNA	Y26D4A.23			DOWNSTREAM: 4684 bases
I	13101700	*	#NAME?	DEL	Hom	703.05	28		C17H1.11	C17H1.11	pseudogene	C17H1.11			UPSTREAM: 5453 bases
I	13101700	*	#NAME?	DEL	Hom	703.05	28		C17H1.14	C17H1.14	protein_coding	C17H1.14			DOWNSTREAM: 5781 bases
I	13101700	*	#NAME?	DEL	Hom	703.05	28		Y26D4A.14	Y26D4A.14	protein_coding	Y26D4A.14			UPSTREAM: 3329 bases
I	13101700	*	#NAME?	DEL	Hom	703.05	28		Y26D4A.10	Y26D4A.10	protein_coding	Y26D4A.10			DOWNSTREAM: 1774 bases
I	13101700	*	#NAME?	DEL	Hom	703.05	28		C17H1.4	C17H1.4	protein_coding	C17H1.4			DOWNSTREAM: 8684 bases
I	13101700	*	#NAME?	DEL	Hom	703.05	28		C17H1.3	C17H1.3	protein_coding	C17H1.3			UPSTREAM: 2542 bases
I	13101700	*	#NAME?	DEL	Hom	703.05	28		Y26D4A.13	Y26D4A.13	protein_coding	Y26D4A.13			DOWNSTREAM: 7274 bases
I	13101700	*	#NAME?	DEL	Hom	703.05	28		Y26D4A.25	Y26D4A.25	ncRNA	Y26D4A.25			DOWNSTREAM: 6203 bases
I	13101700	*	#NAME?	DEL	Hom	703.05	28		Y26D4A.21	Y26D4A.21	protein_coding	Y26D4A.21	exon_I_13101345_13101707	1	FRAME_SHIFT: Y26D4A.21					486
I	13118109	T	C	SNP	Hom	929.38	27		C17H1.14	C17H1.14	protein_coding	C17H1.14			UPSTREAM: 8342 bases
I	13118109	T	C	SNP	Hom	929.38	27		C17H1.9	C17H1.9	protein_coding	C17H1.9			UPSTREAM: 2972 bases
I	13118109	T	C	SNP	Hom	929.38	27		C17H1.28	21ur-13937	ncRNA	C17H1.28			UPSTREAM: 4180 bases
I	13118109	T	C	SNP	Hom	929.38	27		C17H1.4	C17H1.4	protein_coding	C17H1.4			UPSTREAM: 5677 bases
I	13118109	T	C	SNP	Hom	929.38	27		C17H1.13	C17H1.13	protein_coding	C17H1.13			DOWNSTREAM: 5961 bases
I	13118109	T	C	SNP	Hom	929.38	27		C17H1.5	C17H1.5	protein_coding	C17H1.5			DOWNSTREAM: 1686 bases
I	13118109	T	C	SNP	Hom	929.38	27		C17H1.12	C17H1.12	pseudogene	C17H1.12			UPSTREAM: 9032 bases
I	13118109	T	C	SNP	Hom	929.38	27		C17H1.1	C17H1.1	pseudogene	C17H1.1			TRANSCRIPT: C17H1.1					1326
I	13146673	*	#NAME?	DEL	Hom	436.58	22		C17H1.7	C17H1.7	protein_coding	C17H1.7			UPSTREAM: 8163 bases
I	13146673	*	#NAME?	DEL	Hom	436.58	22		F22G12.1	F22G12.1	protein_coding	F22G12.1			DOWNSTREAM: 4790 bases
I	13146673	*	#NAME?	DEL	Hom	436.58	22		F22G12.3	F22G12.3	protein_coding	F22G12.3			UPSTREAM: 5891 bases
I	13146673	*	#NAME?	DEL	Hom	436.58	22		F22G12.4	F22G12.4	protein_coding	F22G12.4			DOWNSTREAM: 8541 bases
I	13146673	*	#NAME?	DEL	Hom	436.58	22		F22G12.7	F22G12.7	protein_coding	F22G12.7			DOWNSTREAM: 747 bases
I	13146673	*	#NAME?	DEL	Hom	436.58	22		F22G12.9	F22G12.9	ncRNA	F22G12.9			UPSTREAM: 9659 bases
I	13146673	*	#NAME?	DEL	Hom	436.58	22		F22G12.t2	F22G12.t2	tRNA	F22G12.t2			DOWNSTREAM: 9673 bases
I	13146673	*	#NAME?	DEL	Hom	436.58	22		F22G12.8	F22G12.8	protein_coding	F22G12.8.2			DOWNSTREAM: 231 bases
I	13146673	*	#NAME?	DEL	Hom	436.58	22		F22G12.8	F22G12.8	protein_coding	F22G12.8.1			DOWNSTREAM: 231 bases
I	13154594	G	A	SNP	Hom	284.85	9		F22G12.t1	F22G12.t1	tRNA	F22G12.t1			UPSTREAM: 6456 bases
I	13154594	G	A	SNP	Hom	284.85	9		F22G12.5	F22G12.5	protein_coding	F22G12.5			UPSTREAM: 7894 bases
I	13154594	G	A	SNP	Hom	284.85	9		F22G12.3	F22G12.3	protein_coding	F22G12.3			DOWNSTREAM: 899 bases
I	13154594	G	A	SNP	Hom	284.85	9		F22G12.4	F22G12.4	protein_coding	F22G12.4			DOWNSTREAM: 620 bases
I	13154594	G	A	SNP	Hom	284.85	9		F22G12.7	F22G12.7	protein_coding	F22G12.7			DOWNSTREAM: 8668 bases
I	13154594	G	A	SNP	Hom	284.85	9		F22G12.9	F22G12.9	ncRNA	F22G12.9			UPSTREAM: 1738 bases
I	13154594	G	A	SNP	Hom	284.85	9		F22G12.t2	F22G12.t2	tRNA	F22G12.t2			DOWNSTREAM: 1752 bases
I	13154594	G	A	SNP	Hom	284.85	9		F22G12.8	F22G12.8	protein_coding	F22G12.8.2			DOWNSTREAM: 8152 bases
I	13154594	G	A	SNP	Hom	284.85	9		F22G12.8	F22G12.8	protein_coding	F22G12.8.1			DOWNSTREAM: 8152 bases
I	13154605	A	G	SNP	Hom	163.28	6		F22G12.t1	F22G12.t1	tRNA	F22G12.t1			UPSTREAM: 6445 bases
I	13154605	A	G	SNP	Hom	163.28	6		F22G12.5	F22G12.5	protein_coding	F22G12.5			UPSTREAM: 7883 bases
I	13154605	A	G	SNP	Hom	163.28	6		F22G12.3	F22G12.3	protein_coding	F22G12.3			DOWNSTREAM: 910 bases
I	13154605	A	G	SNP	Hom	163.28	6		F22G12.4	F22G12.4	protein_coding	F22G12.4			DOWNSTREAM: 609 bases
I	13154605	A	G	SNP	Hom	163.28	6		F22G12.7	F22G12.7	protein_coding	F22G12.7			DOWNSTREAM: 8679 bases
I	13154605	A	G	SNP	Hom	163.28	6		F22G12.9	F22G12.9	ncRNA	F22G12.9			UPSTREAM: 1727 bases
I	13154605	A	G	SNP	Hom	163.28	6		F22G12.t2	F22G12.t2	tRNA	F22G12.t2			DOWNSTREAM: 1741 bases
I	13154605	A	G	SNP	Hom	163.28	6		F22G12.8	F22G12.8	protein_coding	F22G12.8.2			DOWNSTREAM: 8163 bases
I	13154605	A	G	SNP	Hom	163.28	6		F22G12.8	F22G12.8	protein_coding	F22G12.8.1			DOWNSTREAM: 8163 bases
I	13221306	*	#NAME?	INS	Hom	263.28	6		ZK1225.10	ZK1225.10	pseudogene	ZK1225.10			DOWNSTREAM: 7511 bases
I	13221306	*	#NAME?	INS	Hom	263.28	6		ZK1225.7	ZK1225.7	pseudogene	ZK1225.7			UPSTREAM: 3113 bases
I	13221306	*	#NAME?	INS	Hom	263.28	6		ZK1225.4	ZK1225.4	protein_coding	ZK1225.4			UPSTREAM: 5094 bases
I	13221306	*	#NAME?	INS	Hom	263.28	6		ZK1053.1	ZK1053.1	protein_coding	ZK1053.1			DOWNSTREAM: 6678 bases
I	13221306	*	#NAME?	INS	Hom	263.28	6		ZK1225.5	ZK1225.5	protein_coding	ZK1225.5			UPSTREAM: 2450 bases
I	13221306	*	#NAME?	INS	Hom	263.28	6		ZK1225.6	ssp-31	protein_coding	ZK1225.6			DOWNSTREAM: 1772 bases
I	13221306	*	#NAME?	INS	Hom	263.28	6		ZK1225.9	ZK1225.9	pseudogene	ZK1225.9			UPSTREAM: 9965 bases
I	13221306	*	#NAME?	INS	Hom	263.28	6		ZK1225.12	ZK1225.12	pseudogene	ZK1225.12			DOWNSTREAM: 542 bases
I	13482733	G	T	SNP	Hom	599.99	17		Y48G10A.2	Y48G10A.2	protein_coding	Y48G10A.2			INTRON					1128
I	13482733	G	T	SNP	Hom	599.99	17		Y48G10A.1	Y48G10A.1	protein_coding	Y48G10A.1.1			UPSTREAM: 6816 bases
I	13482733	G	T	SNP	Hom	599.99	17		Y48G10A.1	Y48G10A.1	protein_coding	Y48G10A.1.2			UPSTREAM: 6843 bases
I	13482733	G	T	SNP	Hom	599.99	17		Y87G2A.17	Y87G2A.17	protein_coding	Y87G2A.17			DOWNSTREAM: 8643 bases
I	13482733	G	T	SNP	Hom	599.99	17		Y48G10A.3	Y48G10A.3	protein_coding	Y48G10A.3.2			UPSTREAM: 8559 bases
I	13482733	G	T	SNP	Hom	599.99	17		Y48G10A.3	Y48G10A.3	protein_coding	Y48G10A.3.1			UPSTREAM: 8556 bases
I	13491123	*	#NAME?	INS	Hom	509.58	17		Y48G10A.1	Y48G10A.1	protein_coding	Y48G10A.1.2			DOWNSTREAM: 14 bases
I	13491123	*	#NAME?	INS	Hom	509.58	17		Y87G2A.17	Y87G2A.17	protein_coding	Y87G2A.17			DOWNSTREAM: 253 bases
I	13491123	*	#NAME?	INS	Hom	509.58	17		Y48G10A.2	Y48G10A.2	protein_coding	Y48G10A.2			UPSTREAM: 3730 bases
I	13491123	*	#NAME?	INS	Hom	509.58	17		Y48G10A.1	Y48G10A.1	protein_coding	Y48G10A.1.1			UTR_3_PRIME: 79 bases from CDS
I	13491129	A	T	SNP	Hom	536.01	15		Y48G10A.1	Y48G10A.1	protein_coding	Y48G10A.1.2			DOWNSTREAM: 20 bases
I	13491129	A	T	SNP	Hom	536.01	15		Y87G2A.17	Y87G2A.17	protein_coding	Y87G2A.17			DOWNSTREAM: 247 bases
I	13491129	A	T	SNP	Hom	536.01	15		Y48G10A.2	Y48G10A.2	protein_coding	Y48G10A.2			UPSTREAM: 3736 bases
I	13491129	A	T	SNP	Hom	536.01	15		Y48G10A.1	Y48G10A.1	protein_coding	Y48G10A.1.1			UTR_3_PRIME: 85 bases from CDS
I	13491130	A	T	SNP	Hom	547.07	15		Y48G10A.1	Y48G10A.1	protein_coding	Y48G10A.1.2			DOWNSTREAM: 21 bases
I	13491130	A	T	SNP	Hom	547.07	15		Y87G2A.17	Y87G2A.17	protein_coding	Y87G2A.17			DOWNSTREAM: 246 bases
I	13491130	A	T	SNP	Hom	547.07	15		Y48G10A.2	Y48G10A.2	protein_coding	Y48G10A.2			UPSTREAM: 3737 bases
I	13491130	A	T	SNP	Hom	547.07	15		Y48G10A.1	Y48G10A.1	protein_coding	Y48G10A.1.1			UTR_3_PRIME: 86 bases from CDS
I	13529944	*	#NAME?	DEL	Hom	1007.55	28		Y87G2A.2	Y87G2A.2	protein_coding	Y87G2A.2			UPSTREAM: 4790 bases
I	13529944	*	#NAME?	DEL	Hom	1007.55	28		Y87G2A.22	Y87G2A.22	ncRNA	Y87G2A.22			UPSTREAM: 5872 bases
I	13529944	*	#NAME?	DEL	Hom	1007.55	28		Y87G2A.1	Y87G2A.1	protein_coding	Y87G2A.1			DOWNSTREAM: 3698 bases
I	13529944	*	#NAME?	DEL	Hom	1007.55	28		Y87G2A.3	atg-4.1	protein_coding	Y87G2A.3			DOWNSTREAM: 7011 bases
I	13529944	*	#NAME?	DEL	Hom	1007.55	28		Y87G2A.20	Y87G2A.20	protein_coding	Y87G2A.20			INTRON					594
I	13529945	T	G	SNP	Hom	994.05	28		Y87G2A.2	Y87G2A.2	protein_coding	Y87G2A.2			UPSTREAM: 4789 bases
I	13529945	T	G	SNP	Hom	994.05	28		Y87G2A.22	Y87G2A.22	ncRNA	Y87G2A.22			UPSTREAM: 5871 bases
I	13529945	T	G	SNP	Hom	994.05	28		Y87G2A.1	Y87G2A.1	protein_coding	Y87G2A.1			DOWNSTREAM: 3699 bases
I	13529945	T	G	SNP	Hom	994.05	28		Y87G2A.3	atg-4.1	protein_coding	Y87G2A.3			DOWNSTREAM: 7010 bases
I	13529945	T	G	SNP	Hom	994.05	28		Y87G2A.20	Y87G2A.20	protein_coding	Y87G2A.20			INTRON					594
I	13545463	*	#NAME?	DEL	Hom	766.78	21		Y87G2A.22	Y87G2A.22	ncRNA	Y87G2A.22			DOWNSTREAM: 9568 bases
I	13545463	*	#NAME?	DEL	Hom	766.78	21		Y87G2A.2	Y87G2A.2	protein_coding	Y87G2A.2			DOWNSTREAM: 8337 bases
I	13545463	*	#NAME?	DEL	Hom	766.78	21		Y87G2A.5	vars-2	protein_coding	Y87G2A.5			DOWNSTREAM: 2600 bases
I	13545463	*	#NAME?	DEL	Hom	766.78	21		Y87G2A.24	Y87G2A.24	ncRNA	Y87G2A.24			DOWNSTREAM: 4702 bases
I	13545463	*	#NAME?	DEL	Hom	766.78	21		Y87G2A.23	Y87G2A.23	ncRNA	Y87G2A.23			UPSTREAM: 4702 bases
I	13545463	*	#NAME?	DEL	Hom	766.78	21		Y87G2A.4	aex-6	protein_coding	Y87G2A.4.2			UPSTREAM: 286 bases
I	13545463	*	#NAME?	DEL	Hom	766.78	21		Y87G2A.4	aex-6	protein_coding	Y87G2A.4.1			UPSTREAM: 284 bases
I	13545463	*	#NAME?	DEL	Hom	766.78	21		Y87G2A.3	atg-4.1	protein_coding	Y87G2A.3			UPSTREAM: 3061 bases
I	13613755	A	T	SNP	Hom	47.34	3		Y6B3A.1	agef-1	protein_coding	Y6B3A.1c			INTRON					4887
I	13613755	A	T	SNP	Hom	47.34	3		Y6B3A.1	agef-1	protein_coding	Y6B3A.1a			INTRON					4785
I	13613755	A	T	SNP	Hom	47.34	3		Y6B3A.1	agef-1	protein_coding	Y6B3A.1b			DOWNSTREAM: 6645 bases
I	13613757	T	C	SNP	Hom	47.34	3		Y6B3A.1	agef-1	protein_coding	Y6B3A.1c			INTRON					4887
I	13613757	T	C	SNP	Hom	47.34	3		Y6B3A.1	agef-1	protein_coding	Y6B3A.1a			INTRON					4785
I	13613757	T	C	SNP	Hom	47.34	3		Y6B3A.1	agef-1	protein_coding	Y6B3A.1b			DOWNSTREAM: 6643 bases
I	13617732	*	#NAME?	INS	Hom	518.07	18		Y6B3A.1	agef-1	protein_coding	Y6B3A.1c	exon_I_13617682_13618183	9	FRAME_SHIFT: Y6B3A.1c					4887
I	13617732	*	#NAME?	INS	Hom	518.07	18		Y6B3A.1	agef-1	protein_coding	Y6B3A.1a			INTRON					4785
I	13617732	*	#NAME?	INS	Hom	518.07	18		Y6B3A.1	agef-1	protein_coding	Y6B3A.1b			DOWNSTREAM: 2668 bases
I	13617732	*	#NAME?	INS	Hom	518.07	18		W09C5.1	W09C5.1	protein_coding	W09C5.1.1			DOWNSTREAM: 8774 bases
I	13617732	*	#NAME?	INS	Hom	518.07	18		W09C5.1	W09C5.1	protein_coding	W09C5.1.2			DOWNSTREAM: 8921 bases
I	13644250	*	#NAME?	INS	Hom	384.81	17		W09C5.3	W09C5.3	pseudogene	W09C5.3			DOWNSTREAM: 8303 bases
I	13644250	*	#NAME?	INS	Hom	384.81	17		W09C5.15	W09C5.15	ncRNA	W09C5.15			DOWNSTREAM: 6984 bases
I	13644250	*	#NAME?	INS	Hom	384.81	17		W09C5.4	ins-33	protein_coding	W09C5.4			UPSTREAM: 4950 bases
I	13644250	*	#NAME?	INS	Hom	384.81	17		W09C5.5	dkf-1	protein_coding	W09C5.5			INTRON					2169
I	13644250	*	#NAME?	INS	Hom	384.81	17		W09C5.11	W09C5.11	protein_coding	W09C5.11			UPSTREAM: 8095 bases
I	13644250	*	#NAME?	INS	Hom	384.81	17		W09C5.6	rpl-31	protein_coding	W09C5.6a.1			DOWNSTREAM: 8677 bases
I	13644250	*	#NAME?	INS	Hom	384.81	17		W09C5.6	rpl-31	protein_coding	W09C5.6a.2			DOWNSTREAM: 8678 bases
I	13644250	*	#NAME?	INS	Hom	384.81	17		W09C5.6	rpl-31	protein_coding	W09C5.6b.6			DOWNSTREAM: 8678 bases
I	13644250	*	#NAME?	INS	Hom	384.81	17		W09C5.6	rpl-31	protein_coding	W09C5.6b.3			DOWNSTREAM: 8730 bases
I	13644250	*	#NAME?	INS	Hom	384.81	17		W09C5.6	rpl-31	protein_coding	W09C5.6b.2			DOWNSTREAM: 8730 bases
I	13644250	*	#NAME?	INS	Hom	384.81	17		W09C5.6	rpl-31	protein_coding	W09C5.6b.5			DOWNSTREAM: 8730 bases
I	13644250	*	#NAME?	INS	Hom	384.81	17		W09C5.6	rpl-31	protein_coding	W09C5.6b.4			DOWNSTREAM: 8730 bases
I	13644250	*	#NAME?	INS	Hom	384.81	17		W09C5.6	rpl-31	protein_coding	W09C5.6b.1			DOWNSTREAM: 8730 bases
I	13644250	*	#NAME?	INS	Hom	384.81	17		W09C5.14	W09C5.14	ncRNA	W09C5.14			UPSTREAM: 644 bases
I	13644250	*	#NAME?	INS	Hom	384.81	17		W09C5.7	W09C5.7	protein_coding	W09C5.7			UPSTREAM: 9767 bases
[truncated: 25,090 more rows]

## Sheet: LSC537 M04F3.2(gk2294)
# SnpEff version 2.1a (build 2012-04-20), by Pablo Cingolani
[truncated: 26,944 more rows]

[truncated: 6 more sheets: LSC648 vrp-1(lst461), LSC651 vrp-1(lst539), LSC649 ceh-60(lst491), LSC650 ceh-60lst(466), LSC652 tam-1(lst538), LSC653 lrp-2(lst464)]
