# Supplementary material for: New genetic regulators question relevance of abundant yolk protein production in C. elegans
Source: Sci Rep. 2015 Nov 10;5:16381. doi: 10.1038/srep16381 (PMC4639837; doi:10.1038/srep16381)
Supplement: Supplementary Table S2 [file srep16381-s3.xls]

## Sheet: YP170
Hours post L4	Wild type				SEM	vit-2::gfp reporter				SEM	tam-1(lst538)				SEM	vrp-1(lst461)				SEM	vrp-1(lst539)				SEM	ceh-60(lst466)				SEM	ceh-60(lst491)				SEM	lrp-2(lst464)				SEM	lrp-2(gk556842)				SEM
	Trial 1	Trial 2	Trial 3	Trial 4		Trial 1	Trial 2	Trial 3	Trial 4		Trial 1	Trial 2	Trial 3	Trial 4		Trial 1	Trial 2	Trial 3	Trial 4		Trial 1	Trial 2	Trial 3	Trial 4		Trial 1	Trial 2	Trial 3	Trial 4		Trial 1	Trial 2	Trial 3	Trial 4		Trial 1	Trial 2	Trial 3	Trial 4		Trial 1	Trial 2	Trial 3	Trial 4
24	0.863252	1.08074	0.732506	0.676099	0.0898625	1	1.18609	0.979826	0.717587	0.0963511	0.93048	1.12289	0.789714	1.32079	0.115596	0.112191	0.013134	0.074213	0.09181	0.0213601	0.137785	0.079703	0.105814	0.097993	0.0121248	0.09996	0.103126	0.000326	0.044923	0.0245418	0.034294	0.019862	0.000191	0.041821	0.00916306	0.035675	0.008685	0.015224	0.056103	0.0107299	0.09008	0.003882	0.044168	0.075243	0.0190608
36	0.983865	0.845451	0.706586	0.969519	0.0645591	0.614311	0.857159	0.454778	0.725978	0.085338	0.973303	0.969188	0.741556	1.14822	0.0833623	0.080715	0.035267	0.061942	0.031962	0.0115615	0.151963	0.090951	0.001654	0.03955	0.0325973	0.026169	0.041444	0.035527	0.057422	0.00656275	0.032207	0.022898	0.018199	0.052455	0.00758567	0.032052	0.014317	0.131452	0.036151	0.0264147	0.097734	0.022146	0.136747	0.376356	0.0764957
48	1.14926	0.93398	0.167954	1.02956	0.221827	1.46552	0.832569	0.491649	0.342711	0.249505	1.48697	1.69426	0.716011	1.17272	0.212802	0.059315	0.032106	0.158383	0.260117	0.0518734	0.139857	0.183653	0.047025	0.049901	0.0339095	0.18885	0	0.035054	0.067416	0.04105	0.047051	0.041037	0.02298	0.024167	0.00604035	0.102793	0.031861	0.136758	0.632222	0.137189	0.330832	0.23241	0.201504	0.318096	0.0317758
60	0.810794	0.745311	0.616191	1.07856	0.0974	0.496267	0.447657	0.144767	0.476112	0.0827475	0.850711	1.0389	0.404237	1.20559	0.17281	0.055087	0.138473	0.029881	0.111101	0.0249434	0.1164	0.110459	0.124914	0.192101	0.0189445	0	0.042468	0.185901	0.228549	0.0550786	0.012763	0.015581	0.112876	0.06013	0.0234997	0.063312	0.06691	0.123452	0.060303	0.0150466	0.19435	0.16923	0.291559	0.18072	0.028006
72	1.03443	1.95394	0.885262	1.02273	0.245628	0.733976	1.21899	0.77231	0.948518	0.110535	0.884147	1.26466	1.703	0.977786	0.183963	0.085485	0.220617	0.430639	0.134722	0.076222	0.057481	0.145485	0.006187	0.101468	0.0298365	0.072775	0.042296	0.057815	0.08338	0.00895305	0.113775	0.043488	0.022391	0.209504	0.0421982	0.16219	0.1321	0.086891	0.132143	0.0155254	0.255676	0.267863	0.13601	0.602302	0.100133
84	0.768962	1.21007	1.01495	1.0333	0.0906703	0.435739	0.827951	0.195243	0.582576	0.132585	0.809583	1.41079	1.13125	1.22696	0.125848	0.183378	0.527076	0.038938	0.159439	0.104833	0.072742	0.264511	0.195041	0.304924	0.0508622	0.046854	0.122625	0.134519	0.164054	0.0249551	0.071067	0.051518	0.121743	0.10924	0.0163472	0.086051	0.236073	0.110085	0.503162	0.0956104	0.321213	0.103213	0.299712	0.296131	0.0509202
108	1.35133	2.06745	0.857294	1.10069	0.261328	0.903963	1.69459	1.40025	0.438189	0.276852	0.802307	1.10143		0.917466	0.087109	0.196091	0.252939	0.24444	0.145413	0.0248235	0.283489	0.552256	0.285094	0.07068	0.0986144	0.040317	0.209632	0.170579	0.278575	0.0500716	0.079134	0.240292	0.20488	0.252545	0.0396683	0.272025		0	0.579425	0.167369	0.637035	0.248498	1.02353	0.836115	0.165898
Hours post L4	Wild type			SEM	vit-2::gfp reporter			SEM	ceh-60(lst466) in wild-type background			SEM
	Trial 5	Trial 6	Trial 7		Trial 5	Trial 6	Trial 7		Trial 5	Trial 6	Trial 7
24	0.669675	0.737631	0.685435	0.0205356	1.03505	1	0.829685	0.0634254	0.130379	0.177963	0.131265	0.0157157
36					0.81358	1.15302	1.27742	0.138613	0.071383	0.152947	0.131791	0.0244374
Hours post L4	Wild type			SEM	vrp-1(lst539) in wild-type background			SEM	ceh-60(lst491) in wild-type background			SEM	lrp-2(lst464) in wild-type background			SEM
	Trial 8	Trial 9	Trial 10		Trial 8	Trial 9	Trial 10		Trial 8	Trial 9	Trial 10		Trial 8	Trial 9	Trial 10
24	1.07043	1	0.91081	0.0461846	0.270313	0.282148	0.30642	0.0106273	0.199075	0.218191	0.112257	0.0325958	0.106334
48	0.635088	0.646778	0.792509	0.0506379	0.179442	0.13861	0.278718	0.0416021	0.34999	0.117808	0.192336	0.0684421	0.364502

## Sheet: YP88
Hours post L4	Wild type	vit-2::gfp reporter	tam-1(lst538)	ceh-60(lst466)	ceh-60(lst491)	vrp-1(lst461)	vrp-1(lst539)	lrp-2(lst464)	lrp-2(gk556942)
36	0.586501	1	0.975045	0.002209	0.002893	0.02118	0.320577	0.002131	0.000843
60	1.31938	0.632843	1.45837	0.004124	0.00122	0.004234	0.090015	0.00023	0.000576
84	0.766682	0.718534	1.2868	0.002005	0.01736	0.010091	0.399315	0.014068	0.073992
108	4.65613	2.37133	0.740379	0.004729	0.023594	0.053409	0.247764	0.001183	0.063834

## Sheet: vit-2
Hours post L4	Wild type			SEM	vit-2::gfp reporter			SEM	vrp-1(lst461)			SEM	ceh-60(lst466)			SEM	lrp-2(lst464)			SEM
	Trial 1	Trial 2	Trial 3		Trial 1	Trial 2	Trial 3		Trial 1	Trial 2	Trial 3		Trial 1	Trial 2	Trial 3		Trial 1	Trial 2	Trial 3
36	0.669651	0.654525	1.00857	0.115578	1	0.737008	1.88278	0.346512					0.244427	0.181497	0.174132	0.0223057
60	2.43299	1.83661	1.6567	0.234599	2.73406	1.29825	1.18943	0.497732	0.188585	0.134487	0.100952	0.0255286	0.530607	0.600386	0.276975	0.0982607	0.570824	0.532712	0.4771	0.0272125
84	2.03583	1.60919		0.21332	1.07805	0.936467		0.070794	0.100233				0.261869	0.231875	0.145642	0.0348365
108	1.96437	1.50518	0.947178	0.2941	0.419057	0.540713		0.060828	0.041616				0.098154	0.121282	0.183188	0.0253838

## Sheet: vit-3
Hours post L4	Wild type			SEM	vit-2::gfp reporter			SEM	vrp-1(lst461)			SEM	ceh-60(lst466)			SEM	lrp-2(lst464)			SEM
	Trial 1	Trial 2	Trial 3		Trial 1	Trial 2	Trial 3		Trial 1	Trial 2	Trial 3		Trial 1	Trial 2	Trial 3		Trial 1	Trial 2	Trial 3
36	2.04142	1.9128	2.1627	0.0721514	1	1.11349	1.02609	0.0343198					0.289351	0.170569	0.109449	0.052815
60	1.96204	2.02218	2.34168	0.117809	0.607124	0.608831	0.460069	0.0493053	0.013922	0.014001	0.011514	0.000816152	0.069793	0.135633	0.059898	0.0237681	0.066677	0.08333	0.107139	0.0117411
84	2.08625	1.43197		0.327145	0.290072	0.289047		0.0005125	0.008659				0.043374	0.041665	0.038111	0.0015501
108	1.77723	1.66833	1.16482	0.188624	0.214439	0.233018		0.0092895	0.004844				0.021222	0.016812	0.023821	0.00204571

## Sheet: vit-6
Hours post L4	Wild type			SEM	vit-2::gfp reporter			SEM	vrp-1(lst461)			SEM	ceh-60(lst466)			SEM	lrp-2(lst464)			SEM
	Trial 1	Trial 2	Trial 3		Trial 1	Trial 2	Trial 3		Trial 1	Trial 2	Trial 3		Trial 1	Trial 2	Trial 3		Trial 1	Trial 2	Trial 3
36	1.88366	1.82476	1.78711	0.0280961	1	1.14285	1.25011	0.0724426					0.52365	0.356174	0.225015	0.0864207
60	1.71509	2.00646	1.83286	0.0846236	0.882068	0.926548	0.776374	0.0445358	0.112164	0.159207	0.160183	0.0158462	0.016876	0.04225	0.015291	0.00873416	0.012096	0.03023	0.042843	0.00892346
84	1.4092	1.45752		0.0241625	0.743632	0.456607		0.143513	0.055691				0.010929	0.013126	0.013764	0.000858651
108	1.99496	1.92229	1.20197	0.253088	0.367252	0.325765		0.0207435	0.047432				0.013759	0.011217	0.010773	0.000930206
